# Supplementary material for: Accurate crystal structure of ice VI from X-ray diffraction with Hirshfeld atom refinement
Source: IUCrJ. 2022 Jul 16;9(Pt 5):573–9. doi: 10.1107/S2052252522006662 (PMC9438488; doi:10.1107/S2052252522006662)
Supplement: Supplementary file 1 [file m-09-00573-sup1.cif]

data_D2O_APS_HAR_mod1
_audit_creation_date               2021-12-06
_audit_creation_method
;
Olex2 1.3
(compiled 2020.07.31 svn.rc2a77460 for OlexSys, GUI svn.r6145)
;
_audit_contact_author_address      ?
_audit_contact_author_email        ?
_audit_contact_author_name         ''
_audit_contact_author_phone        ?
_publ_contact_author_id_orcid      ?
_publ_section_references
;
Bourhis, L.J., Dolomanov, O.V., Gildea, R.J., Howard, J.A.K., Puschmann, H.
 (2015). Acta Cryst. A71, 59-75.

Dolomanov, O.V., Bourhis, L.J., Gildea, R.J, Howard, J.A.K. & Puschmann, H.
 (2009), J. Appl. Cryst. 42, 339-341.
;
_chemical_formula_moiety           'H2 O'
_chemical_formula_sum              'H2 O'
_chemical_formula_weight           18.015
loop_
  _atom_type_symbol
  _atom_type_scat_dispersion_real
  _atom_type_scat_dispersion_imag
  _atom_type_scat_Cromer_Mann_a1
  _atom_type_scat_Cromer_Mann_a2
  _atom_type_scat_Cromer_Mann_a3
  _atom_type_scat_Cromer_Mann_a4
  _atom_type_scat_Cromer_Mann_b1
  _atom_type_scat_Cromer_Mann_b2
  _atom_type_scat_Cromer_Mann_b3
  _atom_type_scat_Cromer_Mann_b4
  _atom_type_scat_Cromer_Mann_c
  _atom_type_scat_source
  _atom_type_scat_dispersion_source
 H 0.00000 0.00000 0.49300 0.32291 0.14019 0.04081 10.51090 26.12570 3.14236
 57.79970 0.0030380000826
 'International Tables Volume C Table 6.1.1.4 (pp. 500-502)' custom
 O -0.00430 0.00070 3.04850 2.28680 1.54630 0.86700 13.27710 5.70110 0.32390
 32.90890 0.250800013542
 'International Tables Volume C Table 6.1.1.4 (pp. 500-502)' custom

_space_group_crystal_system        'tetragonal'
_space_group_IT_number             137
_space_group_name_H-M_alt          'P 42/n m c'
_space_group_name_Hall             '-P 4ac 2a'
loop_
  _space_group_symop_id
  _space_group_symop_operation_xyz
 1 x,y,z
 2 -y+1/2,x,z+1/2
 3 y,-x+1/2,z+1/2
 4 x+1/2,-y,-z
 5 -x,y+1/2,-z
 6 -x+1/2,-y+1/2,z
 7 y+1/2,x+1/2,-z+1/2
 8 -y,-x,-z+1/2
 9 -x,-y,-z
 10 y-1/2,-x,-z-1/2
 11 -y,x-1/2,-z-1/2
 12 -x-1/2,y,z
 13 x,-y-1/2,z
 14 x-1/2,y-1/2,-z
 15 -y-1/2,-x-1/2,z-1/2
 16 y,x,z-1/2

_symmetry_Int_Tables_number        137
_cell_length_a                     6.1732(3)
_cell_length_b                     6.1732(3)
_cell_length_c                     5.6881(5)
_cell_angle_alpha                  90
_cell_angle_beta                   90
_cell_angle_gamma                  90
_cell_volume                       216.76(2)
_cell_formula_units_Z              10
_cell_measurement_reflns_used   922
_cell_measurement_theta_min     1.8000
_cell_measurement_theta_max     16.0740
_cell_measurement_temperature   293(3)
_exptl_absorpt_coefficient_mu      0.034
_exptl_crystal_density_diffrn      1.380
_exptl_crystal_F_000               99.950
_exptl_crystal_description        "disc"
_exptl_crystal_colour             "colourless"
_exptl_crystal_size_max           0.3
_exptl_crystal_size_mid           0.2
_exptl_crystal_size_min           0.2
_diffrn_ambient_temperature        293(3)
_diffrn_source synchrotron
_diffrn_radiation_probe x-ray
_diffrn_radiation_type synchrotron
_diffrn_radiation_wavelength 0.27552
_diffrn_radiation_monochromator synchrotron
_diffrn_measurement_device 'abstract diffractometer'
_diffrn_measurement_device_type 'esperanto-CrysAlisPro-abstract goniometer imported esperanto images'
_diffrn_detector 'CCD plate'
_diffrn_reflns_av_R_equivalents    0.0000
_diffrn_reflns_av_unetI/netI       0.0322
_diffrn_reflns_Laue_measured_fraction_full  0.8934
_diffrn_reflns_Laue_measured_fraction_max  0.6534
_diffrn_reflns_limit_h_max         14
_diffrn_reflns_limit_h_min         1
_diffrn_reflns_limit_k_max         10
_diffrn_reflns_limit_k_min         0
_diffrn_reflns_limit_l_max         12
_diffrn_reflns_limit_l_min         0
_diffrn_reflns_number              629
_diffrn_reflns_point_group_measured_fraction_full  0.8934
_diffrn_reflns_point_group_measured_fraction_max  0.6534
_diffrn_reflns_theta_full          9.5154
_diffrn_reflns_theta_max           19.98
_diffrn_reflns_theta_min           1.81
_diffrn_measured_fraction_theta_full  0.8934
_diffrn_measured_fraction_theta_max  0.6534
_reflns_Friedel_coverage           0.0
_reflns_limit_h_max                14
_reflns_limit_h_min                1
_reflns_limit_k_max                10
_reflns_limit_k_min                0
_reflns_limit_l_max                12
_reflns_limit_l_min                0
_reflns_number_gt                  364
_reflns_number_total               622
_reflns_threshold_expression       I>=2u(I)
_computing_molecular_graphics      'Olex2 1.3 (Dolomanov et al., 2009)'
_computing_publication_material    'Olex2 1.3 (Dolomanov et al., 2009)'
_computing_structure_refinement    'olex2.refine 1.3 (Bourhis et al., 2015)'
_refine_diff_density_max           0.3001
_refine_diff_density_min           -0.2879
_refine_diff_density_rms           0.0554
_refine_ls_d_res_high              0.4032
_refine_ls_d_res_low               4.3651
_refine_ls_goodness_of_fit_ref     1.4392
_refine_ls_hydrogen_treatment      refall
_refine_ls_matrix_type             full
_refine_ls_number_constraints      0
_refine_ls_number_parameters       36
_refine_ls_number_reflns           622
_refine_ls_number_restraints       0
_refine_ls_R_factor_all            0.0632
_refine_ls_R_factor_gt             0.0334
_refine_ls_restrained_S_all        1.4392
_refine_ls_shift/su_max            0.0010
_refine_ls_shift/su_mean           0.0001
_refine_ls_structure_factor_coef   Fsqd
_refine_ls_weighting_details      
 'w=1/[\s^2^(Fo^2^)+(0.0230P)^2^] where P=(Fo^2^+2Fc^2^)/3'
_refine_ls_weighting_scheme        calc
_refine_ls_wR_factor_gt            0.0650
_refine_ls_wR_factor_ref           0.0830
_refine_special_details
;
Hirshfeld Atom Refinement

Form factors calculated with DiSCaMB library based software.
Refinement using NoSpherA2, an implementation of
NOn-SPHERical Atom-form-factors in Olex2.

Quantum Chemistry Method:  B3LYP
Basis Set:                 cc-pVTZ
Quantum Chemistry oftware: ORCA
QM Part:                   single H2O molecule
MM Part:                   charges and dipoles
;
_olex2_refinement_description
;
1. Others
 Fixed Sof: D1A(0.5) D1B(0.25) D2(0.25) D1C(0.25)
;
loop_
  _atom_site_label
  _atom_site_type_symbol
  _atom_site_fract_x
  _atom_site_fract_y
  _atom_site_fract_z
  _atom_site_U_iso_or_equiv
  _atom_site_adp_type
  _atom_site_occupancy
  _atom_site_site_symmetry_order
  _atom_site_refinement_flags_posn
  _atom_site_refinement_flags_adp
  _atom_site_refinement_flags_occupancy
 O1 O 0.52944(4) 0.75 0.12894(5) 0.03827(11) Uani 1.000000 2 S T P
 O2 O 0.25 0.75 -0.25 0.04005(14) Uani 1.000000 8 S T P
 D1A H 0.4686(19) 0.630(2) 0.210(2) 0.049(3) Uani 0.500000 1 . . .
 D1B H 0.690(2) 0.75 0.128(2) 0.037(4) Uani 0.500000 2 S T P
 D2 H 0.137(4) 0.75 -0.137(3) 0.044(4) Uani 0.500000 2 S T P
 D1C H 0.462(3) 0.75 -0.023(3) 0.039(4) Uani 0.500000 2 S T P

loop_
  _atom_site_aniso_label
  _atom_site_aniso_U_11
  _atom_site_aniso_U_22
  _atom_site_aniso_U_33
  _atom_site_aniso_U_12
  _atom_site_aniso_U_13
  _atom_site_aniso_U_23
 O1 0.03106(14) 0.04247(16) 0.04129(19) -0.000000 0.00084(8) 0.000000
 O2 0.04362(19) 0.04362(19) 0.0329(2) -0.000000 -0.000000 0.000000
 D1A 0.047(7) 0.052(8) 0.049(6) -0.002(6) 0.006(6) 0.025(6)
 D1B 0.023(6) 0.036(8) 0.052(12) -0.000000 -0.003(4) 0.000000
 D2 0.059(10) 0.041(10) 0.031(9) -0.000000 0.022(8) 0.000000
 D1C 0.034(8) 0.044(9) 0.040(11) -0.000000 -0.001(6) 0.000000

loop_
  _geom_bond_atom_site_label_1
  _geom_bond_atom_site_label_2
  _geom_bond_distance
  _geom_bond_site_symmetry_2
  _geom_bond_publ_flag
 O1 D1A 0.952(12) . ?
 O1 D1A 0.952(12) 13_575 ?
 O1 D1B 0.990(14) . ?
 O1 D1C 0.962(16) . ?
 O2 D2 0.951(15) 6_565 ?
 O2 D2 0.951(15) 8_664 ?
 O2 D2 0.951(15) 7_454 ?
 O2 D2 0.951(15) . ?
 D1A D1A 0.97(2) 8_665 ?
 D1B D1B 0.74(3) 6_665 ?
 D2 D1C 0.89(2) 6_565 ?

loop_
  _geom_angle_atom_site_label_1
  _geom_angle_atom_site_label_2
  _geom_angle_atom_site_label_3
  _geom_angle
  _geom_angle_site_symmetry_1
  _geom_angle_site_symmetry_3
  _geom_angle_publ_flag
 D1A O1 D1A 102.7(17) 13_575 . ?
 D1B O1 D1A 113.3(9) . . ?
 D1B O1 D1A 113.3(9) . 13_575 ?
 D1C O1 D1A 105.3(11) . . ?
 D1C O1 D1A 105.3(11) . 13_575 ?
 D1C O1 D1B 115.7(13) . . ?
 D2 O2 D2 117.3(14) . 7_454 ?
 D2 O2 D2 117.3(14) 8_664 6_565 ?
 D2 O2 D2 117.3(14) 8_664 . ?
 D2 O2 D2 95(3) 6_565 . ?
 D2 O2 D2 95(3) 8_664 7_454 ?
 D2 O2 D2 117.3(14) 6_565 7_454 ?
 D1A D1A O1 164.0(8) 8_665 . ?
 D1B D1B O1 179.8(8) 6_665 . ?
 D1C D2 O2 176(3) 6_565 7_454 ?
 D2 D1C O1 163(3) 6_565 . ?

loop_
  _geom_torsion_atom_site_label_1
  _geom_torsion_atom_site_label_2
  _geom_torsion_atom_site_label_3
  _geom_torsion_atom_site_label_4
  _geom_torsion
  _geom_torsion_site_symmetry_1
  _geom_torsion_site_symmetry_2
  _geom_torsion_site_symmetry_3
  _geom_torsion_site_symmetry_4
  _geom_torsion_publ_flag
 O1 D1A D1A O1 -16(12) . . 8_665 8_665 ?
 O1 D1A D1A O1 -16(12) 10_566 8_665 . . ?

loop_
  _diffrn_refln_index_h
  _diffrn_refln_index_k
  _diffrn_refln_index_l
  _diffrn_refln_intensity_net
  _diffrn_refln_intensity_u
  _diffrn_refln_scale_group_code
 1 0 1 161.199 3.7911 1
 1 0 2 6357.2 214.878 1
 1 0 3 3355.82 107.488 1
 1 0 4 41.268 1.7549 1
 1 1 0 383.137 9.4905 1
 1 1 2 1835.69 45.9411 1
 1 1 4 1332.95 35.9994 1
 2 0 0 2854.89 108.438 1
 2 0 1 8489.33 356.605 1
 2 0 2 1341.46 32.5849 1
 2 0 3 4757.79 131.745 1
 2 0 4 214.938 5.1095 1
 2 0 5 603.546 15.5309 1
 2 0 6 69.6014 2.0635 1
 2 1 1 6631.44 192.111 1
 2 1 2 2326.47 57.0005 1
 2 1 3 114.592 2.6361 1
 2 1 4 11.1627 0.2923 1
 2 1 5 63.8127 1.5574 1
 2 1 6 94.256 2.3939 1
 2 1 7 129.205 3.6903 1
 2 2 0 6328.48 293.887 1
 2 2 2 765.209 17.9392 1
 2 2 4 3965.57 103.964 1
 2 2 6 131.583 3.3526 1
 2 2 8 38.9638 1.5903 1
 3 0 1 1530.72 39.2144 1
 3 0 2 578.915 13.6059 1
 3 0 3 3553.43 91.2727 1
 3 0 4 0.064 0.0663 1
 3 0 5 1143.75 27.3369 1
 3 0 6 27.7157 0.8336 1
 3 0 7 4.0368 0.355 1
 3 0 8 0.5105 0.4498 1
 3 1 0 2764.79 82.936 1
 3 1 1 966.534 22.5113 1
 3 1 2 767.955 17.6528 1
 3 1 3 474.108 10.7991 1
 3 1 4 19.4485 0.4906 1
 3 1 5 78.8373 1.8551 1
 3 1 6 39.7612 0.9801 1
 3 1 7 23.839 0.6865 1
 3 1 8 25.7898 1.0076 1
 3 1 9 1.0338 0.7057 1
 3 2 1 1597.44 37.6867 1
 3 2 2 3631.11 90.9561 1
 3 2 3 75.4311 1.7443 1
 3 2 4 11.8064 0.3095 1
 3 2 5 21.2299 0.532 1
 3 2 6 269.687 6.2969 1
 3 2 7 39.3145 1.0345 1
 3 2 8 2.2167 0.2374 1
 3 2 9 8.0667 0.5282 1
 3 3 0 3955.62 126.344 1
 3 3 2 438.071 10.3427 1
 3 3 4 139.02 3.2712 1
 3 3 6 15.1162 0.5133 1
 3 3 8 50.3232 1.5412 1
 3 3 10 1.7982 0.8384 1
 4 0 0 8041.46 349.424 1
 4 0 1 58.6898 1.5248 1
 4 0 2 407.656 9.6109 1
 4 0 3 17.8118 0.4622 1
 4 0 4 680.935 15.7034 1
 4 0 5 6.3213 0.2451 1
 4 0 6 9.7604 0.3507 1
 4 0 7 1.5997 0.28 1
 4 0 8 111.418 3.3449 1
 4 0 9 0.3833 0.3055 1
 4 1 1 3.5593 0.1298 1
 4 1 2 1521.27 35.6618 1
 4 1 3 619.331 14.1456 1
 4 1 4 10.3149 0.2693 1
 4 1 5 212.838 4.9041 1
 4 1 6 88.6366 2.0937 1
 4 1 7 3.3579 0.199 1
 4 1 8 0.3369 0.221 1
 4 1 9 1.2069 1.4016 1
 4 1 10 1.5827 0.6674 1
 4 2 0 243.735 5.7418 1
 4 2 1 2010.6 47.9181 1
 4 2 2 296.138 6.7608 1
 4 2 3 893.72 20.5119 1
 4 2 4 162.328 3.7442 1
 4 2 5 196.816 4.5064 1
 4 2 6 30.7713 0.7729 1
 4 2 7 73.7785 1.7706 1
 4 2 8 4.1517 0.2566 1
 4 2 9 4.8019 0.3669 1
 4 2 10 0.3733 0.4095 1
 4 3 1 231.738 5.3781 1
 4 3 2 32.7137 0.8001 1
 4 3 3 832.158 19.1528 1
 4 3 4 0.0779 0.0697 1
 4 3 5 342.253 7.7968 1
 4 3 6 3.9392 0.1986 1
 4 3 7 0.702 0.193 1
 4 3 8 0.1311 0.1388 1
 4 3 9 0.3036 0.2729 1
 4 3 10 0.3153 0.3023 1
 4 3 11 0.4789 0.5829 1
 4 4 0 2192.98 59.11 1
 4 4 2 82.4711 2.109 1
 4 4 4 161.656 3.7959 1
 4 4 6 6.3777 0.2949 1
 4 4 8 39.0237 1.6721 1
 4 4 10 0.3388 0.3813 1
 5 0 1 153.019 3.7485 1
 5 0 2 2114.14 52.9473 1
 5 0 3 156.382 3.7214 1
 5 0 4 2.538 0.1557 1
 5 0 5 45.7389 1.1551 1
 5 0 6 226.713 5.3526 1
 5 0 7 8.584 0.3834 1
 5 0 8 2.4315 0.4823 1
 5 0 9 2.0834 0.5466 1
 5 0 10 4.1452 0.9035 1
 5 1 0 291.612 7.0785 1
 5 1 1 177.824 4.1323 1
 5 1 2 109.881 2.5891 1
 5 1 3 125.559 2.9108 1
 5 1 4 619.195 14.0997 1
 5 1 5 22.5952 0.5712 1
 5 1 6 34.5451 0.8684 1
 5 1 7 9.7018 0.3376 1
 5 1 8 1.6309 0.2332 1
 5 1 9 0.7816 0.3122 1
 5 1 10 0.2426 0.2662 1
 5 2 1 1909.58 45.2257 1
 5 2 2 1.1344 0.1218 1
 5 2 3 158.863 3.6614 1
 5 2 4 0.2516 0.1253 1
 5 2 5 80.6398 1.8919 1
 5 2 6 0.267 0.1562 1
 5 2 7 64.3448 1.5977 1
 5 2 8 0.0984 0.1073 1
 5 2 9 17.6375 0.6725 1
 5 2 10 0.8834 1.1743 1
 5 2 11 0.462 0.5533 1
 5 3 0 8.397 0.3119 1
 5 3 1 426.398 9.8262 1
 5 3 2 69.925 1.6787 1
 5 3 3 315.262 7.3091 1
 5 3 4 106.924 2.5078 1
 5 3 5 57.3464 1.3761 1
 5 3 6 16.3165 0.4689 1
 5 3 7 26.0024 0.7107 1
 5 3 8 0.6561 0.2261 1
 5 3 9 0.6816 0.3346 1
 5 3 10 0.363 0.3345 1
 5 4 1 93.306 2.1824 1
 5 4 2 600.179 13.9444 1
 5 4 3 32.6808 0.8406 1
 5 4 4 2.1889 0.1771 1
 5 4 5 10.4279 0.3144 1
 5 4 6 75.064 1.808 1
 5 4 7 4.9719 0.2594 1
 5 4 8 0.5572 0.2672 1
 5 4 9 1.0162 0.3465 1
 5 4 10 0.7418 0.5061 1
 5 5 0 305.09 7.9226 1
 5 5 2 12.1422 0.4638 1
 5 5 4 318.776 8.2148 1
 5 5 6 13.7437 0.5002 1
 5 5 8 3.3214 0.3645 1
 5 5 10 0.3387 0.3725 1
 5 5 12 0.7606 1.0339 1
 6 0 0 290.31 8.3226 1
 6 0 1 490.66 12.1502 1
 6 0 2 62.0955 1.659 1
 6 0 3 277.831 6.6252 1
 6 0 4 0.4327 0.1809 1
 6 0 5 61.5314 1.519 1
 6 0 6 8.1606 0.3189 1
 6 0 7 24.2496 0.7661 1
 6 0 8 6.9099 0.4094 1
 6 0 9 1.0114 0.5051 1
 6 0 10 1.123 0.6717 1
 6 0 11 0.9206 0.8479 1
 6 1 1 398.163 9.2231 1
 6 1 2 33.3876 0.8372 1
 6 1 3 0.7487 0.8326 1
 6 1 4 0.1249 0.1063 1
 6 1 5 0.0947 0.0882 1
 6 1 6 3.7794 0.1818 1
 6 1 7 16.3837 0.4903 1
 6 1 8 0.1911 0.1695 1
 6 1 9 3.5153 0.3684 1
 6 1 10 0.2407 0.2641 1
 6 2 0 332.888 8.2185 1
 6 2 1 14.5506 0.405 1
 6 2 2 50.0458 1.2405 1
 6 2 3 8.1721 0.2758 1
 6 2 4 388.156 8.9129 1
 6 2 5 3.1395 0.1628 1
 6 2 6 16.3323 0.4739 1
 6 2 7 1.4285 0.2091 1
 6 2 8 3.0506 0.2792 1
 6 2 9 1.0734 1.3361 1
 6 2 10 0.2792 0.2786 1
 6 2 11 0.3283 0.3883 1
 6 3 1 41.7082 1.0328 1
 6 3 2 203.456 4.7585 1
 6 3 3 26.334 0.6808 1
 6 3 4 0.3311 0.149 1
 6 3 5 14.2343 0.4489 1
 6 3 6 24.8712 0.6831 1
 6 3 7 4.3643 0.2562 1
 6 3 8 0.1509 0.1563 1
 6 3 9 0.7942 0.3668 1
 6 3 10 0.4201 0.3735 1
 6 3 11 0.1256 0.1682 1
 6 3 12 0.6098 0.7099 1
 6 4 0 64.5098 1.6706 1
 6 4 1 117.277 2.771 1
 6 4 2 24.3947 0.6471 1
 6 4 3 71.6161 1.779 1
 6 4 4 4.1334 0.2322 1
 6 4 5 21.1635 0.599 1
 6 4 6 4.0156 0.2421 1
 6 4 7 7.7436 0.3265 1
 6 4 8 2.1701 0.3164 1
 6 4 9 0.3444 0.2707 1
 6 4 12 0.5509 0.6315 1
 6 5 1 180.088 4.2322 1
 6 5 2 8.8871 0.3348 1
 6 5 3 10.5437 0.357 1
 6 5 4 0.5999 0.1895 1
 6 5 5 6.1229 0.3335 1
 6 5 6 1.1633 0.2288 1
 6 5 7 8.7686 0.3718 1
 6 5 8 0.2654 0.2357 1
 6 5 9 1.0181 0.4137 1
 6 5 12 0.7665 0.7881 1
 6 6 0 18.915 0.8288 1
 6 6 2 8.1663 0.4506 1
 6 6 4 46.393 1.4678 1
 6 6 6 2.5268 0.597 1
 6 6 8 0.2467 0.2577 1
 7 0 1 199.967 4.982 1
 7 0 2 11.2206 0.4314 1
 7 0 3 362.143 9.1707 1
 7 0 4 0.2216 0.2105 1
 7 0 5 185.087 4.5422 1
 7 0 6 1.3552 0.2206 1
 7 0 7 3.4911 0.3385 1
 7 0 8 1.2822 1.517 1
 7 0 9 1.9482 0.5839 1
 7 0 10 0.5906 0.8192 1
 7 1 0 381.935 9.5669 1
 7 1 1 142.127 3.4519 1
 7 1 2 35.5342 0.928 1
 7 1 3 106.797 2.5349 1
 7 1 4 18.511 0.5168 1
 7 1 5 26.5958 0.7067 1
 7 1 6 2.5969 0.1783 1
 7 1 7 10.8622 0.374 1
 7 1 8 8.3143 0.423 1
 7 1 9 0.9654 1.2513 1
 7 1 10 0.3345 0.3463 1
 7 1 12 0.615 0.7977 1
 7 2 1 5.0952 0.2399 1
 7 2 2 495.969 11.756 1
 7 2 3 36.2899 0.9641 1
 7 2 4 2.13 0.17 1
 7 2 5 18.9499 0.5419 1
 7 2 6 66.5825 1.6535 1
 7 2 7 1.4385 0.2373 1
 7 2 8 0.8288 0.287 1
 7 2 9 0.252 0.249 1
 7 2 10 0.2863 0.2887 1
 7 2 12 0.6105 0.7627 1
 7 3 0 523.614 12.4551 1
 7 3 1 22.4206 0.6071 1
 7 3 2 27.2968 0.7272 1
 7 3 3 17.7653 0.5108 1
 7 3 4 62.1296 1.5338 1
 7 3 5 3.5761 0.2555 1
 7 3 6 0.7901 0.2546 1
 7 3 7 1.3968 0.2738 1
 7 3 8 11.4571 0.5268 1
 7 3 9 0.5921 0.8206 1
 7 3 10 0.4483 0.3993 1
 7 4 1 68.3377 1.6678 1
 7 4 2 12.3243 0.3944 1
 7 4 3 130.667 3.1259 1
 7 4 4 0.3955 0.2247 1
 7 4 5 68.5935 1.7333 1
 7 4 6 1.1297 0.2716 1
 7 4 7 1.1583 0.2847 1
 7 4 8 1.0023 1.2643 1
 7 4 9 0.2244 0.2275 1
 7 4 10 0.2911 0.3033 1
 7 5 0 29.3934 0.9707 1
 7 5 1 88.3985 2.1647 1
 7 5 2 8.1197 0.3099 1
 7 5 3 68.3819 1.7968 1
 7 5 4 1.0953 1.2211 1
 7 5 5 15.5364 0.5541 1
 7 5 6 1.235 0.2672 1
 7 5 7 6.3215 0.4233 1
 7 5 8 0.4658 0.3344 1
 7 5 9 0.8933 0.4618 1
 7 5 11 0.3258 0.4037 1
 7 6 1 0.124 0.1278 1
 7 6 2 61.0829 1.6571 1
 7 6 3 11.5261 0.4464 1
 7 6 4 0.1899 0.1796 1
 7 6 5 6.6128 0.3982 1
 7 6 6 8.6574 0.4604 1
 7 6 7 0.5326 0.3886 1
 7 6 9 0.3405 0.3359 1
 7 6 11 0.9576 0.8725 1
 7 7 0 95.761 5.2001 1
 7 7 2 3.8052 0.4316 1
 7 7 4 18.178 0.8259 1
 7 7 6 0.3836 0.3961 1
 7 7 8 2.3401 1.0489 1
 7 7 10 0.6685 0.8854 1
 8 0 1 22.4065 0.8632 1
 8 0 2 13.7141 0.5438 1
 8 0 3 17.5595 0.7243 1
 8 0 4 10.0946 0.4783 1
 8 0 5 3.2389 0.409 1
 8 0 6 1.7453 0.3093 1
 8 0 7 1.5773 0.3451 1
 8 0 8 4.537 0.4519 1
 8 0 9 0.1888 0.2177 1
 8 0 10 0.6698 0.9284 1
 8 0 12 0.4783 0.6438 1
 8 1 1 15.7553 0.588 1
 8 1 2 6.0955 0.3007 1
 8 1 3 8.3572 0.335 1
 8 1 4 1.1629 1.2986 1
 8 1 5 2.3323 0.2407 1
 8 1 6 0.649 0.234 1
 8 1 7 1.4214 0.233 1
 8 1 8 0.1903 0.191 1
 8 1 9 0.2741 0.2585 1
 8 2 0 5.3463 0.3715 1
 8 2 1 31.1956 0.8535 1
 8 2 2 8.455 0.4065 1
 8 2 3 18.735 0.6174 1
 8 2 4 35.7476 0.972 1
 8 2 5 6.0161 0.2815 1
 8 2 6 3.3514 0.2926 1
 8 2 7 1.7794 0.2506 1
 8 2 8 0.3111 0.2928 1
 8 2 10 0.2368 0.2611 1
 8 3 1 0.944 1.0466 1
 8 3 2 5.2299 0.3079 1
 8 3 3 23.5046 0.72 1
 8 3 4 0.1538 0.1566 1
 8 3 5 10.5924 0.4094 1
 8 3 6 0.5685 0.3419 1
 8 3 7 1.037 1.2916 1
 8 3 8 0.8249 1.0954 1
 8 3 9 0.3444 0.3236 1
 8 4 0 56.4309 1.6092 1
 8 4 1 5.192 0.2672 1
 8 4 2 5.6729 0.278 1
 8 4 3 4.1163 0.2846 1
 8 4 4 1.8814 0.2004 1
 8 4 5 0.3508 0.2785 1
 8 4 6 0.9197 0.385 1
 8 4 7 0.3712 0.2918 1
 8 4 8 1.1131 0.43 1
 8 4 9 0.2457 0.2657 1
 8 5 1 18.9737 0.6084 1
 8 5 2 15.7633 0.5328 1
 8 5 3 1.1398 1.2745 1
 8 5 4 0.3574 0.2666 1
 8 5 5 0.2209 0.2161 1
 8 5 6 2.7067 0.407 1
 8 5 7 0.7717 0.3859 1
 8 5 8 0.1821 0.2181 1
 8 5 9 0.2084 0.2451 1
 8 6 0 0.2481 0.2436 1
 8 6 1 2.4493 0.3357 1
 8 6 2 1.6876 0.2845 1
 8 6 3 1.088 0.2965 1
 8 6 4 2.8044 0.3556 1
 8 6 5 0.3323 0.2733 1
 8 6 6 0.7721 0.3731 1
 8 6 7 0.3987 0.3797 1
 8 6 8 0.2521 0.3021 1
 8 7 1 1.8785 0.4748 1
 8 7 2 5.7128 0.3878 1
 8 7 3 5.5751 0.476 1
 8 7 4 0.2884 0.2647 1
 8 7 5 1.8083 0.48 1
 8 7 6 0.3416 0.3366 1
 8 7 7 0.5434 0.4169 1
 8 8 2 0.3684 0.3765 1
 8 8 4 0.4575 0.4407 1
 8 8 6 0.2768 0.3181 1
 9 0 1 21.8925 1.1518 1
 9 0 2 148.871 4.2292 1
 9 0 3 0.2227 0.2222 1
 9 0 4 0.501 0.3349 1
 9 0 5 1.3654 1.5649 1
 9 0 6 18.8722 1.0044 1
 9 0 7 0.8643 0.4278 1
 9 0 8 0.7953 1.0708 1
 9 0 9 0.3227 0.3396 1
 9 0 11 0.4459 0.5206 1
 9 1 0 43.2581 1.4507 1
 9 1 1 23.376 0.8053 1
 9 1 2 2.756 0.3456 1
 9 1 3 17.2312 0.5812 1
 9 1 4 53.1897 1.4472 1
 9 1 5 4.4137 0.3412 1
 9 1 6 2.0812 0.3215 1
 9 1 7 1.7572 0.344 1
 9 1 8 0.1706 0.1814 1
 9 2 1 115.881 2.8132 1
 9 2 2 8.2128 0.4734 1
 9 2 3 17.7505 0.7373 1
 9 2 4 0.5234 0.2594 1
 9 2 5 10.9903 0.4838 1
 9 2 6 0.9316 0.3258 1
 9 2 7 4.5619 0.3978 1
 9 2 9 0.3002 0.312 1
 9 3 0 6.1327 0.409 1
 9 3 1 35.0489 0.9917 1
 9 3 2 2.4152 0.244 1
 9 3 3 27.348 0.9208 1
 9 3 4 15.4647 0.7857 1
 9 3 5 6.8296 0.3567 1
 9 3 6 1.4176 0.3138 1
 9 3 7 2.4487 0.4064 1
 9 3 8 0.4086 0.3835 1
 9 3 9 0.3022 0.3211 1
 9 4 1 12.4144 0.4844 1
 9 4 2 54.9628 1.5389 1
 9 4 3 0.1888 0.1969 1
 9 4 4 0.3698 0.2954 1
 9 4 5 0.2148 0.2243 1
 9 4 6 6.2593 0.5736 1
 9 4 7 0.3921 0.3443 1
 9 4 8 0.3186 0.3003 1
 9 5 0 31.9598 1.1918 1
 9 5 1 1.9206 0.2816 1
 9 5 2 0.5824 0.2994 1
 9 5 3 0.6863 0.3166 1
 9 5 4 26.232 1.0261 1
 9 5 5 0.4806 0.3594 1
 9 5 6 0.5481 0.4963 1
 9 5 7 0.2821 0.3288 1
 9 5 8 0.2879 0.3336 1
 9 6 1 15.8865 0.6978 1
 9 6 2 3.6528 0.3727 1
 9 6 3 1.3261 0.4844 1
 9 6 4 0.4016 0.3198 1
 9 6 5 0.7392 0.4409 1
 9 6 7 0.4233 0.4497 1
 9 7 0 1.305 1.5993 1
 9 7 1 7.6092 0.5315 1
 9 7 2 0.2509 0.27 1
 9 7 3 5.3088 0.4769 1
 9 7 4 0.183 0.2006 1
 9 7 5 0.8569 0.5103 1
 9 7 7 0.2957 0.3107 1
 9 8 1 0.6879 0.6177 1
 9 8 2 1.9785 0.7583 1
 9 8 3 0.6599 0.4602 1
 9 8 4 0.1705 0.2055 1
 9 8 6 0.1932 0.2458 1
 9 8 8 0.4319 0.5988 1
 9 9 2 0.5695 0.7897 1
 9 9 4 2.4765 1.2497 1
 10 0 2 2.7576 0.6337 1
 10 0 3 0.8054 0.4458 1
 10 0 4 3.7468 0.4958 1
 10 0 5 1.5072 1.8154 1
 10 0 6 1.3767 1.6638 1
 10 0 7 0.4347 0.3793 1
 10 0 8 0.9856 0.6825 1
 10 1 1 0.9482 0.3671 1
 10 1 2 2.1262 0.6557 1
 10 1 3 2.2006 0.348 1
 10 1 4 0.1438 0.1564 1
 10 1 5 1.1179 0.4017 1
 10 1 6 0.4908 0.3559 1
 10 1 8 0.2426 0.2656 1
 10 1 10 0.2818 0.3507 1
 10 2 0 1.2161 1.387 1
 10 2 1 8.3038 0.4186 1
 10 2 2 0.416 0.3391 1
 10 2 3 6.6613 0.5228 1
 10 2 4 2.8544 0.4539 1
 10 2 5 1.0335 0.377 1
 10 2 6 0.2157 0.23 1
 10 2 7 0.2163 0.2417 1
 10 2 10 0.3479 0.4395 1
 10 3 1 0.5402 0.3436 1
 10 3 2 1.206 1.4134 1
 10 3 3 4.2919 0.5393 1
 10 3 4 0.3657 0.3532 1
 10 3 5 2.4012 0.5897 1
 10 3 6 0.7078 0.9632 1
 10 4 0 13.923 0.68 1
 10 4 1 1.0772 1.2803 1
 10 4 2 0.8002 0.3583 1
 10 4 3 0.2774 0.2672 1
 10 4 4 1.0938 0.6985 1
 10 4 5 0.3665 0.3834 1
 10 4 6 0.2456 0.2994 1
 10 4 9 0.1688 0.2253 1
 10 5 1 1.246 0.3595 1
 10 5 2 3.7448 0.435 1
 10 5 3 1.0598 1.3266 1
 10 5 4 0.2923 0.2989 1
 10 5 5 0.5129 0.699 1
 10 5 6 0.5754 0.5266 1
 10 5 9 0.4272 0.5248 1
 10 6 0 0.3324 0.3439 1
 10 6 1 0.6204 0.376 1
 10 6 2 0.3519 0.3107 1
 10 6 3 0.9478 1.2457 1
 10 6 5 0.2862 0.3132 1
 10 6 6 1.1668 0.8957 1
 10 6 9 0.3147 0.4099 1
 10 7 1 0.4296 0.3673 1
 10 7 2 0.4286 0.4031 1
 10 7 3 0.6172 0.5128 1
 10 7 5 0.4566 0.4879 1
 10 8 0 0.3605 0.423 1
 10 8 2 0.2559 0.3158 1
 10 8 7 0.4319 0.5419 1
 10 9 1 0.5053 0.6311 1
 10 9 6 0.6768 0.7031 1
 10 10 4 0.918 0.9331 1
 11 0 2 2.1791 0.7483 1
 11 0 3 9.9508 0.8376 1
 11 0 4 1.319 1.5925 1
 11 0 5 3.9547 0.9215 1
 11 0 7 0.4051 0.4025 1
 11 0 9 0.5797 0.7815 1
 11 1 1 6.3351 0.5951 1
 11 1 2 0.8609 0.5355 1
 11 1 3 4.0347 0.5366 1
 11 1 4 1.4906 0.4237 1
 11 1 5 0.4575 0.3989 1
 11 1 7 0.4936 0.3791 1
 11 2 1 1.5221 0.6128 1
 11 2 2 16.0848 0.9811 1
 11 2 3 1.8526 0.5935 1
 11 2 4 0.4507 0.4091 1
 11 2 5 0.2754 0.2907 1
 11 2 6 0.2668 0.2906 1
 11 2 7 0.3113 0.3319 1
 11 3 0 16.0959 1.1268 1
 11 3 1 0.8391 0.4225 1
 11 3 2 0.6523 0.4483 1
 11 3 3 0.4702 0.3884 1
 11 3 4 2.3515 0.6884 1
 11 3 6 0.2367 0.2892 1
 11 3 7 0.1478 0.1946 1
 11 4 1 2.8238 0.3569 1
 11 4 2 1.1494 0.4864 1
 11 4 3 3.6681 0.6233 1
 11 4 4 0.4143 0.45 1
 11 4 5 0.3257 0.3607 1
 11 4 6 0.5786 0.7101 1
 11 4 9 0.4244 0.5725 1
 11 5 0 1.9449 0.7543 1
 11 5 1 3.2795 0.5341 1
 11 5 2 0.3572 0.3292 1
 11 5 3 1.318 0.5085 1
 11 5 5 0.4672 0.6447 1
 11 5 8 0.7738 0.8554 1
 11 6 2 1.8236 0.655 1
 11 6 4 0.5864 0.5966 1
 11 6 7 0.3579 0.4965 1
 11 7 0 2.6822 0.9368 1
 11 7 3 0.2869 0.3389 1
 11 8 1 0.2638 0.3464 1
 11 8 6 0.4907 0.6682 1
 11 9 5 0.3596 0.492 1
 12 0 3 0.6278 0.5589 1
 12 0 4 0.4066 0.4398 1
 12 0 5 0.5578 0.4965 1
 12 1 2 0.4457 0.4542 1
 12 1 5 0.2842 0.3115 1
 12 1 8 0.4891 0.5364 1
 12 2 0 0.7937 0.8439 1
 12 2 1 0.3222 0.3617 1
 12 2 2 0.6394 0.8862 1
 12 2 3 0.4956 0.4835 1
 12 2 5 0.2873 0.3393 1
 12 3 1 0.6271 0.5087 1
 12 3 2 0.8913 0.6314 1
 12 3 3 0.2713 0.3006 1
 12 3 4 0.2813 0.3398 1
 12 3 5 0.3692 0.4278 1
 12 4 0 0.5724 0.7874 1
 12 4 1 0.3031 0.3008 1
 12 4 2 0.2422 0.2805 1
 12 4 3 0.5167 0.5174 1
 12 5 1 0.2185 0.2506 1
 12 6 0 0.7105 0.9565 1
 12 6 2 0.253 0.2949 1
 12 8 2 0.1978 0.2676 1
 12 9 2 0.4482 0.6172 1
 13 0 4 0.1883 0.2611 1
 13 1 3 0.3188 0.3824 1
 13 1 6 0.197 0.2647 1
 13 1 7 0.3702 0.4497 1
 13 2 1 0.4287 0.5489 1
 13 2 2 0.3485 0.4304 1
 13 2 3 0.2459 0.3114 1
 13 2 7 0.458 0.5874 1
 13 3 1 0.2912 0.3558 1
 13 3 6 0.5239 0.6117 1
 13 4 1 0.168 0.2171 1
 13 7 0 0.6844 0.9442 1
 14 0 5 0.7506 1.0234 1
 14 1 5 0.614 0.7548 1
 14 2 4 0.4589 0.5827 1
 14 3 3 0.31 0.4256 1
 14 3 5 0.2552 0.34 1
 14 4 2 0.3333 0.4434 1
 14 4 3 0.3421 0.4341 1
 14 4 4 0.3542 0.4694 1
 14 5 1 1.0258 1.0883 1
 14 5 2 0.4894 0.5558 1
 14 5 3 0.3522 0.4858 1
 14 6 1 0.3841 0.4647 1

_iucr_refine_instructions_details
;
TITL ice6_2appr3res06 in P42/nmc #137
REM reset to P42/nmc #137
CELL 0.27552 6.173168 6.173168 5.68809 90 90 90
ZERR 10 0.000253 0.000253 0.0005 0 0 0
LATT 1
SYMM 0.5-Y,+X,0.5+Z
SYMM 0.5-X,0.5-Y,+Z
SYMM +Y,0.5-X,0.5+Z
SYMM 0.5+X,-Y,-Z
SYMM -X,0.5+Y,-Z
SYMM 0.5+Y,0.5+X,0.5-Z
SYMM -Y,-X,0.5-Z
SFAC H O
DISP H 0 0 0.5699
DISP O -0.0043 0.0007 6.1632
UNIT 20 10

L.S. 14
PLAN  5
CONF
BOND 
MORE -1
BOND $H
fmap 2 53
ACTA 
OMIT 2 2 0
OMIT 4 0 0
OMIT 2 1 1
OMIT 2 0 1
OMIT 1 0 2
OMIT 2 0 3
OMIT 2 0 0
WGHT 0.022998 0
FVAR 4.590555
REM <olex2.extras>
REM <HklSrc "%.\\sortav.hkl">
REM </olex2.extras>

O1    2     0.52944  0.75000  0.12894  10.50000  0.03106  0.04247  0.04129 =
 0.00000  0.00084  0.00000 
O2    2     0.25000  0.75000 -0.25000  10.12500  0.04362  0.04362  0.03290 =
 0.00000  0.00000 -0.00000 
D1A   1     0.46856  0.62957  0.21004  10.50000  0.04653  0.05232  0.04923 =
 0.02492  0.00611 -0.00164 
D1B   1     0.68973  0.75000  0.12837  10.25000  0.02324  0.03567  0.05175 =
 0.00000 -0.00295 -0.00000 
D2    1     0.13664  0.75000 -0.13676  10.25000  0.05944  0.04080  0.03135 =
 0.00000  0.02178  0.00000 
D1C   1     0.46151  0.75000 -0.02318  10.25000  0.03384  0.04401  0.03965 =
 0.00000 -0.00132 -0.00000 
HKLF 4

END
Q2 1 0.55 0.75 -0.111111 11 0.05 0.22
Q3 1 0.25 0.625 -0.055556 11 0.05 0.17
Q4 1 0.425 0.75 0.222222 11 0.05 0.17
Q1 1 0.75 0.75 0.083333 11 0.05 0.3
Q5 1 0.125 0.75 -0.055556 11 0.05 0.14

  REM The information below was added by Olex2.
  REM
  REM R1 = 0.0334 for 364 Fo > 4sig(Fo) and 0.0632 for all 622 data
  REM 36 parameters refined using 0 restraints
  REM Highest difference peak 0.3001, deepest hole -0.2879
  REM Mean Shift 0.0001, Max Shift 0.0010.

  REM +++ Tabular Listing of Refinement Information +++
  REM R1_all = 0.0632
  REM R1_gt = 0.0334
  REM wR_ref = 0.0830
  REM GOOF = 1.4392
  REM Shift_max = 0.0010
  REM Shift_mean = 0.0001
  REM Reflections_all = 622
  REM Reflections_gt = 364
  REM Parameters = 36
  REM Hole = -0.2879
  REM Peak = 0.3001
  REM Flack = n/a

  
;
_olex2_submission_special_instructions  'No special instructions were received'

# start Validation Reply Form
_vrf_PLAT029_D2O_APS_HAR_mod1
;
PROBLEM: _diffrn_measured_fraction_theta_full value Low .      0.893 Why?  
RESPONSE: It is caused by the fact that sample was closed in Diamond Anvil Cell
 and as a result access to the reciprocal psace was restricted

;
# end Validation Reply Form
data_D2O_APS_HAR
_audit_creation_date               2021-12-03
_audit_creation_method
;
Olex2 1.3
(compiled 2020.07.31 svn.rc2a77460 for OlexSys, GUI svn.r6145)
;
_audit_contact_author_address      ?
_audit_contact_author_email        ?
_audit_contact_author_name         ''
_audit_contact_author_phone        ?
_publ_contact_author_id_orcid      ?
_publ_section_references
;
Bourhis, L.J., Dolomanov, O.V., Gildea, R.J., Howard, J.A.K., Puschmann, H.
 (2015). Acta Cryst. A71, 59-75.

Dolomanov, O.V., Bourhis, L.J., Gildea, R.J, Howard, J.A.K. & Puschmann, H.
 (2009), J. Appl. Cryst. 42, 339-341.
;
_chemical_formula_moiety           'H2 O'
_chemical_formula_sum              'H2 O'
_chemical_formula_weight           18.015
loop_
  _atom_type_symbol
  _atom_type_scat_dispersion_real
  _atom_type_scat_dispersion_imag
  _atom_type_scat_Cromer_Mann_a1
  _atom_type_scat_Cromer_Mann_a2
  _atom_type_scat_Cromer_Mann_a3
  _atom_type_scat_Cromer_Mann_a4
  _atom_type_scat_Cromer_Mann_b1
  _atom_type_scat_Cromer_Mann_b2
  _atom_type_scat_Cromer_Mann_b3
  _atom_type_scat_Cromer_Mann_b4
  _atom_type_scat_Cromer_Mann_c
  _atom_type_scat_source
  _atom_type_scat_dispersion_source
 H 0.00000 0.00000 0.49300 0.32291 0.14019 0.04081 10.51090 26.12570 3.14236
 57.79970 0.0030380000826
 'International Tables Volume C Table 6.1.1.4 (pp. 500-502)' custom
 O -0.00430 0.00070 3.04850 2.28680 1.54630 0.86700 13.27710 5.70110 0.32390
 32.90890 0.250800013542
 'International Tables Volume C Table 6.1.1.4 (pp. 500-502)' custom

_space_group_crystal_system        'tetragonal'
_space_group_IT_number             137
_space_group_name_H-M_alt          'P 42/n m c'
_space_group_name_Hall             '-P 4ac 2a'
loop_
  _space_group_symop_id
  _space_group_symop_operation_xyz
 1 x,y,z
 2 -y+1/2,x,z+1/2
 3 y,-x+1/2,z+1/2
 4 x+1/2,-y,-z
 5 -x,y+1/2,-z
 6 -x+1/2,-y+1/2,z
 7 y+1/2,x+1/2,-z+1/2
 8 -y,-x,-z+1/2
 9 -x,-y,-z
 10 y-1/2,-x,-z-1/2
 11 -y,x-1/2,-z-1/2
 12 -x-1/2,y,z
 13 x,-y-1/2,z
 14 x-1/2,y-1/2,-z
 15 -y-1/2,-x-1/2,z-1/2
 16 y,x,z-1/2

_symmetry_Int_Tables_number        137
_cell_length_a                     6.1732(3)
_cell_length_b                     6.1732(3)
_cell_length_c                     5.6881(5)
_cell_angle_alpha                  90
_cell_angle_beta                   90
_cell_angle_gamma                  90
_cell_volume                       216.76(2)
_cell_formula_units_Z              10
_cell_measurement_reflns_used   922
_cell_measurement_theta_min     1.8000
_cell_measurement_theta_max     16.0740
_cell_measurement_temperature   293(3)
_exptl_absorpt_coefficient_mu      0.034
_exptl_crystal_density_diffrn      1.380
_exptl_crystal_F_000               99.950
_exptl_crystal_description        "disc"
_exptl_crystal_colour             "colourless"
_exptl_crystal_size_max           0.3
_exptl_crystal_size_mid           0.2
_exptl_crystal_size_min           0.2
_diffrn_ambient_temperature        293(3)
_diffrn_source synchrotron
_diffrn_radiation_probe x-ray
_diffrn_radiation_type synchrotron
_diffrn_radiation_wavelength 0.27552
_diffrn_radiation_monochromator synchrotron
_diffrn_measurement_device 'abstract diffractometer'
_diffrn_measurement_device_type 'esperanto-CrysAlisPro-abstract goniometer imported esperanto images'
_diffrn_detector 'CCD plate'
_diffrn_reflns_av_R_equivalents    0.0000
_diffrn_reflns_av_unetI/netI       0.0322
_diffrn_reflns_Laue_measured_fraction_full  0.8934
_diffrn_reflns_Laue_measured_fraction_max  0.6534
_diffrn_reflns_limit_h_max         14
_diffrn_reflns_limit_h_min         1
_diffrn_reflns_limit_k_max         10
_diffrn_reflns_limit_k_min         0
_diffrn_reflns_limit_l_max         12
_diffrn_reflns_limit_l_min         0
_diffrn_reflns_number              629
_diffrn_reflns_point_group_measured_fraction_full  0.8934
_diffrn_reflns_point_group_measured_fraction_max  0.6534
_diffrn_reflns_theta_full          9.5154
_diffrn_reflns_theta_max           19.98
_diffrn_reflns_theta_min           1.81
_diffrn_measured_fraction_theta_full  0.8934
_diffrn_measured_fraction_theta_max  0.6534
_reflns_Friedel_coverage           0.0
_reflns_limit_h_max                14
_reflns_limit_h_min                1
_reflns_limit_k_max                10
_reflns_limit_k_min                0
_reflns_limit_l_max                12
_reflns_limit_l_min                0
_reflns_number_gt                  364
_reflns_number_total               622
_reflns_threshold_expression       I>=2u(I)
_computing_molecular_graphics      'Olex2 1.3 (Dolomanov et al., 2009)'
_computing_publication_material    'Olex2 1.3 (Dolomanov et al., 2009)'
_computing_structure_refinement    'olex2.refine 1.3 (Bourhis et al., 2015)'
_refine_diff_density_max           0.2976
_refine_diff_density_min           -0.2904
_refine_diff_density_rms           0.0530
_refine_ls_d_res_high              0.4032
_refine_ls_d_res_low               4.3651
_refine_ls_goodness_of_fit_ref     1.3912
_refine_ls_hydrogen_treatment      refall
_refine_ls_matrix_type             full
_refine_ls_number_constraints      0
_refine_ls_number_parameters       36
_refine_ls_number_reflns           622
_refine_ls_number_restraints       0
_refine_ls_R_factor_all            0.0607
_refine_ls_R_factor_gt             0.0306
_refine_ls_restrained_S_all        1.3912
_refine_ls_shift/su_max            0.0005
_refine_ls_shift/su_mean           0.0000
_refine_ls_structure_factor_coef   Fsqd
_refine_ls_weighting_details      
 'w=1/[\s^2^(Fo^2^)+(0.0217P)^2^] where P=(Fo^2^+2Fc^2^)/3'
_refine_ls_weighting_scheme        calc
_refine_ls_wR_factor_gt            0.0600
_refine_ls_wR_factor_ref           0.0785
_refine_special_details
;
Hirshfeld Atom Refinement

Form factors calculated with DiSCaMB library based software.
Refinement using NoSpherA2, an implementation of
NOn-SPHERical Atom-form-factors in Olex2.

Quantum Chemistry Method:  B3LYP
Basis Set:                 cc-pVTZ
Quantum Chemistry oftware: ORCA
QM Part:                   5 H2O units
MM Part:                   charges and dipoles
;
_olex2_refinement_description
;
1. Others
 Fixed Sof: D1A(0.5) D1B(0.25) D2(0.25) D1C(0.25)
;
loop_
  _atom_site_label
  _atom_site_type_symbol
  _atom_site_fract_x
  _atom_site_fract_y
  _atom_site_fract_z
  _atom_site_U_iso_or_equiv
  _atom_site_adp_type
  _atom_site_occupancy
  _atom_site_site_symmetry_order
  _atom_site_refinement_flags_posn
  _atom_site_refinement_flags_adp
  _atom_site_refinement_flags_occupancy
 O1 O 0.52946(4) 0.75 0.12895(5) 0.03814(11) Uani 1.000000 2 S T P
 O2 O 0.25 0.75 -0.25 0.03994(14) Uani 1.000000 8 S T P
 D1A H 0.4682(19) 0.631(2) 0.210(3) 0.053(3) Uani 0.500000 1 . . .
 D1B H 0.689(2) 0.75 0.128(2) 0.041(4) Uani 0.500000 2 S T P
 D2 H 0.137(3) 0.75 -0.137(3) 0.047(4) Uani 0.500000 2 S T P
 D1C H 0.462(3) 0.75 -0.022(3) 0.043(4) Uani 0.500000 2 S T P

loop_
  _atom_site_aniso_label
  _atom_site_aniso_U_11
  _atom_site_aniso_U_22
  _atom_site_aniso_U_33
  _atom_site_aniso_U_12
  _atom_site_aniso_U_13
  _atom_site_aniso_U_23
 O1 0.03078(13) 0.04247(15) 0.04117(18) -0.000000 0.00086(8) 0.000000
 O2 0.04365(18) 0.04365(18) 0.0325(2) -0.000000 -0.000000 0.000000
 D1A 0.051(7) 0.053(7) 0.055(6) -0.004(5) 0.006(6) 0.025(6)
 D1B 0.026(5) 0.041(8) 0.057(11) -0.000000 -0.001(5) 0.000000
 D2 0.058(10) 0.046(10) 0.037(10) -0.000000 0.019(7) 0.000000
 D1C 0.040(9) 0.050(9) 0.037(10) -0.000000 -0.003(6) 0.000000

loop_
  _geom_bond_atom_site_label_1
  _geom_bond_atom_site_label_2
  _geom_bond_distance
  _geom_bond_site_symmetry_2
  _geom_bond_publ_flag
 O1 D1A 0.947(12) . ?
 O1 D1A 0.947(12) 13_575 ?
 O1 D1B 0.988(15) . ?
 O1 D1C 0.954(15) . ?
 O2 D2 0.951(15) 6_565 ?
 O2 D2 0.951(15) 8_664 ?
 O2 D2 0.951(15) 7_454 ?
 O2 D2 0.951(15) . ?
 D1A D1A 0.98(2) 8_665 ?
 D1B D1B 0.75(3) 6_665 ?
 D2 D1C 0.89(2) 6_565 ?

loop_
  _geom_angle_atom_site_label_1
  _geom_angle_atom_site_label_2
  _geom_angle_atom_site_label_3
  _geom_angle
  _geom_angle_site_symmetry_1
  _geom_angle_site_symmetry_3
  _geom_angle_publ_flag
 D1A O1 D1A 102.1(17) 13_575 . ?
 D1B O1 D1A 113.7(9) . . ?
 D1B O1 D1A 113.7(9) . 13_575 ?
 D1C O1 D1A 105.1(11) . . ?
 D1C O1 D1A 105.1(11) . 13_575 ?
 D1C O1 D1B 115.8(13) . . ?
 D2 O2 D2 117.3(14) . 7_454 ?
 D2 O2 D2 117.3(14) 8_664 6_565 ?
 D2 O2 D2 117.3(14) 8_664 . ?
 D2 O2 D2 95(2) 6_565 . ?
 D2 O2 D2 95(2) 8_664 7_454 ?
 D2 O2 D2 117.3(14) 6_565 7_454 ?
 D1A D1A O1 164.3(8) 8_665 . ?
 D1B D1B O1 179.8(8) 6_665 . ?
 D1C D2 O2 175(3) 6_565 7_454 ?
 D2 D1C O1 163(3) 6_565 . ?

loop_
  _geom_torsion_atom_site_label_1
  _geom_torsion_atom_site_label_2
  _geom_torsion_atom_site_label_3
  _geom_torsion_atom_site_label_4
  _geom_torsion
  _geom_torsion_site_symmetry_1
  _geom_torsion_site_symmetry_2
  _geom_torsion_site_symmetry_3
  _geom_torsion_site_symmetry_4
  _geom_torsion_publ_flag
 O1 D1A D1A O1 -16(13) . . 8_665 8_665 ?
 O1 D1A D1A O1 -16(13) 10_566 8_665 . . ?

loop_
  _diffrn_refln_index_h
  _diffrn_refln_index_k
  _diffrn_refln_index_l
  _diffrn_refln_intensity_net
  _diffrn_refln_intensity_u
  _diffrn_refln_scale_group_code
 1 0 1 161.199 3.7911 1
 1 0 2 6357.2 214.878 1
 1 0 3 3355.82 107.488 1
 1 0 4 41.268 1.7549 1
 1 1 0 383.137 9.4905 1
 1 1 2 1835.69 45.9411 1
 1 1 4 1332.95 35.9994 1
 2 0 0 2854.89 108.438 1
 2 0 1 8489.33 356.605 1
 2 0 2 1341.46 32.5849 1
 2 0 3 4757.79 131.745 1
 2 0 4 214.938 5.1095 1
 2 0 5 603.546 15.5309 1
 2 0 6 69.6014 2.0635 1
 2 1 1 6631.44 192.111 1
 2 1 2 2326.47 57.0005 1
 2 1 3 114.592 2.6361 1
 2 1 4 11.1627 0.2923 1
 2 1 5 63.8127 1.5574 1
 2 1 6 94.256 2.3939 1
 2 1 7 129.205 3.6903 1
 2 2 0 6328.48 293.887 1
 2 2 2 765.209 17.9392 1
 2 2 4 3965.57 103.964 1
 2 2 6 131.583 3.3526 1
 2 2 8 38.9638 1.5903 1
 3 0 1 1530.72 39.2144 1
 3 0 2 578.915 13.6059 1
 3 0 3 3553.43 91.2727 1
 3 0 4 0.064 0.0663 1
 3 0 5 1143.75 27.3369 1
 3 0 6 27.7157 0.8336 1
 3 0 7 4.0368 0.355 1
 3 0 8 0.5105 0.4498 1
 3 1 0 2764.79 82.936 1
 3 1 1 966.534 22.5113 1
 3 1 2 767.955 17.6528 1
 3 1 3 474.108 10.7991 1
 3 1 4 19.4485 0.4906 1
 3 1 5 78.8373 1.8551 1
 3 1 6 39.7612 0.9801 1
 3 1 7 23.839 0.6865 1
 3 1 8 25.7898 1.0076 1
 3 1 9 1.0338 0.7057 1
 3 2 1 1597.44 37.6867 1
 3 2 2 3631.11 90.9561 1
 3 2 3 75.4311 1.7443 1
 3 2 4 11.8064 0.3095 1
 3 2 5 21.2299 0.532 1
 3 2 6 269.687 6.2969 1
 3 2 7 39.3145 1.0345 1
 3 2 8 2.2167 0.2374 1
 3 2 9 8.0667 0.5282 1
 3 3 0 3955.62 126.344 1
 3 3 2 438.071 10.3427 1
 3 3 4 139.02 3.2712 1
 3 3 6 15.1162 0.5133 1
 3 3 8 50.3232 1.5412 1
 3 3 10 1.7982 0.8384 1
 4 0 0 8041.46 349.424 1
 4 0 1 58.6898 1.5248 1
 4 0 2 407.656 9.6109 1
 4 0 3 17.8118 0.4622 1
 4 0 4 680.935 15.7034 1
 4 0 5 6.3213 0.2451 1
 4 0 6 9.7604 0.3507 1
 4 0 7 1.5997 0.28 1
 4 0 8 111.418 3.3449 1
 4 0 9 0.3833 0.3055 1
 4 1 1 3.5593 0.1298 1
 4 1 2 1521.27 35.6618 1
 4 1 3 619.331 14.1456 1
 4 1 4 10.3149 0.2693 1
 4 1 5 212.838 4.9041 1
 4 1 6 88.6366 2.0937 1
 4 1 7 3.3579 0.199 1
 4 1 8 0.3369 0.221 1
 4 1 9 1.2069 1.4016 1
 4 1 10 1.5827 0.6674 1
 4 2 0 243.735 5.7418 1
 4 2 1 2010.6 47.9181 1
 4 2 2 296.138 6.7608 1
 4 2 3 893.72 20.5119 1
 4 2 4 162.328 3.7442 1
 4 2 5 196.816 4.5064 1
 4 2 6 30.7713 0.7729 1
 4 2 7 73.7785 1.7706 1
 4 2 8 4.1517 0.2566 1
 4 2 9 4.8019 0.3669 1
 4 2 10 0.3733 0.4095 1
 4 3 1 231.738 5.3781 1
 4 3 2 32.7137 0.8001 1
 4 3 3 832.158 19.1528 1
 4 3 4 0.0779 0.0697 1
 4 3 5 342.253 7.7968 1
 4 3 6 3.9392 0.1986 1
 4 3 7 0.702 0.193 1
 4 3 8 0.1311 0.1388 1
 4 3 9 0.3036 0.2729 1
 4 3 10 0.3153 0.3023 1
 4 3 11 0.4789 0.5829 1
 4 4 0 2192.98 59.11 1
 4 4 2 82.4711 2.109 1
 4 4 4 161.656 3.7959 1
 4 4 6 6.3777 0.2949 1
 4 4 8 39.0237 1.6721 1
 4 4 10 0.3388 0.3813 1
 5 0 1 153.019 3.7485 1
 5 0 2 2114.14 52.9473 1
 5 0 3 156.382 3.7214 1
 5 0 4 2.538 0.1557 1
 5 0 5 45.7389 1.1551 1
 5 0 6 226.713 5.3526 1
 5 0 7 8.584 0.3834 1
 5 0 8 2.4315 0.4823 1
 5 0 9 2.0834 0.5466 1
 5 0 10 4.1452 0.9035 1
 5 1 0 291.612 7.0785 1
 5 1 1 177.824 4.1323 1
 5 1 2 109.881 2.5891 1
 5 1 3 125.559 2.9108 1
 5 1 4 619.195 14.0997 1
 5 1 5 22.5952 0.5712 1
 5 1 6 34.5451 0.8684 1
 5 1 7 9.7018 0.3376 1
 5 1 8 1.6309 0.2332 1
 5 1 9 0.7816 0.3122 1
 5 1 10 0.2426 0.2662 1
 5 2 1 1909.58 45.2257 1
 5 2 2 1.1344 0.1218 1
 5 2 3 158.863 3.6614 1
 5 2 4 0.2516 0.1253 1
 5 2 5 80.6398 1.8919 1
 5 2 6 0.267 0.1562 1
 5 2 7 64.3448 1.5977 1
 5 2 8 0.0984 0.1073 1
 5 2 9 17.6375 0.6725 1
 5 2 10 0.8834 1.1743 1
 5 2 11 0.462 0.5533 1
 5 3 0 8.397 0.3119 1
 5 3 1 426.398 9.8262 1
 5 3 2 69.925 1.6787 1
 5 3 3 315.262 7.3091 1
 5 3 4 106.924 2.5078 1
 5 3 5 57.3464 1.3761 1
 5 3 6 16.3165 0.4689 1
 5 3 7 26.0024 0.7107 1
 5 3 8 0.6561 0.2261 1
 5 3 9 0.6816 0.3346 1
 5 3 10 0.363 0.3345 1
 5 4 1 93.306 2.1824 1
 5 4 2 600.179 13.9444 1
 5 4 3 32.6808 0.8406 1
 5 4 4 2.1889 0.1771 1
 5 4 5 10.4279 0.3144 1
 5 4 6 75.064 1.808 1
 5 4 7 4.9719 0.2594 1
 5 4 8 0.5572 0.2672 1
 5 4 9 1.0162 0.3465 1
 5 4 10 0.7418 0.5061 1
 5 5 0 305.09 7.9226 1
 5 5 2 12.1422 0.4638 1
 5 5 4 318.776 8.2148 1
 5 5 6 13.7437 0.5002 1
 5 5 8 3.3214 0.3645 1
 5 5 10 0.3387 0.3725 1
 5 5 12 0.7606 1.0339 1
 6 0 0 290.31 8.3226 1
 6 0 1 490.66 12.1502 1
 6 0 2 62.0955 1.659 1
 6 0 3 277.831 6.6252 1
 6 0 4 0.4327 0.1809 1
 6 0 5 61.5314 1.519 1
 6 0 6 8.1606 0.3189 1
 6 0 7 24.2496 0.7661 1
 6 0 8 6.9099 0.4094 1
 6 0 9 1.0114 0.5051 1
 6 0 10 1.123 0.6717 1
 6 0 11 0.9206 0.8479 1
 6 1 1 398.163 9.2231 1
 6 1 2 33.3876 0.8372 1
 6 1 3 0.7487 0.8326 1
 6 1 4 0.1249 0.1063 1
 6 1 5 0.0947 0.0882 1
 6 1 6 3.7794 0.1818 1
 6 1 7 16.3837 0.4903 1
 6 1 8 0.1911 0.1695 1
 6 1 9 3.5153 0.3684 1
 6 1 10 0.2407 0.2641 1
 6 2 0 332.888 8.2185 1
 6 2 1 14.5506 0.405 1
 6 2 2 50.0458 1.2405 1
 6 2 3 8.1721 0.2758 1
 6 2 4 388.156 8.9129 1
 6 2 5 3.1395 0.1628 1
 6 2 6 16.3323 0.4739 1
 6 2 7 1.4285 0.2091 1
 6 2 8 3.0506 0.2792 1
 6 2 9 1.0734 1.3361 1
 6 2 10 0.2792 0.2786 1
 6 2 11 0.3283 0.3883 1
 6 3 1 41.7082 1.0328 1
 6 3 2 203.456 4.7585 1
 6 3 3 26.334 0.6808 1
 6 3 4 0.3311 0.149 1
 6 3 5 14.2343 0.4489 1
 6 3 6 24.8712 0.6831 1
 6 3 7 4.3643 0.2562 1
 6 3 8 0.1509 0.1563 1
 6 3 9 0.7942 0.3668 1
 6 3 10 0.4201 0.3735 1
 6 3 11 0.1256 0.1682 1
 6 3 12 0.6098 0.7099 1
 6 4 0 64.5098 1.6706 1
 6 4 1 117.277 2.771 1
 6 4 2 24.3947 0.6471 1
 6 4 3 71.6161 1.779 1
 6 4 4 4.1334 0.2322 1
 6 4 5 21.1635 0.599 1
 6 4 6 4.0156 0.2421 1
 6 4 7 7.7436 0.3265 1
 6 4 8 2.1701 0.3164 1
 6 4 9 0.3444 0.2707 1
 6 4 12 0.5509 0.6315 1
 6 5 1 180.088 4.2322 1
 6 5 2 8.8871 0.3348 1
 6 5 3 10.5437 0.357 1
 6 5 4 0.5999 0.1895 1
 6 5 5 6.1229 0.3335 1
 6 5 6 1.1633 0.2288 1
 6 5 7 8.7686 0.3718 1
 6 5 8 0.2654 0.2357 1
 6 5 9 1.0181 0.4137 1
 6 5 12 0.7665 0.7881 1
 6 6 0 18.915 0.8288 1
 6 6 2 8.1663 0.4506 1
 6 6 4 46.393 1.4678 1
 6 6 6 2.5268 0.597 1
 6 6 8 0.2467 0.2577 1
 7 0 1 199.967 4.982 1
 7 0 2 11.2206 0.4314 1
 7 0 3 362.143 9.1707 1
 7 0 4 0.2216 0.2105 1
 7 0 5 185.087 4.5422 1
 7 0 6 1.3552 0.2206 1
 7 0 7 3.4911 0.3385 1
 7 0 8 1.2822 1.517 1
 7 0 9 1.9482 0.5839 1
 7 0 10 0.5906 0.8192 1
 7 1 0 381.935 9.5669 1
 7 1 1 142.127 3.4519 1
 7 1 2 35.5342 0.928 1
 7 1 3 106.797 2.5349 1
 7 1 4 18.511 0.5168 1
 7 1 5 26.5958 0.7067 1
 7 1 6 2.5969 0.1783 1
 7 1 7 10.8622 0.374 1
 7 1 8 8.3143 0.423 1
 7 1 9 0.9654 1.2513 1
 7 1 10 0.3345 0.3463 1
 7 1 12 0.615 0.7977 1
 7 2 1 5.0952 0.2399 1
 7 2 2 495.969 11.756 1
 7 2 3 36.2899 0.9641 1
 7 2 4 2.13 0.17 1
 7 2 5 18.9499 0.5419 1
 7 2 6 66.5825 1.6535 1
 7 2 7 1.4385 0.2373 1
 7 2 8 0.8288 0.287 1
 7 2 9 0.252 0.249 1
 7 2 10 0.2863 0.2887 1
 7 2 12 0.6105 0.7627 1
 7 3 0 523.614 12.4551 1
 7 3 1 22.4206 0.6071 1
 7 3 2 27.2968 0.7272 1
 7 3 3 17.7653 0.5108 1
 7 3 4 62.1296 1.5338 1
 7 3 5 3.5761 0.2555 1
 7 3 6 0.7901 0.2546 1
 7 3 7 1.3968 0.2738 1
 7 3 8 11.4571 0.5268 1
 7 3 9 0.5921 0.8206 1
 7 3 10 0.4483 0.3993 1
 7 4 1 68.3377 1.6678 1
 7 4 2 12.3243 0.3944 1
 7 4 3 130.667 3.1259 1
 7 4 4 0.3955 0.2247 1
 7 4 5 68.5935 1.7333 1
 7 4 6 1.1297 0.2716 1
 7 4 7 1.1583 0.2847 1
 7 4 8 1.0023 1.2643 1
 7 4 9 0.2244 0.2275 1
 7 4 10 0.2911 0.3033 1
 7 5 0 29.3934 0.9707 1
 7 5 1 88.3985 2.1647 1
 7 5 2 8.1197 0.3099 1
 7 5 3 68.3819 1.7968 1
 7 5 4 1.0953 1.2211 1
 7 5 5 15.5364 0.5541 1
 7 5 6 1.235 0.2672 1
 7 5 7 6.3215 0.4233 1
 7 5 8 0.4658 0.3344 1
 7 5 9 0.8933 0.4618 1
 7 5 11 0.3258 0.4037 1
 7 6 1 0.124 0.1278 1
 7 6 2 61.0829 1.6571 1
 7 6 3 11.5261 0.4464 1
 7 6 4 0.1899 0.1796 1
 7 6 5 6.6128 0.3982 1
 7 6 6 8.6574 0.4604 1
 7 6 7 0.5326 0.3886 1
 7 6 9 0.3405 0.3359 1
 7 6 11 0.9576 0.8725 1
 7 7 0 95.761 5.2001 1
 7 7 2 3.8052 0.4316 1
 7 7 4 18.178 0.8259 1
 7 7 6 0.3836 0.3961 1
 7 7 8 2.3401 1.0489 1
 7 7 10 0.6685 0.8854 1
 8 0 1 22.4065 0.8632 1
 8 0 2 13.7141 0.5438 1
 8 0 3 17.5595 0.7243 1
 8 0 4 10.0946 0.4783 1
 8 0 5 3.2389 0.409 1
 8 0 6 1.7453 0.3093 1
 8 0 7 1.5773 0.3451 1
 8 0 8 4.537 0.4519 1
 8 0 9 0.1888 0.2177 1
 8 0 10 0.6698 0.9284 1
 8 0 12 0.4783 0.6438 1
 8 1 1 15.7553 0.588 1
 8 1 2 6.0955 0.3007 1
 8 1 3 8.3572 0.335 1
 8 1 4 1.1629 1.2986 1
 8 1 5 2.3323 0.2407 1
 8 1 6 0.649 0.234 1
 8 1 7 1.4214 0.233 1
 8 1 8 0.1903 0.191 1
 8 1 9 0.2741 0.2585 1
 8 2 0 5.3463 0.3715 1
 8 2 1 31.1956 0.8535 1
 8 2 2 8.455 0.4065 1
 8 2 3 18.735 0.6174 1
 8 2 4 35.7476 0.972 1
 8 2 5 6.0161 0.2815 1
 8 2 6 3.3514 0.2926 1
 8 2 7 1.7794 0.2506 1
 8 2 8 0.3111 0.2928 1
 8 2 10 0.2368 0.2611 1
 8 3 1 0.944 1.0466 1
 8 3 2 5.2299 0.3079 1
 8 3 3 23.5046 0.72 1
 8 3 4 0.1538 0.1566 1
 8 3 5 10.5924 0.4094 1
 8 3 6 0.5685 0.3419 1
 8 3 7 1.037 1.2916 1
 8 3 8 0.8249 1.0954 1
 8 3 9 0.3444 0.3236 1
 8 4 0 56.4309 1.6092 1
 8 4 1 5.192 0.2672 1
 8 4 2 5.6729 0.278 1
 8 4 3 4.1163 0.2846 1
 8 4 4 1.8814 0.2004 1
 8 4 5 0.3508 0.2785 1
 8 4 6 0.9197 0.385 1
 8 4 7 0.3712 0.2918 1
 8 4 8 1.1131 0.43 1
 8 4 9 0.2457 0.2657 1
 8 5 1 18.9737 0.6084 1
 8 5 2 15.7633 0.5328 1
 8 5 3 1.1398 1.2745 1
 8 5 4 0.3574 0.2666 1
 8 5 5 0.2209 0.2161 1
 8 5 6 2.7067 0.407 1
 8 5 7 0.7717 0.3859 1
 8 5 8 0.1821 0.2181 1
 8 5 9 0.2084 0.2451 1
 8 6 0 0.2481 0.2436 1
 8 6 1 2.4493 0.3357 1
 8 6 2 1.6876 0.2845 1
 8 6 3 1.088 0.2965 1
 8 6 4 2.8044 0.3556 1
 8 6 5 0.3323 0.2733 1
 8 6 6 0.7721 0.3731 1
 8 6 7 0.3987 0.3797 1
 8 6 8 0.2521 0.3021 1
 8 7 1 1.8785 0.4748 1
 8 7 2 5.7128 0.3878 1
 8 7 3 5.5751 0.476 1
 8 7 4 0.2884 0.2647 1
 8 7 5 1.8083 0.48 1
 8 7 6 0.3416 0.3366 1
 8 7 7 0.5434 0.4169 1
 8 8 2 0.3684 0.3765 1
 8 8 4 0.4575 0.4407 1
 8 8 6 0.2768 0.3181 1
 9 0 1 21.8925 1.1518 1
 9 0 2 148.871 4.2292 1
 9 0 3 0.2227 0.2222 1
 9 0 4 0.501 0.3349 1
 9 0 5 1.3654 1.5649 1
 9 0 6 18.8722 1.0044 1
 9 0 7 0.8643 0.4278 1
 9 0 8 0.7953 1.0708 1
 9 0 9 0.3227 0.3396 1
 9 0 11 0.4459 0.5206 1
 9 1 0 43.2581 1.4507 1
 9 1 1 23.376 0.8053 1
 9 1 2 2.756 0.3456 1
 9 1 3 17.2312 0.5812 1
 9 1 4 53.1897 1.4472 1
 9 1 5 4.4137 0.3412 1
 9 1 6 2.0812 0.3215 1
 9 1 7 1.7572 0.344 1
 9 1 8 0.1706 0.1814 1
 9 2 1 115.881 2.8132 1
 9 2 2 8.2128 0.4734 1
 9 2 3 17.7505 0.7373 1
 9 2 4 0.5234 0.2594 1
 9 2 5 10.9903 0.4838 1
 9 2 6 0.9316 0.3258 1
 9 2 7 4.5619 0.3978 1
 9 2 9 0.3002 0.312 1
 9 3 0 6.1327 0.409 1
 9 3 1 35.0489 0.9917 1
 9 3 2 2.4152 0.244 1
 9 3 3 27.348 0.9208 1
 9 3 4 15.4647 0.7857 1
 9 3 5 6.8296 0.3567 1
 9 3 6 1.4176 0.3138 1
 9 3 7 2.4487 0.4064 1
 9 3 8 0.4086 0.3835 1
 9 3 9 0.3022 0.3211 1
 9 4 1 12.4144 0.4844 1
 9 4 2 54.9628 1.5389 1
 9 4 3 0.1888 0.1969 1
 9 4 4 0.3698 0.2954 1
 9 4 5 0.2148 0.2243 1
 9 4 6 6.2593 0.5736 1
 9 4 7 0.3921 0.3443 1
 9 4 8 0.3186 0.3003 1
 9 5 0 31.9598 1.1918 1
 9 5 1 1.9206 0.2816 1
 9 5 2 0.5824 0.2994 1
 9 5 3 0.6863 0.3166 1
 9 5 4 26.232 1.0261 1
 9 5 5 0.4806 0.3594 1
 9 5 6 0.5481 0.4963 1
 9 5 7 0.2821 0.3288 1
 9 5 8 0.2879 0.3336 1
 9 6 1 15.8865 0.6978 1
 9 6 2 3.6528 0.3727 1
 9 6 3 1.3261 0.4844 1
 9 6 4 0.4016 0.3198 1
 9 6 5 0.7392 0.4409 1
 9 6 7 0.4233 0.4497 1
 9 7 0 1.305 1.5993 1
 9 7 1 7.6092 0.5315 1
 9 7 2 0.2509 0.27 1
 9 7 3 5.3088 0.4769 1
 9 7 4 0.183 0.2006 1
 9 7 5 0.8569 0.5103 1
 9 7 7 0.2957 0.3107 1
 9 8 1 0.6879 0.6177 1
 9 8 2 1.9785 0.7583 1
 9 8 3 0.6599 0.4602 1
 9 8 4 0.1705 0.2055 1
 9 8 6 0.1932 0.2458 1
 9 8 8 0.4319 0.5988 1
 9 9 2 0.5695 0.7897 1
 9 9 4 2.4765 1.2497 1
 10 0 2 2.7576 0.6337 1
 10 0 3 0.8054 0.4458 1
 10 0 4 3.7468 0.4958 1
 10 0 5 1.5072 1.8154 1
 10 0 6 1.3767 1.6638 1
 10 0 7 0.4347 0.3793 1
 10 0 8 0.9856 0.6825 1
 10 1 1 0.9482 0.3671 1
 10 1 2 2.1262 0.6557 1
 10 1 3 2.2006 0.348 1
 10 1 4 0.1438 0.1564 1
 10 1 5 1.1179 0.4017 1
 10 1 6 0.4908 0.3559 1
 10 1 8 0.2426 0.2656 1
 10 1 10 0.2818 0.3507 1
 10 2 0 1.2161 1.387 1
 10 2 1 8.3038 0.4186 1
 10 2 2 0.416 0.3391 1
 10 2 3 6.6613 0.5228 1
 10 2 4 2.8544 0.4539 1
 10 2 5 1.0335 0.377 1
 10 2 6 0.2157 0.23 1
 10 2 7 0.2163 0.2417 1
 10 2 10 0.3479 0.4395 1
 10 3 1 0.5402 0.3436 1
 10 3 2 1.206 1.4134 1
 10 3 3 4.2919 0.5393 1
 10 3 4 0.3657 0.3532 1
 10 3 5 2.4012 0.5897 1
 10 3 6 0.7078 0.9632 1
 10 4 0 13.923 0.68 1
 10 4 1 1.0772 1.2803 1
 10 4 2 0.8002 0.3583 1
 10 4 3 0.2774 0.2672 1
 10 4 4 1.0938 0.6985 1
 10 4 5 0.3665 0.3834 1
 10 4 6 0.2456 0.2994 1
 10 4 9 0.1688 0.2253 1
 10 5 1 1.246 0.3595 1
 10 5 2 3.7448 0.435 1
 10 5 3 1.0598 1.3266 1
 10 5 4 0.2923 0.2989 1
 10 5 5 0.5129 0.699 1
 10 5 6 0.5754 0.5266 1
 10 5 9 0.4272 0.5248 1
 10 6 0 0.3324 0.3439 1
 10 6 1 0.6204 0.376 1
 10 6 2 0.3519 0.3107 1
 10 6 3 0.9478 1.2457 1
 10 6 5 0.2862 0.3132 1
 10 6 6 1.1668 0.8957 1
 10 6 9 0.3147 0.4099 1
 10 7 1 0.4296 0.3673 1
 10 7 2 0.4286 0.4031 1
 10 7 3 0.6172 0.5128 1
 10 7 5 0.4566 0.4879 1
 10 8 0 0.3605 0.423 1
 10 8 2 0.2559 0.3158 1
 10 8 7 0.4319 0.5419 1
 10 9 1 0.5053 0.6311 1
 10 9 6 0.6768 0.7031 1
 10 10 4 0.918 0.9331 1
 11 0 2 2.1791 0.7483 1
 11 0 3 9.9508 0.8376 1
 11 0 4 1.319 1.5925 1
 11 0 5 3.9547 0.9215 1
 11 0 7 0.4051 0.4025 1
 11 0 9 0.5797 0.7815 1
 11 1 1 6.3351 0.5951 1
 11 1 2 0.8609 0.5355 1
 11 1 3 4.0347 0.5366 1
 11 1 4 1.4906 0.4237 1
 11 1 5 0.4575 0.3989 1
 11 1 7 0.4936 0.3791 1
 11 2 1 1.5221 0.6128 1
 11 2 2 16.0848 0.9811 1
 11 2 3 1.8526 0.5935 1
 11 2 4 0.4507 0.4091 1
 11 2 5 0.2754 0.2907 1
 11 2 6 0.2668 0.2906 1
 11 2 7 0.3113 0.3319 1
 11 3 0 16.0959 1.1268 1
 11 3 1 0.8391 0.4225 1
 11 3 2 0.6523 0.4483 1
 11 3 3 0.4702 0.3884 1
 11 3 4 2.3515 0.6884 1
 11 3 6 0.2367 0.2892 1
 11 3 7 0.1478 0.1946 1
 11 4 1 2.8238 0.3569 1
 11 4 2 1.1494 0.4864 1
 11 4 3 3.6681 0.6233 1
 11 4 4 0.4143 0.45 1
 11 4 5 0.3257 0.3607 1
 11 4 6 0.5786 0.7101 1
 11 4 9 0.4244 0.5725 1
 11 5 0 1.9449 0.7543 1
 11 5 1 3.2795 0.5341 1
 11 5 2 0.3572 0.3292 1
 11 5 3 1.318 0.5085 1
 11 5 5 0.4672 0.6447 1
 11 5 8 0.7738 0.8554 1
 11 6 2 1.8236 0.655 1
 11 6 4 0.5864 0.5966 1
 11 6 7 0.3579 0.4965 1
 11 7 0 2.6822 0.9368 1
 11 7 3 0.2869 0.3389 1
 11 8 1 0.2638 0.3464 1
 11 8 6 0.4907 0.6682 1
 11 9 5 0.3596 0.492 1
 12 0 3 0.6278 0.5589 1
 12 0 4 0.4066 0.4398 1
 12 0 5 0.5578 0.4965 1
 12 1 2 0.4457 0.4542 1
 12 1 5 0.2842 0.3115 1
 12 1 8 0.4891 0.5364 1
 12 2 0 0.7937 0.8439 1
 12 2 1 0.3222 0.3617 1
 12 2 2 0.6394 0.8862 1
 12 2 3 0.4956 0.4835 1
 12 2 5 0.2873 0.3393 1
 12 3 1 0.6271 0.5087 1
 12 3 2 0.8913 0.6314 1
 12 3 3 0.2713 0.3006 1
 12 3 4 0.2813 0.3398 1
 12 3 5 0.3692 0.4278 1
 12 4 0 0.5724 0.7874 1
 12 4 1 0.3031 0.3008 1
 12 4 2 0.2422 0.2805 1
 12 4 3 0.5167 0.5174 1
 12 5 1 0.2185 0.2506 1
 12 6 0 0.7105 0.9565 1
 12 6 2 0.253 0.2949 1
 12 8 2 0.1978 0.2676 1
 12 9 2 0.4482 0.6172 1
 13 0 4 0.1883 0.2611 1
 13 1 3 0.3188 0.3824 1
 13 1 6 0.197 0.2647 1
 13 1 7 0.3702 0.4497 1
 13 2 1 0.4287 0.5489 1
 13 2 2 0.3485 0.4304 1
 13 2 3 0.2459 0.3114 1
 13 2 7 0.458 0.5874 1
 13 3 1 0.2912 0.3558 1
 13 3 6 0.5239 0.6117 1
 13 4 1 0.168 0.2171 1
 13 7 0 0.6844 0.9442 1
 14 0 5 0.7506 1.0234 1
 14 1 5 0.614 0.7548 1
 14 2 4 0.4589 0.5827 1
 14 3 3 0.31 0.4256 1
 14 3 5 0.2552 0.34 1
 14 4 2 0.3333 0.4434 1
 14 4 3 0.3421 0.4341 1
 14 4 4 0.3542 0.4694 1
 14 5 1 1.0258 1.0883 1
 14 5 2 0.4894 0.5558 1
 14 5 3 0.3522 0.4858 1
 14 6 1 0.3841 0.4647 1


_iucr_refine_instructions_details
;
TITL ice6_2appr3res06 in P42/nmc #137
REM reset to P42/nmc #137
CELL 0.27552 6.173168 6.173168 5.68809 90 90 90
ZERR 10 0.000253 0.000253 0.0005 0 0 0
LATT 1
SYMM 0.5-Y,+X,0.5+Z
SYMM 0.5-X,0.5-Y,+Z
SYMM +Y,0.5-X,0.5+Z
SYMM 0.5+X,-Y,-Z
SYMM -X,0.5+Y,-Z
SYMM 0.5+Y,0.5+X,0.5-Z
SYMM -Y,-X,0.5-Z
SFAC H O
DISP H 0 0 0.5699
DISP O -0.0043 0.0007 6.1632
UNIT 20 10

L.S. 14
PLAN  5
CONF
BOND 
MORE -1
BOND $H
fmap 2 53
ACTA 
OMIT 2 2 0
OMIT 4 0 0
OMIT 2 1 1
OMIT 2 0 1
OMIT 1 0 2
OMIT 2 0 3
OMIT 2 0 0
WGHT 0.021676 0
FVAR 4.53231
REM <olex2.extras>
REM <HklSrc "%.\\sortav.hkl">
REM </olex2.extras>

O1    2     0.52946  0.75000  0.12895  10.50000  0.03078  0.04247  0.04117 =
 0.00000  0.00086  0.00000 
O2    2     0.25000  0.75000 -0.25000  10.12500  0.04365  0.04365  0.03253 =
 0.00000  0.00000 -0.00000 
D1A   1     0.46823  0.63072  0.20970  10.50000  0.05095  0.05326  0.05532 =
 0.02530  0.00610 -0.00377 
D1B   1     0.68943  0.75000  0.12823  10.25000  0.02620  0.04085  0.05700 =
 0.00000 -0.00129 -0.00000 
D2    1     0.13653  0.75000 -0.13682  10.25000  0.05816  0.04606  0.03736 =
 0.00000  0.01916  0.00000 
D1C   1     0.46166  0.75000 -0.02169  10.25000  0.04042  0.05030  0.03689 =
 0.00000 -0.00293 -0.00000 
HKLF 4

END
Q2 1 0.55 0.75 -0.111111 11 0.05 0.21
Q3 1 0.25 0.625 -0.055556 11 0.05 0.16
Q4 1 0.425 0.75 0.222222 11 0.05 0.16
Q1 1 0.75 0.75 0.166667 11 0.05 0.3
Q5 1 0.125 0.75 -0.055556 11 0.05 0.14

  REM The information below was added by Olex2.
  REM
  REM R1 = 0.0306 for 364 Fo > 4sig(Fo) and 0.0607 for all 622 data
  REM 36 parameters refined using 0 restraints
  REM Highest difference peak 0.2976, deepest hole -0.2904
  REM Mean Shift 0.0000, Max Shift 0.0005.

  REM +++ Tabular Listing of Refinement Information +++
  REM R1_all = 0.0607
  REM R1_gt = 0.0306
  REM wR_ref = 0.0785
  REM GOOF = 1.3912
  REM Shift_max = 0.0005
  REM Shift_mean = 0.0000
  REM Reflections_all = 622
  REM Reflections_gt = 364
  REM Parameters = 36
  REM Hole = -0.2904
  REM Peak = 0.2976
  REM Flack = n/a

  
;
_olex2_submission_special_instructions  'No special instructions were received'

# start Validation Reply Form
_vrf_PLAT029_D2O_APS_HAR
;
PROBLEM: _diffrn_measured_fraction_theta_full value Low .      0.893 Why?  
RESPONSE: It is caused by the fact that sample was closed in Diamond Anvil Cell
 and as a result access to the reciprocal psace was restricted

;
# end Validation Reply Form
data_D2O_APS_IAM
_audit_creation_date               2021-12-06
_audit_creation_method
;
Olex2 1.3
(compiled 2020.07.31 svn.rc2a77460 for OlexSys, GUI svn.r6145)
;
_audit_contact_author_address      ?
_audit_contact_author_email        ?
_audit_contact_author_name         ''
_audit_contact_author_phone        ?
_publ_contact_author_id_orcid      ?
_publ_section_references
;
Bourhis, L.J., Dolomanov, O.V., Gildea, R.J., Howard, J.A.K., Puschmann, H.
 (2015). Acta Cryst. A71, 59-75.

Dolomanov, O.V., Bourhis, L.J., Gildea, R.J, Howard, J.A.K. & Puschmann, H.
 (2009), J. Appl. Cryst. 42, 339-341.
;
_chemical_formula_moiety           '0.5(H4 O2)'
_chemical_formula_sum              'H2 O'
_chemical_formula_weight           18.015
loop_
  _atom_type_symbol
  _atom_type_scat_dispersion_real
  _atom_type_scat_dispersion_imag
  _atom_type_scat_Cromer_Mann_a1
  _atom_type_scat_Cromer_Mann_a2
  _atom_type_scat_Cromer_Mann_a3
  _atom_type_scat_Cromer_Mann_a4
  _atom_type_scat_Cromer_Mann_b1
  _atom_type_scat_Cromer_Mann_b2
  _atom_type_scat_Cromer_Mann_b3
  _atom_type_scat_Cromer_Mann_b4
  _atom_type_scat_Cromer_Mann_c
  _atom_type_scat_source
  _atom_type_scat_dispersion_source
 H 0.00000 0.00000 0.49300 0.32291 0.14019 0.04081 10.51090 26.12570 3.14236
 57.79970 0.0030380000826
 'International Tables Volume C Table 6.1.1.4 (pp. 500-502)' custom
 O -0.00430 0.00070 3.04850 2.28680 1.54630 0.86700 13.27710 5.70110 0.32390
 32.90890 0.250800013542
 'International Tables Volume C Table 6.1.1.4 (pp. 500-502)' custom

_space_group_crystal_system        'tetragonal'
_space_group_IT_number             137
_space_group_name_H-M_alt          'P 42/n m c'
_space_group_name_Hall             '-P 4ac 2a'
loop_
  _space_group_symop_id
  _space_group_symop_operation_xyz
 1 x,y,z
 2 -y+1/2,x,z+1/2
 3 y,-x+1/2,z+1/2
 4 x+1/2,-y,-z
 5 -x,y+1/2,-z
 6 -x+1/2,-y+1/2,z
 7 y+1/2,x+1/2,-z+1/2
 8 -y,-x,-z+1/2
 9 -x,-y,-z
 10 y-1/2,-x,-z-1/2
 11 -y,x-1/2,-z-1/2
 12 -x-1/2,y,z
 13 x,-y-1/2,z
 14 x-1/2,y-1/2,-z
 15 -y-1/2,-x-1/2,z-1/2
 16 y,x,z-1/2

_symmetry_Int_Tables_number        137
_cell_length_a                     6.1732(3)
_cell_length_b                     6.1732(3)
_cell_length_c                     5.6881(5)
_cell_angle_alpha                  90
_cell_angle_beta                   90
_cell_angle_gamma                  90
_cell_volume                       216.76(2)
_cell_formula_units_Z              10
_cell_measurement_reflns_used   922
_cell_measurement_theta_min     1.8000
_cell_measurement_theta_max     16.0740
_cell_measurement_temperature   293(3)
_exptl_absorpt_coefficient_mu      0.034
_exptl_crystal_density_diffrn      1.380
_exptl_crystal_F_000               99.950
_exptl_crystal_description        "disc"
_exptl_crystal_colour             "colourless"
_exptl_crystal_size_max           0.3
_exptl_crystal_size_mid           0.2
_exptl_crystal_size_min           0.2
_diffrn_ambient_temperature        293(3)
_diffrn_source synchrotron
_diffrn_radiation_probe x-ray
_diffrn_radiation_type synchrotron
_diffrn_radiation_wavelength 0.27552
_diffrn_radiation_monochromator synchrotron
_diffrn_measurement_device 'abstract diffractometer'
_diffrn_measurement_device_type 'esperanto-CrysAlisPro-abstract goniometer imported esperanto images'
_diffrn_detector 'CCD plate'
_diffrn_reflns_av_R_equivalents    0.0000
_diffrn_reflns_av_unetI/netI       0.0322
_diffrn_reflns_Laue_measured_fraction_full  0.8934
_diffrn_reflns_Laue_measured_fraction_max  0.6534
_diffrn_reflns_limit_h_max         14
_diffrn_reflns_limit_h_min         1
_diffrn_reflns_limit_k_max         10
_diffrn_reflns_limit_k_min         0
_diffrn_reflns_limit_l_max         12
_diffrn_reflns_limit_l_min         0
_diffrn_reflns_number              629
_diffrn_reflns_point_group_measured_fraction_full  0.8934
_diffrn_reflns_point_group_measured_fraction_max  0.6534
_diffrn_reflns_theta_full          9.5154
_diffrn_reflns_theta_max           19.98
_diffrn_reflns_theta_min           1.81
_diffrn_measured_fraction_theta_full  0.8934
_diffrn_measured_fraction_theta_max  0.6534
_reflns_Friedel_coverage           0.0
_reflns_limit_h_max                14
_reflns_limit_h_min                1
_reflns_limit_k_max                10
_reflns_limit_k_min                0
_reflns_limit_l_max                12
_reflns_limit_l_min                0
_reflns_number_gt                  364
_reflns_number_total               622
_reflns_threshold_expression       I>=2u(I)
_computing_molecular_graphics      'Olex2 1.3 (Dolomanov et al., 2009)'
_computing_publication_material    'Olex2 1.3 (Dolomanov et al., 2009)'
_computing_structure_refinement    'olex2.refine 1.3 (Bourhis et al., 2015)'
_refine_diff_density_max           0.3005
_refine_diff_density_min           -0.2572
_refine_diff_density_rms           0.0517
_refine_ls_d_res_high              0.4032
_refine_ls_d_res_low               4.3651
_refine_ls_goodness_of_fit_ref     1.3986
_refine_ls_hydrogen_treatment      refall
_refine_ls_matrix_type             full
_refine_ls_number_constraints      0
_refine_ls_number_parameters       36
_refine_ls_number_reflns           622
_refine_ls_number_restraints       0
_refine_ls_R_factor_all            0.0611
_refine_ls_R_factor_gt             0.0310
_refine_ls_restrained_S_all        1.3986
_refine_ls_shift/su_max            0.0003
_refine_ls_shift/su_mean           0.0000
_refine_ls_structure_factor_coef   Fsqd
_refine_ls_weighting_details      
 'w=1/[\s^2^(Fo^2^)+(0.0217P)^2^] where P=(Fo^2^+2Fc^2^)/3'
_refine_ls_weighting_scheme        calc
_refine_ls_wR_factor_gt            0.0617
_refine_ls_wR_factor_ref           0.0789
_olex2_refinement_description
;
1. Others
 Fixed Sof: D1A(0.5) D1B(0.25) D2(0.25) D1C(0.25)
;
loop_
  _atom_site_label
  _atom_site_type_symbol
  _atom_site_fract_x
  _atom_site_fract_y
  _atom_site_fract_z
  _atom_site_U_iso_or_equiv
  _atom_site_adp_type
  _atom_site_occupancy
  _atom_site_site_symmetry_order
  _atom_site_refinement_flags_posn
  _atom_site_refinement_flags_adp
  _atom_site_refinement_flags_occupancy
 O1 O 0.52944(4) 0.75 0.12894(6) 0.03851(11) Uani 1.000000 2 S T P
 O2 O 0.25 0.75 -0.25 0.04028(14) Uani 1.000000 8 S T P
 D1A H 0.4809(15) 0.6488(17) 0.198(2) 0.042(2) Uani 0.500000 1 . . .
 D1B H 0.662(2) 0.75 0.128(2) 0.038(3) Uani 0.500000 2 S T P
 D2 H 0.153(2) 0.75 -0.156(2) 0.038(3) Uani 0.500000 2 S T P
 D1C H 0.475(3) 0.75 -0.001(2) 0.038(4) Uani 0.500000 2 S T P

loop_
  _atom_site_aniso_label
  _atom_site_aniso_U_11
  _atom_site_aniso_U_22
  _atom_site_aniso_U_33
  _atom_site_aniso_U_12
  _atom_site_aniso_U_13
  _atom_site_aniso_U_23
 O1 0.03114(13) 0.04285(16) 0.04155(19) -0.000000 0.00085(8) 0.000000
 O2 0.04401(19) 0.04401(19) 0.0328(2) -0.000000 -0.000000 0.000000
 D1A 0.046(5) 0.035(5) 0.045(5) 0.001(4) 0.007(4) 0.022(5)
 D1B 0.020(5) 0.041(7) 0.053(9) -0.000000 0.002(4) 0.000000
 D2 0.037(6) 0.049(8) 0.030(7) -0.000000 0.015(5) 0.000000
 D1C 0.040(7) 0.049(8) 0.025(9) -0.000000 -0.001(5) 0.000000

loop_
  _geom_bond_atom_site_label_1
  _geom_bond_atom_site_label_2
  _geom_bond_distance
  _geom_bond_site_symmetry_2
  _geom_bond_publ_flag
 O1 D1A 0.797(9) . ?
 O1 D1A 0.797(9) 13_575 ?
 O1 D1B 0.819(13) . ?
 O1 D1C 0.810(13) . ?
 O2 D2 0.806(13) 6_565 ?
 O2 D2 0.806(13) 8_664 ?
 O2 D2 0.806(13) . ?
 O2 D2 0.806(13) 7_454 ?
 D1B D1B 1.08(3) 6_665 ?

loop_
  _geom_angle_atom_site_label_1
  _geom_angle_atom_site_label_2
  _geom_angle_atom_site_label_3
  _geom_angle
  _geom_angle_site_symmetry_1
  _geom_angle_site_symmetry_3
  _geom_angle_publ_flag
 D1A O1 D1A 103.1(16) 13_575 . ?
 D1B O1 D1A 112.4(8) . . ?
 D1B O1 D1A 112.4(8) . 13_575 ?
 D1C O1 D1A 107.0(10) . . ?
 D1C O1 D1A 107.0(10) . 13_575 ?
 D1C O1 D1B 114.1(13) . . ?
 D2 O2 D2 116.3(12) 6_565 7_454 ?
 D2 O2 D2 116.3(12) 8_664 6_565 ?
 D2 O2 D2 116.3(12) 8_664 . ?
 D2 O2 D2 96(2) 6_565 . ?
 D2 O2 D2 96(2) 8_664 7_454 ?
 D2 O2 D2 116.3(12) . 7_454 ?
 D1B D1B O1 179.5(8) 6_665 . ?

loop_
  _diffrn_refln_index_h
  _diffrn_refln_index_k
  _diffrn_refln_index_l
  _diffrn_refln_intensity_net
  _diffrn_refln_intensity_u
  _diffrn_refln_scale_group_code
 1 0 1 161.199 3.7911 1
 1 0 2 6357.2 214.878 1
 1 0 3 3355.82 107.488 1
 1 0 4 41.268 1.7549 1
 1 1 0 383.137 9.4905 1
 1 1 2 1835.69 45.9411 1
 1 1 4 1332.95 35.9994 1
 2 0 0 2854.89 108.438 1
 2 0 1 8489.33 356.605 1
 2 0 2 1341.46 32.5849 1
 2 0 3 4757.79 131.745 1
 2 0 4 214.938 5.1095 1
 2 0 5 603.546 15.5309 1
 2 0 6 69.6014 2.0635 1
 2 1 1 6631.44 192.111 1
 2 1 2 2326.47 57.0005 1
 2 1 3 114.592 2.6361 1
 2 1 4 11.1627 0.2923 1
 2 1 5 63.8127 1.5574 1
 2 1 6 94.256 2.3939 1
 2 1 7 129.205 3.6903 1
 2 2 0 6328.48 293.887 1
 2 2 2 765.209 17.9392 1
 2 2 4 3965.57 103.964 1
 2 2 6 131.583 3.3526 1
 2 2 8 38.9638 1.5903 1
 3 0 1 1530.72 39.2144 1
 3 0 2 578.915 13.6059 1
 3 0 3 3553.43 91.2727 1
 3 0 4 0.064 0.0663 1
 3 0 5 1143.75 27.3369 1
 3 0 6 27.7157 0.8336 1
 3 0 7 4.0368 0.355 1
 3 0 8 0.5105 0.4498 1
 3 1 0 2764.79 82.936 1
 3 1 1 966.534 22.5113 1
 3 1 2 767.955 17.6528 1
 3 1 3 474.108 10.7991 1
 3 1 4 19.4485 0.4906 1
 3 1 5 78.8373 1.8551 1
 3 1 6 39.7612 0.9801 1
 3 1 7 23.839 0.6865 1
 3 1 8 25.7898 1.0076 1
 3 1 9 1.0338 0.7057 1
 3 2 1 1597.44 37.6867 1
 3 2 2 3631.11 90.9561 1
 3 2 3 75.4311 1.7443 1
 3 2 4 11.8064 0.3095 1
 3 2 5 21.2299 0.532 1
 3 2 6 269.687 6.2969 1
 3 2 7 39.3145 1.0345 1
 3 2 8 2.2167 0.2374 1
 3 2 9 8.0667 0.5282 1
 3 3 0 3955.62 126.344 1
 3 3 2 438.071 10.3427 1
 3 3 4 139.02 3.2712 1
 3 3 6 15.1162 0.5133 1
 3 3 8 50.3232 1.5412 1
 3 3 10 1.7982 0.8384 1
 4 0 0 8041.46 349.424 1
 4 0 1 58.6898 1.5248 1
 4 0 2 407.656 9.6109 1
 4 0 3 17.8118 0.4622 1
 4 0 4 680.935 15.7034 1
 4 0 5 6.3213 0.2451 1
 4 0 6 9.7604 0.3507 1
 4 0 7 1.5997 0.28 1
 4 0 8 111.418 3.3449 1
 4 0 9 0.3833 0.3055 1
 4 1 1 3.5593 0.1298 1
 4 1 2 1521.27 35.6618 1
 4 1 3 619.331 14.1456 1
 4 1 4 10.3149 0.2693 1
 4 1 5 212.838 4.9041 1
 4 1 6 88.6366 2.0937 1
 4 1 7 3.3579 0.199 1
 4 1 8 0.3369 0.221 1
 4 1 9 1.2069 1.4016 1
 4 1 10 1.5827 0.6674 1
 4 2 0 243.735 5.7418 1
 4 2 1 2010.6 47.9181 1
 4 2 2 296.138 6.7608 1
 4 2 3 893.72 20.5119 1
 4 2 4 162.328 3.7442 1
 4 2 5 196.816 4.5064 1
 4 2 6 30.7713 0.7729 1
 4 2 7 73.7785 1.7706 1
 4 2 8 4.1517 0.2566 1
 4 2 9 4.8019 0.3669 1
 4 2 10 0.3733 0.4095 1
 4 3 1 231.738 5.3781 1
 4 3 2 32.7137 0.8001 1
 4 3 3 832.158 19.1528 1
 4 3 4 0.0779 0.0697 1
 4 3 5 342.253 7.7968 1
 4 3 6 3.9392 0.1986 1
 4 3 7 0.702 0.193 1
 4 3 8 0.1311 0.1388 1
 4 3 9 0.3036 0.2729 1
 4 3 10 0.3153 0.3023 1
 4 3 11 0.4789 0.5829 1
 4 4 0 2192.98 59.11 1
 4 4 2 82.4711 2.109 1
 4 4 4 161.656 3.7959 1
 4 4 6 6.3777 0.2949 1
 4 4 8 39.0237 1.6721 1
 4 4 10 0.3388 0.3813 1
 5 0 1 153.019 3.7485 1
 5 0 2 2114.14 52.9473 1
 5 0 3 156.382 3.7214 1
 5 0 4 2.538 0.1557 1
 5 0 5 45.7389 1.1551 1
 5 0 6 226.713 5.3526 1
 5 0 7 8.584 0.3834 1
 5 0 8 2.4315 0.4823 1
 5 0 9 2.0834 0.5466 1
 5 0 10 4.1452 0.9035 1
 5 1 0 291.612 7.0785 1
 5 1 1 177.824 4.1323 1
 5 1 2 109.881 2.5891 1
 5 1 3 125.559 2.9108 1
 5 1 4 619.195 14.0997 1
 5 1 5 22.5952 0.5712 1
 5 1 6 34.5451 0.8684 1
 5 1 7 9.7018 0.3376 1
 5 1 8 1.6309 0.2332 1
 5 1 9 0.7816 0.3122 1
 5 1 10 0.2426 0.2662 1
 5 2 1 1909.58 45.2257 1
 5 2 2 1.1344 0.1218 1
 5 2 3 158.863 3.6614 1
 5 2 4 0.2516 0.1253 1
 5 2 5 80.6398 1.8919 1
 5 2 6 0.267 0.1562 1
 5 2 7 64.3448 1.5977 1
 5 2 8 0.0984 0.1073 1
 5 2 9 17.6375 0.6725 1
 5 2 10 0.8834 1.1743 1
 5 2 11 0.462 0.5533 1
 5 3 0 8.397 0.3119 1
 5 3 1 426.398 9.8262 1
 5 3 2 69.925 1.6787 1
 5 3 3 315.262 7.3091 1
 5 3 4 106.924 2.5078 1
 5 3 5 57.3464 1.3761 1
 5 3 6 16.3165 0.4689 1
 5 3 7 26.0024 0.7107 1
 5 3 8 0.6561 0.2261 1
 5 3 9 0.6816 0.3346 1
 5 3 10 0.363 0.3345 1
 5 4 1 93.306 2.1824 1
 5 4 2 600.179 13.9444 1
 5 4 3 32.6808 0.8406 1
 5 4 4 2.1889 0.1771 1
 5 4 5 10.4279 0.3144 1
 5 4 6 75.064 1.808 1
 5 4 7 4.9719 0.2594 1
 5 4 8 0.5572 0.2672 1
 5 4 9 1.0162 0.3465 1
 5 4 10 0.7418 0.5061 1
 5 5 0 305.09 7.9226 1
 5 5 2 12.1422 0.4638 1
 5 5 4 318.776 8.2148 1
 5 5 6 13.7437 0.5002 1
 5 5 8 3.3214 0.3645 1
 5 5 10 0.3387 0.3725 1
 5 5 12 0.7606 1.0339 1
 6 0 0 290.31 8.3226 1
 6 0 1 490.66 12.1502 1
 6 0 2 62.0955 1.659 1
 6 0 3 277.831 6.6252 1
 6 0 4 0.4327 0.1809 1
 6 0 5 61.5314 1.519 1
 6 0 6 8.1606 0.3189 1
 6 0 7 24.2496 0.7661 1
 6 0 8 6.9099 0.4094 1
 6 0 9 1.0114 0.5051 1
 6 0 10 1.123 0.6717 1
 6 0 11 0.9206 0.8479 1
 6 1 1 398.163 9.2231 1
 6 1 2 33.3876 0.8372 1
 6 1 3 0.7487 0.8326 1
 6 1 4 0.1249 0.1063 1
 6 1 5 0.0947 0.0882 1
 6 1 6 3.7794 0.1818 1
 6 1 7 16.3837 0.4903 1
 6 1 8 0.1911 0.1695 1
 6 1 9 3.5153 0.3684 1
 6 1 10 0.2407 0.2641 1
 6 2 0 332.888 8.2185 1
 6 2 1 14.5506 0.405 1
 6 2 2 50.0458 1.2405 1
 6 2 3 8.1721 0.2758 1
 6 2 4 388.156 8.9129 1
 6 2 5 3.1395 0.1628 1
 6 2 6 16.3323 0.4739 1
 6 2 7 1.4285 0.2091 1
 6 2 8 3.0506 0.2792 1
 6 2 9 1.0734 1.3361 1
 6 2 10 0.2792 0.2786 1
 6 2 11 0.3283 0.3883 1
 6 3 1 41.7082 1.0328 1
 6 3 2 203.456 4.7585 1
 6 3 3 26.334 0.6808 1
 6 3 4 0.3311 0.149 1
 6 3 5 14.2343 0.4489 1
 6 3 6 24.8712 0.6831 1
 6 3 7 4.3643 0.2562 1
 6 3 8 0.1509 0.1563 1
 6 3 9 0.7942 0.3668 1
 6 3 10 0.4201 0.3735 1
 6 3 11 0.1256 0.1682 1
 6 3 12 0.6098 0.7099 1
 6 4 0 64.5098 1.6706 1
 6 4 1 117.277 2.771 1
 6 4 2 24.3947 0.6471 1
 6 4 3 71.6161 1.779 1
 6 4 4 4.1334 0.2322 1
 6 4 5 21.1635 0.599 1
 6 4 6 4.0156 0.2421 1
 6 4 7 7.7436 0.3265 1
 6 4 8 2.1701 0.3164 1
 6 4 9 0.3444 0.2707 1
 6 4 12 0.5509 0.6315 1
 6 5 1 180.088 4.2322 1
 6 5 2 8.8871 0.3348 1
 6 5 3 10.5437 0.357 1
 6 5 4 0.5999 0.1895 1
 6 5 5 6.1229 0.3335 1
 6 5 6 1.1633 0.2288 1
 6 5 7 8.7686 0.3718 1
 6 5 8 0.2654 0.2357 1
 6 5 9 1.0181 0.4137 1
 6 5 12 0.7665 0.7881 1
 6 6 0 18.915 0.8288 1
 6 6 2 8.1663 0.4506 1
 6 6 4 46.393 1.4678 1
 6 6 6 2.5268 0.597 1
 6 6 8 0.2467 0.2577 1
 7 0 1 199.967 4.982 1
 7 0 2 11.2206 0.4314 1
 7 0 3 362.143 9.1707 1
 7 0 4 0.2216 0.2105 1
 7 0 5 185.087 4.5422 1
 7 0 6 1.3552 0.2206 1
 7 0 7 3.4911 0.3385 1
 7 0 8 1.2822 1.517 1
 7 0 9 1.9482 0.5839 1
 7 0 10 0.5906 0.8192 1
 7 1 0 381.935 9.5669 1
 7 1 1 142.127 3.4519 1
 7 1 2 35.5342 0.928 1
 7 1 3 106.797 2.5349 1
 7 1 4 18.511 0.5168 1
 7 1 5 26.5958 0.7067 1
 7 1 6 2.5969 0.1783 1
 7 1 7 10.8622 0.374 1
 7 1 8 8.3143 0.423 1
 7 1 9 0.9654 1.2513 1
 7 1 10 0.3345 0.3463 1
 7 1 12 0.615 0.7977 1
 7 2 1 5.0952 0.2399 1
 7 2 2 495.969 11.756 1
 7 2 3 36.2899 0.9641 1
 7 2 4 2.13 0.17 1
 7 2 5 18.9499 0.5419 1
 7 2 6 66.5825 1.6535 1
 7 2 7 1.4385 0.2373 1
 7 2 8 0.8288 0.287 1
 7 2 9 0.252 0.249 1
 7 2 10 0.2863 0.2887 1
 7 2 12 0.6105 0.7627 1
 7 3 0 523.614 12.4551 1
 7 3 1 22.4206 0.6071 1
 7 3 2 27.2968 0.7272 1
 7 3 3 17.7653 0.5108 1
 7 3 4 62.1296 1.5338 1
 7 3 5 3.5761 0.2555 1
 7 3 6 0.7901 0.2546 1
 7 3 7 1.3968 0.2738 1
 7 3 8 11.4571 0.5268 1
 7 3 9 0.5921 0.8206 1
 7 3 10 0.4483 0.3993 1
 7 4 1 68.3377 1.6678 1
 7 4 2 12.3243 0.3944 1
 7 4 3 130.667 3.1259 1
 7 4 4 0.3955 0.2247 1
 7 4 5 68.5935 1.7333 1
 7 4 6 1.1297 0.2716 1
 7 4 7 1.1583 0.2847 1
 7 4 8 1.0023 1.2643 1
 7 4 9 0.2244 0.2275 1
 7 4 10 0.2911 0.3033 1
 7 5 0 29.3934 0.9707 1
 7 5 1 88.3985 2.1647 1
 7 5 2 8.1197 0.3099 1
 7 5 3 68.3819 1.7968 1
 7 5 4 1.0953 1.2211 1
 7 5 5 15.5364 0.5541 1
 7 5 6 1.235 0.2672 1
 7 5 7 6.3215 0.4233 1
 7 5 8 0.4658 0.3344 1
 7 5 9 0.8933 0.4618 1
 7 5 11 0.3258 0.4037 1
 7 6 1 0.124 0.1278 1
 7 6 2 61.0829 1.6571 1
 7 6 3 11.5261 0.4464 1
 7 6 4 0.1899 0.1796 1
 7 6 5 6.6128 0.3982 1
 7 6 6 8.6574 0.4604 1
 7 6 7 0.5326 0.3886 1
 7 6 9 0.3405 0.3359 1
 7 6 11 0.9576 0.8725 1
 7 7 0 95.761 5.2001 1
 7 7 2 3.8052 0.4316 1
 7 7 4 18.178 0.8259 1
 7 7 6 0.3836 0.3961 1
 7 7 8 2.3401 1.0489 1
 7 7 10 0.6685 0.8854 1
 8 0 1 22.4065 0.8632 1
 8 0 2 13.7141 0.5438 1
 8 0 3 17.5595 0.7243 1
 8 0 4 10.0946 0.4783 1
 8 0 5 3.2389 0.409 1
 8 0 6 1.7453 0.3093 1
 8 0 7 1.5773 0.3451 1
 8 0 8 4.537 0.4519 1
 8 0 9 0.1888 0.2177 1
 8 0 10 0.6698 0.9284 1
 8 0 12 0.4783 0.6438 1
 8 1 1 15.7553 0.588 1
 8 1 2 6.0955 0.3007 1
 8 1 3 8.3572 0.335 1
 8 1 4 1.1629 1.2986 1
 8 1 5 2.3323 0.2407 1
 8 1 6 0.649 0.234 1
 8 1 7 1.4214 0.233 1
 8 1 8 0.1903 0.191 1
 8 1 9 0.2741 0.2585 1
 8 2 0 5.3463 0.3715 1
 8 2 1 31.1956 0.8535 1
 8 2 2 8.455 0.4065 1
 8 2 3 18.735 0.6174 1
 8 2 4 35.7476 0.972 1
 8 2 5 6.0161 0.2815 1
 8 2 6 3.3514 0.2926 1
 8 2 7 1.7794 0.2506 1
 8 2 8 0.3111 0.2928 1
 8 2 10 0.2368 0.2611 1
 8 3 1 0.944 1.0466 1
 8 3 2 5.2299 0.3079 1
 8 3 3 23.5046 0.72 1
 8 3 4 0.1538 0.1566 1
 8 3 5 10.5924 0.4094 1
 8 3 6 0.5685 0.3419 1
 8 3 7 1.037 1.2916 1
 8 3 8 0.8249 1.0954 1
 8 3 9 0.3444 0.3236 1
 8 4 0 56.4309 1.6092 1
 8 4 1 5.192 0.2672 1
 8 4 2 5.6729 0.278 1
 8 4 3 4.1163 0.2846 1
 8 4 4 1.8814 0.2004 1
 8 4 5 0.3508 0.2785 1
 8 4 6 0.9197 0.385 1
 8 4 7 0.3712 0.2918 1
 8 4 8 1.1131 0.43 1
 8 4 9 0.2457 0.2657 1
 8 5 1 18.9737 0.6084 1
 8 5 2 15.7633 0.5328 1
 8 5 3 1.1398 1.2745 1
 8 5 4 0.3574 0.2666 1
 8 5 5 0.2209 0.2161 1
 8 5 6 2.7067 0.407 1
 8 5 7 0.7717 0.3859 1
 8 5 8 0.1821 0.2181 1
 8 5 9 0.2084 0.2451 1
 8 6 0 0.2481 0.2436 1
 8 6 1 2.4493 0.3357 1
 8 6 2 1.6876 0.2845 1
 8 6 3 1.088 0.2965 1
 8 6 4 2.8044 0.3556 1
 8 6 5 0.3323 0.2733 1
 8 6 6 0.7721 0.3731 1
 8 6 7 0.3987 0.3797 1
 8 6 8 0.2521 0.3021 1
 8 7 1 1.8785 0.4748 1
 8 7 2 5.7128 0.3878 1
 8 7 3 5.5751 0.476 1
 8 7 4 0.2884 0.2647 1
 8 7 5 1.8083 0.48 1
 8 7 6 0.3416 0.3366 1
 8 7 7 0.5434 0.4169 1
 8 8 2 0.3684 0.3765 1
 8 8 4 0.4575 0.4407 1
 8 8 6 0.2768 0.3181 1
 9 0 1 21.8925 1.1518 1
 9 0 2 148.871 4.2292 1
 9 0 3 0.2227 0.2222 1
 9 0 4 0.501 0.3349 1
 9 0 5 1.3654 1.5649 1
 9 0 6 18.8722 1.0044 1
 9 0 7 0.8643 0.4278 1
 9 0 8 0.7953 1.0708 1
 9 0 9 0.3227 0.3396 1
 9 0 11 0.4459 0.5206 1
 9 1 0 43.2581 1.4507 1
 9 1 1 23.376 0.8053 1
 9 1 2 2.756 0.3456 1
 9 1 3 17.2312 0.5812 1
 9 1 4 53.1897 1.4472 1
 9 1 5 4.4137 0.3412 1
 9 1 6 2.0812 0.3215 1
 9 1 7 1.7572 0.344 1
 9 1 8 0.1706 0.1814 1
 9 2 1 115.881 2.8132 1
 9 2 2 8.2128 0.4734 1
 9 2 3 17.7505 0.7373 1
 9 2 4 0.5234 0.2594 1
 9 2 5 10.9903 0.4838 1
 9 2 6 0.9316 0.3258 1
 9 2 7 4.5619 0.3978 1
 9 2 9 0.3002 0.312 1
 9 3 0 6.1327 0.409 1
 9 3 1 35.0489 0.9917 1
 9 3 2 2.4152 0.244 1
 9 3 3 27.348 0.9208 1
 9 3 4 15.4647 0.7857 1
 9 3 5 6.8296 0.3567 1
 9 3 6 1.4176 0.3138 1
 9 3 7 2.4487 0.4064 1
 9 3 8 0.4086 0.3835 1
 9 3 9 0.3022 0.3211 1
 9 4 1 12.4144 0.4844 1
 9 4 2 54.9628 1.5389 1
 9 4 3 0.1888 0.1969 1
 9 4 4 0.3698 0.2954 1
 9 4 5 0.2148 0.2243 1
 9 4 6 6.2593 0.5736 1
 9 4 7 0.3921 0.3443 1
 9 4 8 0.3186 0.3003 1
 9 5 0 31.9598 1.1918 1
 9 5 1 1.9206 0.2816 1
 9 5 2 0.5824 0.2994 1
 9 5 3 0.6863 0.3166 1
 9 5 4 26.232 1.0261 1
 9 5 5 0.4806 0.3594 1
 9 5 6 0.5481 0.4963 1
 9 5 7 0.2821 0.3288 1
 9 5 8 0.2879 0.3336 1
 9 6 1 15.8865 0.6978 1
 9 6 2 3.6528 0.3727 1
 9 6 3 1.3261 0.4844 1
 9 6 4 0.4016 0.3198 1
 9 6 5 0.7392 0.4409 1
 9 6 7 0.4233 0.4497 1
 9 7 0 1.305 1.5993 1
 9 7 1 7.6092 0.5315 1
 9 7 2 0.2509 0.27 1
 9 7 3 5.3088 0.4769 1
 9 7 4 0.183 0.2006 1
 9 7 5 0.8569 0.5103 1
 9 7 7 0.2957 0.3107 1
 9 8 1 0.6879 0.6177 1
 9 8 2 1.9785 0.7583 1
 9 8 3 0.6599 0.4602 1
 9 8 4 0.1705 0.2055 1
 9 8 6 0.1932 0.2458 1
 9 8 8 0.4319 0.5988 1
 9 9 2 0.5695 0.7897 1
 9 9 4 2.4765 1.2497 1
 10 0 2 2.7576 0.6337 1
 10 0 3 0.8054 0.4458 1
 10 0 4 3.7468 0.4958 1
 10 0 5 1.5072 1.8154 1
 10 0 6 1.3767 1.6638 1
 10 0 7 0.4347 0.3793 1
 10 0 8 0.9856 0.6825 1
 10 1 1 0.9482 0.3671 1
 10 1 2 2.1262 0.6557 1
 10 1 3 2.2006 0.348 1
 10 1 4 0.1438 0.1564 1
 10 1 5 1.1179 0.4017 1
 10 1 6 0.4908 0.3559 1
 10 1 8 0.2426 0.2656 1
 10 1 10 0.2818 0.3507 1
 10 2 0 1.2161 1.387 1
 10 2 1 8.3038 0.4186 1
 10 2 2 0.416 0.3391 1
 10 2 3 6.6613 0.5228 1
 10 2 4 2.8544 0.4539 1
 10 2 5 1.0335 0.377 1
 10 2 6 0.2157 0.23 1
 10 2 7 0.2163 0.2417 1
 10 2 10 0.3479 0.4395 1
 10 3 1 0.5402 0.3436 1
 10 3 2 1.206 1.4134 1
 10 3 3 4.2919 0.5393 1
 10 3 4 0.3657 0.3532 1
 10 3 5 2.4012 0.5897 1
 10 3 6 0.7078 0.9632 1
 10 4 0 13.923 0.68 1
 10 4 1 1.0772 1.2803 1
 10 4 2 0.8002 0.3583 1
 10 4 3 0.2774 0.2672 1
 10 4 4 1.0938 0.6985 1
 10 4 5 0.3665 0.3834 1
 10 4 6 0.2456 0.2994 1
 10 4 9 0.1688 0.2253 1
 10 5 1 1.246 0.3595 1
 10 5 2 3.7448 0.435 1
 10 5 3 1.0598 1.3266 1
 10 5 4 0.2923 0.2989 1
 10 5 5 0.5129 0.699 1
 10 5 6 0.5754 0.5266 1
 10 5 9 0.4272 0.5248 1
 10 6 0 0.3324 0.3439 1
 10 6 1 0.6204 0.376 1
 10 6 2 0.3519 0.3107 1
 10 6 3 0.9478 1.2457 1
 10 6 5 0.2862 0.3132 1
 10 6 6 1.1668 0.8957 1
 10 6 9 0.3147 0.4099 1
 10 7 1 0.4296 0.3673 1
 10 7 2 0.4286 0.4031 1
 10 7 3 0.6172 0.5128 1
 10 7 5 0.4566 0.4879 1
 10 8 0 0.3605 0.423 1
 10 8 2 0.2559 0.3158 1
 10 8 7 0.4319 0.5419 1
 10 9 1 0.5053 0.6311 1
 10 9 6 0.6768 0.7031 1
 10 10 4 0.918 0.9331 1
 11 0 2 2.1791 0.7483 1
 11 0 3 9.9508 0.8376 1
 11 0 4 1.319 1.5925 1
 11 0 5 3.9547 0.9215 1
 11 0 7 0.4051 0.4025 1
 11 0 9 0.5797 0.7815 1
 11 1 1 6.3351 0.5951 1
 11 1 2 0.8609 0.5355 1
 11 1 3 4.0347 0.5366 1
 11 1 4 1.4906 0.4237 1
 11 1 5 0.4575 0.3989 1
 11 1 7 0.4936 0.3791 1
 11 2 1 1.5221 0.6128 1
 11 2 2 16.0848 0.9811 1
 11 2 3 1.8526 0.5935 1
 11 2 4 0.4507 0.4091 1
 11 2 5 0.2754 0.2907 1
 11 2 6 0.2668 0.2906 1
 11 2 7 0.3113 0.3319 1
 11 3 0 16.0959 1.1268 1
 11 3 1 0.8391 0.4225 1
 11 3 2 0.6523 0.4483 1
 11 3 3 0.4702 0.3884 1
 11 3 4 2.3515 0.6884 1
 11 3 6 0.2367 0.2892 1
 11 3 7 0.1478 0.1946 1
 11 4 1 2.8238 0.3569 1
 11 4 2 1.1494 0.4864 1
 11 4 3 3.6681 0.6233 1
 11 4 4 0.4143 0.45 1
 11 4 5 0.3257 0.3607 1
 11 4 6 0.5786 0.7101 1
 11 4 9 0.4244 0.5725 1
 11 5 0 1.9449 0.7543 1
 11 5 1 3.2795 0.5341 1
 11 5 2 0.3572 0.3292 1
 11 5 3 1.318 0.5085 1
 11 5 5 0.4672 0.6447 1
 11 5 8 0.7738 0.8554 1
 11 6 2 1.8236 0.655 1
 11 6 4 0.5864 0.5966 1
 11 6 7 0.3579 0.4965 1
 11 7 0 2.6822 0.9368 1
 11 7 3 0.2869 0.3389 1
 11 8 1 0.2638 0.3464 1
 11 8 6 0.4907 0.6682 1
 11 9 5 0.3596 0.492 1
 12 0 3 0.6278 0.5589 1
 12 0 4 0.4066 0.4398 1
 12 0 5 0.5578 0.4965 1
 12 1 2 0.4457 0.4542 1
 12 1 5 0.2842 0.3115 1
 12 1 8 0.4891 0.5364 1
 12 2 0 0.7937 0.8439 1
 12 2 1 0.3222 0.3617 1
 12 2 2 0.6394 0.8862 1
 12 2 3 0.4956 0.4835 1
 12 2 5 0.2873 0.3393 1
 12 3 1 0.6271 0.5087 1
 12 3 2 0.8913 0.6314 1
 12 3 3 0.2713 0.3006 1
 12 3 4 0.2813 0.3398 1
 12 3 5 0.3692 0.4278 1
 12 4 0 0.5724 0.7874 1
 12 4 1 0.3031 0.3008 1
 12 4 2 0.2422 0.2805 1
 12 4 3 0.5167 0.5174 1
 12 5 1 0.2185 0.2506 1
 12 6 0 0.7105 0.9565 1
 12 6 2 0.253 0.2949 1
 12 8 2 0.1978 0.2676 1
 12 9 2 0.4482 0.6172 1
 13 0 4 0.1883 0.2611 1
 13 1 3 0.3188 0.3824 1
 13 1 6 0.197 0.2647 1
 13 1 7 0.3702 0.4497 1
 13 2 1 0.4287 0.5489 1
 13 2 2 0.3485 0.4304 1
 13 2 3 0.2459 0.3114 1
 13 2 7 0.458 0.5874 1
 13 3 1 0.2912 0.3558 1
 13 3 6 0.5239 0.6117 1
 13 4 1 0.168 0.2171 1
 13 7 0 0.6844 0.9442 1
 14 0 5 0.7506 1.0234 1
 14 1 5 0.614 0.7548 1
 14 2 4 0.4589 0.5827 1
 14 3 3 0.31 0.4256 1
 14 3 5 0.2552 0.34 1
 14 4 2 0.3333 0.4434 1
 14 4 3 0.3421 0.4341 1
 14 4 4 0.3542 0.4694 1
 14 5 1 1.0258 1.0883 1
 14 5 2 0.4894 0.5558 1
 14 5 3 0.3522 0.4858 1
 14 6 1 0.3841 0.4647 1


_iucr_refine_instructions_details
;
TITL ice6_2appr3res06 in P42/nmc #137
REM reset to P42/nmc #137
CELL 0.27552 6.173168 6.173168 5.68809 90 90 90
ZERR 10 0.000253 0.000253 0.0005 0 0 0
LATT 1
SYMM 0.5-Y,+X,0.5+Z
SYMM 0.5-X,0.5-Y,+Z
SYMM +Y,0.5-X,0.5+Z
SYMM 0.5+X,-Y,-Z
SYMM -X,0.5+Y,-Z
SYMM 0.5+Y,0.5+X,0.5-Z
SYMM -Y,-X,0.5-Z
SFAC H O
DISP H 0 0 0.5699
DISP O -0.0043 0.0007 6.1632
UNIT 20 10

L.S. 14
PLAN  5
CONF
BOND 
MORE -1
BOND $H
fmap 2 53
ACTA 
OMIT 2 2 0
OMIT 4 0 0
OMIT 2 1 1
OMIT 2 0 1
OMIT 1 0 2
OMIT 2 0 3
OMIT 2 0 0
WGHT 0.021668 0
FVAR 4.605872
REM <olex2.extras>
REM <HklSrc "%.\\sortav.hkl">
REM </olex2.extras>

O1    2     0.52944  0.75000  0.12894  10.50000  0.03114  0.04285  0.04155 =
 0.00000  0.00085  0.00000 
O2    2     0.25000  0.75000 -0.25000  10.12500  0.04401  0.04401  0.03283 =
 0.00000  0.00000  0.00000 
D1A   1     0.48085  0.64883  0.19835  10.50000  0.04575  0.03507  0.04501 =
 0.02195  0.00674  0.00131 
D1B   1     0.66214  0.75000  0.12766  10.25000  0.02009  0.04113  0.05298 =
 0.00000  0.00239  0.00000 
D2    1     0.15258  0.75000 -0.15557  10.25000  0.03676  0.04865  0.02975 =
 0.00000  0.01523  0.00000 
D1C   1     0.47473  0.75000 -0.00052  10.25000  0.03970  0.04949  0.02508 =
 0.00000 -0.00143 -0.00000 
HKLF 4

END
Q2 1 0.55 0.75 -0.111111 11 0.05 0.21
Q3 1 0.25 0.625 -0.055556 11 0.05 0.16
Q4 1 0.425 0.75 0.222222 11 0.05 0.16
Q1 1 0.75 0.75 0.083333 11 0.05 0.3
Q5 1 0.525 0.55 0.111111 11 0.05 0.14

  REM The information below was added by Olex2.
  REM
  REM R1 = 0.0310 for 364 Fo > 4sig(Fo) and 0.0611 for all 622 data
  REM 36 parameters refined using 0 restraints
  REM Highest difference peak 0.3005, deepest hole -0.2572
  REM Mean Shift 0.0000, Max Shift 0.0003.

  REM +++ Tabular Listing of Refinement Information +++
  REM R1_all = 0.0611
  REM R1_gt = 0.0310
  REM wR_ref = 0.0789
  REM GOOF = 1.3986
  REM Shift_max = 0.0003
  REM Shift_mean = 0.0000
  REM Reflections_all = 622
  REM Reflections_gt = 364
  REM Parameters = 36
  REM Hole = -0.2572
  REM Peak = 0.3005
  REM Flack = n/a

  
;
_olex2_submission_special_instructions  'No special instructions were received'

# start Validation Reply Form
_vrf_PLAT029_D2O_APS_IAM
;
PROBLEM: _diffrn_measured_fraction_theta_full value Low .      0.893 Why?  
RESPONSE: It is caused by the fact that sample was closed in Diamond Anvil Cell
 and as a result access to the reciprocal space was restricted

;
# end Validation Reply Form
data_D2O_DESY_HAR
_audit_creation_date               2022-01-28
_audit_creation_method
;
Olex2 1.3
(compiled 2020.07.31 svn.rc2a77460 for OlexSys, GUI svn.r6145)
;
_audit_contact_author_address      ?
_audit_contact_author_email        ?
_audit_contact_author_name         ''
_audit_contact_author_phone        ?
_publ_contact_author_id_orcid      ?
_publ_section_references
;
Bourhis, L.J., Dolomanov, O.V., Gildea, R.J., Howard, J.A.K., Puschmann, H.
 (2015). Acta Cryst. A71, 59-75.

Dolomanov, O.V., Bourhis, L.J., Gildea, R.J, Howard, J.A.K. & Puschmann, H.
 (2009), J. Appl. Cryst. 42, 339-341.
;
_chemical_formula_moiety           'H2 O'
_chemical_formula_sum              'H2 O'
_chemical_formula_weight           18.015
loop_
  _atom_type_symbol
  _atom_type_scat_dispersion_real
  _atom_type_scat_dispersion_imag
  _atom_type_scat_Cromer_Mann_a1
  _atom_type_scat_Cromer_Mann_a2
  _atom_type_scat_Cromer_Mann_a3
  _atom_type_scat_Cromer_Mann_a4
  _atom_type_scat_Cromer_Mann_b1
  _atom_type_scat_Cromer_Mann_b2
  _atom_type_scat_Cromer_Mann_b3
  _atom_type_scat_Cromer_Mann_b4
  _atom_type_scat_Cromer_Mann_c
  _atom_type_scat_source
  _atom_type_scat_dispersion_source
 H -0.00000 0.00000 0.49300 0.32291 0.14019 0.04081 10.51090 26.12570 3.14236
 57.79970 0.0030380000826
 'International Tables Volume C Table 6.1.1.4 (pp. 500-502)' custom
 O 0.00440 0.00280 3.04850 2.28680 1.54630 0.86700 13.27710 5.70110 0.32390
 32.90890 0.250800013542
 'International Tables Volume C Table 6.1.1.4 (pp. 500-502)' custom

_space_group_crystal_system        'tetragonal'
_space_group_IT_number             137
_space_group_name_H-M_alt          'P 42/n m c'
_space_group_name_Hall             '-P 4ac 2a'
loop_
  _space_group_symop_id
  _space_group_symop_operation_xyz
 1 x,y,z
 2 -y+1/2,x,z+1/2
 3 y,-x+1/2,z+1/2
 4 x+1/2,-y,-z
 5 -x,y+1/2,-z
 6 -x+1/2,-y+1/2,z
 7 y+1/2,x+1/2,-z+1/2
 8 -y,-x,-z+1/2
 9 -x,-y,-z
 10 y-1/2,-x,-z-1/2
 11 -y,x-1/2,-z-1/2
 12 -x-1/2,y,z
 13 x,-y-1/2,z
 14 x-1/2,y-1/2,-z
 15 -y-1/2,-x-1/2,z-1/2
 16 y,x,z-1/2

_symmetry_Int_Tables_number        137
_cell_length_a                     6.1711(3)
_cell_length_b                     6.1711(3)
_cell_length_c                     5.6747(5)
_cell_angle_alpha                  90
_cell_angle_beta                   90
_cell_angle_gamma                  90
_cell_volume                       216.11(3)
_cell_formula_units_Z              10
_cell_measurement_reflns_used   594
_cell_measurement_theta_min     2.3260
_cell_measurement_theta_max     23.2430
_cell_measurement_temperature   293(3)
_exptl_absorpt_coefficient_mu      0.071
_exptl_crystal_density_diffrn      1.384
_exptl_crystal_F_000               100.037
_exptl_crystal_description        "disc"
_exptl_crystal_colour             "colourless"
_exptl_crystal_size_max           0.3
_exptl_crystal_size_mid           0.2
_exptl_crystal_size_min           0.2
_diffrn_ambient_temperature     293(3)
_diffrn_source synchrotron
_diffrn_radiation_probe x-ray
_diffrn_radiation_type synchrotron
_diffrn_radiation_wavelength 0.50014
_diffrn_radiation_monochromator synchrotron
_diffrn_measurement_device 'abstract diffractometer'
_diffrn_measurement_device_type 'esperanto-CrysAlisPro-abstract goniometer imported esperanto images'
_diffrn_detector 'Hybrid Pixel Array Detector'
_diffrn_detector_area_resol_mean 5.8140
_diffrn_reflns_av_R_equivalents    0.0230
_diffrn_reflns_av_unetI/netI       0.0113
_diffrn_reflns_Laue_measured_fraction_full  0.9339
_diffrn_reflns_Laue_measured_fraction_max  0.7480
_diffrn_reflns_limit_h_max         7
_diffrn_reflns_limit_h_min         -7
_diffrn_reflns_limit_k_max         7
_diffrn_reflns_limit_k_min         -7
_diffrn_reflns_limit_l_max         7
_diffrn_reflns_limit_l_min         -7
_diffrn_reflns_number              1022
_diffrn_reflns_point_group_measured_fraction_full  0.9339
_diffrn_reflns_point_group_measured_fraction_max  0.7480
_diffrn_reflns_theta_full          17.4626
_diffrn_reflns_theta_max           22.95
_diffrn_reflns_theta_min           3.29
_diffrn_measured_fraction_theta_full  0.9339
_diffrn_measured_fraction_theta_max  0.7480
_reflns_Friedel_coverage           0.0
_reflns_limit_h_max                7
_reflns_limit_h_min                0
_reflns_limit_k_max                5
_reflns_limit_k_min                0
_reflns_limit_l_max                7
_reflns_limit_l_min                0
_reflns_number_gt                  174
_reflns_number_total               187
_reflns_threshold_expression       I>=2u(I)
_computing_molecular_graphics      'Olex2 1.3 (Dolomanov et al., 2009)'
_computing_publication_material    'Olex2 1.3 (Dolomanov et al., 2009)'
_computing_structure_refinement    'olex2.refine 1.3 (Bourhis et al., 2015)'
_refine_diff_density_max           0.0972
_refine_diff_density_min           -0.0877
_refine_diff_density_rms           0.0214
_refine_ls_d_res_high              0.6414
_refine_ls_d_res_low               4.3636
_refine_ls_goodness_of_fit_ref     1.3806
_refine_ls_hydrogen_treatment      refall
_refine_ls_matrix_type             full
_refine_ls_number_constraints      0
_refine_ls_number_parameters       31
_refine_ls_number_reflns           187
_refine_ls_number_restraints       0
_refine_ls_R_factor_all            0.0207
_refine_ls_R_factor_gt             0.0200
_refine_ls_restrained_S_all        1.3806
_refine_ls_shift/su_max            0.0006
_refine_ls_shift/su_mean           0.0000
_refine_ls_structure_factor_coef   Fsqd
_refine_ls_weighting_details      
 'w=1/[\s^2^(Fo^2^)+(0.0242P)^2^+0.0073P] where P=(Fo^2^+2Fc^2^)/3'
_refine_ls_weighting_scheme        calc
_refine_ls_wR_factor_gt            0.0593
_refine_ls_wR_factor_ref           0.0596
_refine_special_details
;
Hirshfeld Atom Refinement

Form factors calculated with DiSCaMB library based software.
Refinement using NoSpherA2, an implementation of
NOn-SPHERical Atom-form-factors in Olex2.

Quantum Chemistry Method:  B3LYP
Basis Set:                 cc-pVTZ
Quantum Chemistry oftware: ORCA
QM Part:                   5 H2O units
MM Part:                   charges and dipoles
;
_olex2_refinement_description
;
1. Others
 Fixed Sof: D1A(0.5) D1B(0.25) D2(0.25) D1C(0.25)
;
loop_
  _atom_site_label
  _atom_site_type_symbol
  _atom_site_fract_x
  _atom_site_fract_y
  _atom_site_fract_z
  _atom_site_U_iso_or_equiv
  _atom_site_adp_type
  _atom_site_occupancy
  _atom_site_site_symmetry_order
  _atom_site_refinement_flags_posn
  _atom_site_refinement_flags_adp
  _atom_site_refinement_flags_occupancy
 O1 O 0.52932(11) 0.75 0.12904(14) 0.0414(3) Uani 1.000000 2 S T P
 O2 O 0.25 0.75 -0.25 0.0428(4) Uani 1.000000 8 S T P
 D1A H 0.467(3) 0.644(4) 0.217(5) 0.054(5) Uiso 0.500000 1 . . .
 D1B H 0.657(9) 0.75 0.126(8) 0.088(14) Uani 0.500000 2 S T P
 D2 H 0.141(7) 0.75 -0.152(9) 0.084(12) Uani 0.500000 2 S T P
 D1C H 0.466(6) 0.75 -0.022(6) 0.067(10) Uani 0.500000 2 S T P

loop_
  _atom_site_aniso_label
  _atom_site_aniso_U_11
  _atom_site_aniso_U_22
  _atom_site_aniso_U_33
  _atom_site_aniso_U_12
  _atom_site_aniso_U_13
  _atom_site_aniso_U_23
 O1 0.0312(4) 0.0445(5) 0.0485(5) -0.000000 0.0011(3) 0.000000
 O2 0.0448(6) 0.0448(6) 0.0388(7) -0.000000 -0.000000 0.000000
 D1B 0.13(4) 0.021(16) 0.11(3) -0.000000 0.05(3) 0.000000
 D2 0.06(2) 0.08(3) 0.11(4) -0.000000 0.02(2) 0.000000
 D1C 0.07(2) 0.09(3) 0.04(2) -0.000000 0.004(19) 0.000000

loop_
  _geom_bond_atom_site_label_1
  _geom_bond_atom_site_label_2
  _geom_bond_distance
  _geom_bond_site_symmetry_2
  _geom_bond_publ_flag
 O1 D1A 0.91(3) 13_575 ?
 O1 D1A 0.91(3) . ?
 O1 D1B 0.79(6) . ?
 O1 D1C 0.94(4) . ?
 O2 D2 0.87(4) . ?
 O2 D2 0.87(4) 8_664 ?
 O2 D2 0.87(4) 6_565 ?
 O2 D2 0.87(4) 7_454 ?
 D1A D1A 1.04(5) 8_665 ?
 D2 D1C 0.99(6) 6_565 ?

loop_
  _geom_angle_atom_site_label_1
  _geom_angle_atom_site_label_2
  _geom_angle_atom_site_label_3
  _geom_angle
  _geom_angle_site_symmetry_1
  _geom_angle_site_symmetry_3
  _geom_angle_publ_flag
 D1A O1 D1A 92(3) 13_575 . ?
 D1B O1 D1A 116(2) . . ?
 D1B O1 D1A 116(2) . 13_575 ?
 D1C O1 D1A 109(2) . . ?
 D1C O1 D1A 109(2) . 13_575 ?
 D1C O1 D1B 113(4) . . ?
 D2 O2 D2 114(3) . 7_454 ?
 D2 O2 D2 114(3) 8_664 6_565 ?
 D2 O2 D2 114(3) 8_664 . ?
 D2 O2 D2 101(6) 6_565 . ?
 D2 O2 D2 101(6) 8_664 7_454 ?
 D2 O2 D2 114(3) 6_565 7_454 ?
 D1A D1A O1 162(3) 8_665 . ?
 D1C D2 O2 171(7) 6_565 7_454 ?
 D2 D1C O1 162(5) 6_565 . ?

loop_
  _geom_torsion_atom_site_label_1
  _geom_torsion_atom_site_label_2
  _geom_torsion_atom_site_label_3
  _geom_torsion_atom_site_label_4
  _geom_torsion
  _geom_torsion_site_symmetry_1
  _geom_torsion_site_symmetry_2
  _geom_torsion_site_symmetry_3
  _geom_torsion_site_symmetry_4
  _geom_torsion_publ_flag
 O1 D1A D1A O1 -93(11) . . 8_665 8_665 ?
 O1 D1A D1A O1 -93(11) 10_566 8_665 . . ?

loop_
  _diffrn_refln_index_h
  _diffrn_refln_index_k
  _diffrn_refln_index_l
  _diffrn_refln_intensity_net
  _diffrn_refln_intensity_u
  _diffrn_refln_scale_group_code
 0 0 3 15.116 11.5444 2
 0 0 -3 153.922 10.2936 1
 0 0 -4 203492 998.306 1
 1 0 0 9.27941 6.95 1
 1 0 0 19.7348 7.2381 2
 -1 0 0 32.0287 8.25034 2
 -1 0 -1 15495.6 95.5558 1
 1 0 1 16543.8 97.1481 2
 1 0 -1 13733.4 90.3557 1
 -1 0 1 14420.3 93.4079 1
 -1 0 2 496736 2416.27 2
 -1 0 3 287563 1421.93 1
 1 0 -3 292602 1420.28 1
 1 0 -4 3009.33 35.0882 1
 0 -1 -6 16166.4 94.8507 1
 0 1 6 15338.9 91.0894 2
 0 -1 -7 103.35 20.4273 1
 0 1 7 64.6054 22.2832 2
 1 -1 0 35867.9 200.902 1
 -1 1 0 36624.8 203.316 2
 -1 1 0 34904.8 200.824 1
 1 -1 0 34570 199.692 2
 -1 1 1 108.508 15.4396 1
 -1 1 -1 83.0464 12.1586 1
 1 -1 1 1.6057 11.3839 1
 1 -1 1 88.2137 15.6146 2
 1 -1 -1 1.02211 13.018 1
 -1 1 1 -5.11712 12.8684 2
 -1 1 -1 1.56894 12.8044 2
 1 -1 2 150200 754.378 2
 1 -1 2 151598 753.049 1
 1 -1 -2 150698 763.009 1
 -1 1 3 -10.1426 23.7738 2
 -1 1 -3 7.1601 12.5442 1
 1 -1 -3 -2.89637 20.2387 1
 1 -1 3 17.1543 16.567 2
 -1 -1 3 19.3101 13.5347 1
 1 1 -3 12.3565 13.9499 2
 1 -1 -4 85582.7 454.562 1
 -1 1 6 4361.7 56.7604 2
 1 -1 -6 5173.81 59.7682 1
 -1 1 7 0.12181 26.5659 2
 1 -1 -7 12.4253 21.2574 1
 -2 0 0 306576 1499.97 2
 2 0 0 307267 1502.38 1
 -2 0 1 730444 3491.69 2
 -2 0 1 700671 3505.88 1
 2 0 2 111120 568.262 2
 -2 0 2 107196 568.071 1
 0 -2 3 446243 2177.65 1
 -2 0 3 449201 2192.29 2
 2 0 -4 14344.8 101.581 2
 2 0 -4 14374.3 101.201 1
 -2 0 4 14412.9 101.974 1
 2 0 -5 41087.9 226.75 1
 -2 0 -5 35810.8 228.256 1
 -2 0 -6 3273.58 46.5819 1
 2 0 6 2595.75 47.0386 2
 -2 0 -7 4157.27 48.7593 1
 2 0 7 4859.61 51.2732 2
 1 -2 0 -5.75792 19.5086 1
 -2 1 0 3.049 19.1715 1
 1 -2 0 -7.59577 22.1929 2
 -1 2 0 4.70695 16.4178 1
 2 -1 0 3.23704 21.6394 2
 2 -1 0 -7.08914 19.4359 1
 -2 1 0 -2.42446 20.4379 2
 -1 2 0 6.52951 20.5503 2
 -2 1 1 594602 2909.72 1
 1 -2 -1 600455 2911.05 2
 2 -1 1 597392 2906.99 2
 2 1 -2 210344 1050.83 2
 2 -1 -2 214387 1057.77 2
 2 -1 2 208514 1045.68 1
 2 -1 -2 207281 1060.35 1
 1 -2 2 210286 1044.67 1
 -1 2 -2 206542 1041.54 1
 -2 -1 2 203948 1050.25 1
 1 -2 -2 210157 1062.18 1
 2 -1 2 211860 1053.67 2
 1 -2 -3 8211.82 90.4767 1
 2 1 -3 8798.68 74.6641 2
 -1 2 -3 7863.09 61.9482 1
 1 -2 3 7088.9 66.3785 1
 -1 2 -3 7870.93 68.0164 2
 2 -1 -3 7803.32 77.1303 2
 2 -1 3 7805.68 75.973 2
 2 -1 -3 7795.14 80.025 1
 -2 1 3 7996.07 80.6039 2
 -2 1 3 9164.92 84.3955 1
 2 -1 3 8669.1 78.8382 1
 -1 2 3 7641.4 81.7529 2
 -2 -1 3 9507.57 82.7586 1
 -2 1 -3 8006.97 72.9209 1
 1 -2 4 831.881 20.714 1
 2 -1 -4 612.702 32.5191 2
 -1 -2 4 668.219 21.2909 1
 -2 1 4 691.617 37.0396 2
 -2 1 4 731.502 34.7045 1
 2 -1 -4 767.389 32.5613 1
 1 -2 -4 698.467 34.0974 1
 -1 2 4 652.429 37.7897 2
 -2 -1 4 687.305 27.7166 1
 -1 2 5 3254.39 54.5165 2
 1 -2 -5 3285.55 56.6997 1
 -1 2 6 4813.79 67.0577 2
 2 -1 6 3632.52 41.1151 2
 1 -2 -6 5199.66 68.3947 1
 2 -1 -6 5378.84 62.5322 1
 -2 1 6 5246.03 66.2702 2
 -2 1 7 5068.29 60.9014 2
 2 -1 -7 6558.89 68.7685 1
 -1 2 7 4612.54 67.6634 2
 1 -2 -7 5927.94 74.7242 1
 2 -2 0 686282 3508.91 1
 2 -2 0 742474 3499.5 2
 2 -2 1 -7.18384 24.8379 2
 -2 2 -1 2.73448 27.1571 2
 -2 2 1 4.68727 29.2664 2
 2 -2 -1 23.8735 26.5561 1
 2 -2 1 -1.35866 24.2094 1
 2 -2 -1 53.354 29.6706 2
 -2 2 1 18.7452 24.7066 1
 -2 2 -1 -7.47143 20.2646 1
 2 -2 -2 56820.8 335.41 1
 2 -2 2 57255.9 325.583 1
 -2 2 3 11.4224 37.5439 2
 -2 2 3 29.8485 27.7842 1
 -2 2 -3 -2.63559 18.7686 1
 2 -2 3 8.60416 23.9178 1
 2 -2 3 11.1644 24.7332 2
 2 -2 -3 -1.58862 29.666 2
 2 -2 -3 -20.6881 28.4171 1
 2 -2 4 300855 1477.26 1
 -2 -2 4 295899 1479.1 1
 2 -2 -4 303704 1510.7 1
 -2 2 4 296047 1514.28 2
 -2 2 5 -6.78456 36.1257 2
 -2 2 -5 -0.87981 18.4475 1
 2 2 -5 2.68888 23.0143 2
 2 -2 5 -2.09168 23.079 2
 -2 -2 5 -5.1483 20.6191 1
 2 -2 -5 25.3534 32.5767 1
 -2 2 6 6954.51 87.2615 2
 2 -2 -6 7603.09 87.8703 1
 2 -2 -7 -5.96625 31.1028 1
 -2 2 7 -7.02319 36.2052 2
 -3 0 1 132366 697.374 1
 -3 0 -1 131314 689.136 2
 3 0 2 41726.3 262.777 2
 -3 0 2 40684.6 251.895 2
 3 0 -3 291475 1457.14 2
 3 0 -3 287503 1446.04 1
 -3 0 3 289473 1449 2
 -3 0 3 290671 1455.71 1
 0 -3 4 14.1667 18.5066 1
 0 3 -4 -3.4589 19.9783 2
 -3 0 4 43.068 29.9226 1
 -3 0 5 68613 377.917 2
 -3 0 5 69205.2 386.055 1
 -3 0 6 1782.81 42.2922 1
 3 0 -6 1679.32 45.0703 1
 3 0 7 141.63 36.7542 2
 -3 0 -7 105.141 30.267 1
 -3 1 0 243281 1243.04 2
 3 -1 0 247109 1240.77 1
 -3 1 0 246134 1245.82 1
 3 -1 0 242675 1247.36 2
 3 -1 -1 77921.8 451.967 2
 -3 1 -1 79698.6 449.881 1
 -3 1 1 76562.5 448.45 1
 3 -1 -1 89293 468.954 1
 -1 3 -1 81962.8 447.394 2
 3 -1 1 75851.5 448.571 2
 -3 1 -1 78675.2 448.814 2
 3 -1 1 86024.4 454.833 1
 3 -1 2 55017.6 321.679 2
 -1 3 -2 55860.2 311.976 2
 3 -1 -2 46498.8 316.203 1
 -3 1 2 51466.1 326.011 2
 3 -1 -2 55907.6 321.291 2
 -3 1 2 55794.4 321.895 1
 1 -3 2 56692.2 310.616 1
 3 1 -2 48595.2 306.087 2
 -3 -1 2 53860.2 314.675 1
 3 -1 2 56482 312.095 1
 -1 3 -3 32976.8 210.611 2
 -3 -1 3 36783.7 226.123 1
 1 -3 3 35593.3 211.554 1
 3 -1 -3 33974.7 221.845 1
 -3 1 -3 33887.7 218.193 2
 -3 1 -3 32969.2 218.662 1
 3 -1 3 31269 220.893 2
 -3 1 3 34665.1 229.805 2
 -3 1 3 34660.4 225.692 1
 3 1 -3 35954 227.324 2
 3 -1 -3 34083.1 222.621 2
 3 -1 -4 1512.13 52.2054 1
 -3 1 4 1162.77 45.3169 2
 1 -3 4 1338.97 33.1847 1
 -3 -1 4 1287.1 39.3845 1
 -3 1 -4 1337.59 42.524 1
 3 -1 -4 1311.44 42.9516 2
 -3 1 4 1293.23 41.336 1
 3 1 -4 1174.8 41.4927 2
 -1 3 -4 1120.52 33.7389 2
 3 -1 -5 4702.77 69.9722 2
 -3 -1 5 4714.16 62.0015 1
 1 -3 5 4414.26 39.6627 1
 3 -1 -5 5344.05 69.4171 1
 3 -1 6 1958.68 49.8928 2
 3 -1 -6 2344.86 49.743 1
 -3 -1 6 2513.05 47.7945 1
 3 1 -6 2215.64 45.6646 2
 -3 1 -6 2072.13 44.2131 1
 -3 1 6 2146.3 51.4691 2
 3 -1 -7 1281.3 39.4394 1
 -3 1 7 1095.04 40.5299 2
 3 -2 0 16.28 30.9597 1
 -3 2 0 5.3994 34.0288 2
 2 -3 0 -10.7368 31.8855 1
 3 -2 0 12.1005 36.7737 2
 -2 3 0 4.30383 33.504 2
 2 -3 0 2.76888 35.3683 2
 -3 2 0 27.5231 32.8988 1
 -2 3 0 3.27143 28.2189 1
 3 -2 1 127849 675.789 1
 -2 3 -1 126511 675.04 2
 -3 2 -1 127881 674.736 2
 -2 3 1 131648 673.027 1
 3 -2 -1 125317 671.087 2
 -2 3 1 122109 674.278 2
 3 -2 1 124783 671.213 2
 -3 2 -1 120855 667.043 1
 2 -3 -1 121959 672.44 1
 3 -2 -1 123820 679.936 1
 -2 3 -1 125270 665.112 1
 3 -2 -2 294593 1585.24 2
 -3 2 -2 312915 1602.3 2
 3 -2 2 315197 1597.01 1
 3 -2 2 307868 1589.59 2
 3 -2 -2 316881 1609.17 1
 2 -3 2 318268 1584.23 2
 -2 3 2 321998 1593.65 1
 -3 2 -2 309069 1591.83 1
 -2 3 -2 327047 1595.08 2
 2 -3 2 340004 1595.86 1
 -2 3 -2 324465 1585.14 1
 2 -3 -2 321687 1608.01 1
 -2 3 3 4921.72 75.2952 2
 3 -2 -3 5616.14 80.7897 1
 -3 2 -3 5191.22 68.3028 1
 3 -2 -3 5490.22 77.9586 2
 3 -2 3 5386.02 74.5136 2
 -3 2 -3 5512.64 76.0153 2
 -2 3 -3 5332.46 65.0129 1
 2 -3 3 5294.57 69.7244 2
 -3 2 3 5381.61 79.3187 2
 2 -3 -3 5197.95 73.8145 1
 2 -3 3 5302.86 69.1353 1
 -3 2 3 5742.39 79.9963 1
 -2 3 -4 723.174 38.6252 2
 2 -3 4 824.845 38.6863 2
 3 -2 4 765.917 41.3022 2
 3 -2 -4 836.104 48.8161 2
 -2 3 4 844.909 50.4091 2
 3 -2 -4 792.635 42.5731 1
 -3 2 -4 822.042 41.6415 2
 -3 -2 4 796.519 34.9145 1
 -2 3 -4 789.293 30.2058 1
 -3 2 -4 839.904 35.0136 1
 3 -2 4 830.663 39.422 1
 3 2 -4 791.889 41.9929 2
 -3 2 4 862.209 42.58 1
 -3 2 4 738.031 47.0391 2
 3 -2 5 1242.37 40.963 2
 -2 3 5 1064.21 48.2735 2
 2 -3 -5 1186.39 49.6398 1
 -2 -3 5 1097.86 35.3146 1
 -2 3 -5 1031.31 35.8143 2
 -3 2 -5 1354.46 39.4658 1
 3 -2 -5 1391.22 53.6847 2
 3 -2 -5 1205.72 46.6133 1
 2 -3 5 1233.74 32.0973 1
 3 2 -6 13995.9 106.284 2
 -3 2 6 13694.5 126.427 2
 2 -3 -7 1638.74 49.9886 1
 -2 3 7 1570.15 50.9724 2
 -3 2 7 1733.39 51.1135 2
 -3 3 0 336239 1694.78 1
 3 -3 0 338744 1705.37 1
 3 -3 -1 72.6779 41.0242 1
 -3 3 -1 -19.2909 43.3958 2
 -3 3 1 33.8251 43.1831 2
 3 -3 -1 9.85664 39.9711 2
 -3 3 1 7.59556 38.2184 1
 3 -3 2 27221.7 192.767 2
 -3 3 -2 26812.8 189.777 1
 3 -3 2 30965.8 206.789 1
 3 -3 -2 26133.3 200.015 2
 -3 3 2 28820.6 202.636 1
 -3 3 -2 31280.6 211.168 2
 3 -3 3 -8.19938 31.7831 1
 3 -3 -3 -3.92108 40.5248 1
 -3 3 -3 2.58212 43.2717 2
 -3 3 3 4.78177 46.5854 2
 3 -3 -3 -8.45147 45.4945 2
 -3 3 3 7.04629 38.1085 1
 -3 3 -3 3.00313 30.0189 1
 3 -3 3 9.49326 33.807 2
 -3 3 -4 9636.86 93.35 1
 3 -3 4 8956.25 89.7984 2
 3 -3 -4 9559.38 112.011 2
 -3 3 4 8459.65 105.687 2
 -3 3 -4 8249.25 91.6331 2
 -3 3 4 8837.6 97.7304 1
 3 -3 4 8751.74 88.2788 1
 3 -3 5 -0.47001 25.7648 1
 3 -3 -5 -0.27599 40.3522 1
 -3 3 -5 -6.39463 31.8192 2
 -3 3 5 7.3577 45.086 2
 3 -3 5 13.7951 33.8888 2
 -3 3 -5 -5.89015 28.1547 1
 3 -3 -6 783.072 47.3472 1
 -3 3 6 785.537 51.4375 2
 3 -3 6 828.153 38.7342 2
 -3 3 -6 777.439 29.9915 1
 -3 -3 6 480.674 30.8055 1
 3 3 -6 521.034 36.2468 2
 3 -3 -7 5.82025 38.2507 1
 -3 3 7 -12.8221 41.9602 2
 -4 0 0 999999 4892.02 1
 -4 0 -1 4636.98 73.975 1
 -4 0 1 4397.62 66.6836 2
 4 0 -1 4581.24 77.8853 2
 4 0 -1 4535.28 65.354 1
 4 0 1 4474.21 77.6581 1
 -4 0 2 31354 220.026 1
 4 0 2 31877.3 226.534 2
 -4 0 3 1207.76 49.4347 1
 4 0 -3 1338.36 45.3629 1
 -4 0 3 1238.64 47.0907 2
 4 0 -3 1266.94 52.2634 2
 4 0 -4 40717.1 259.534 2
 -4 0 4 41168 254.774 1
 0 -4 5 364.176 25.6893 1
 -4 0 5 414.397 41.744 1
 -4 0 6 625.205 44.5402 1
 4 0 -6 548.017 43.3003 2
 4 0 -6 603.83 43.6489 1
 -4 0 6 465.77 38.2884 2
 4 0 -7 123.376 41.1249 2
 -4 1 0 5.27157 42.1739 2
 4 -1 0 -1.07222 41.795 2
 4 -1 0 -13.1717 36.9641 1
 -4 1 0 6.1486 39.6029 1
 4 -1 1 275.8 40.3772 2
 -4 1 1 340.91 42.4039 1
 4 -1 1 292.763 33.3346 1
 4 -1 -1 264.06 35.8095 1
 -4 1 -1 226.344 37.1765 2
 -4 1 1 170.741 38.2015 2
 -4 1 -1 375.975 44.35 1
 4 -1 -1 257.208 42.9539 2
 -4 1 2 106329 580.201 2
 4 -1 2 108185 587.504 2
 -4 1 2 105779 581.657 1
 4 1 -2 104189 582.967 2
 -4 -1 2 108431 581.188 1
 -4 1 -3 41996.7 270.494 1
 4 -1 -3 44150.2 279.071 2
 -1 4 -3 37064 252.137 2
 1 -4 3 41124.2 260.917 1
 4 -1 3 39365.4 271.526 2
 -4 1 3 40144.8 268.572 1
 4 -1 3 42471.6 273.041 1
 -4 1 -3 40844.8 262.475 2
 -4 1 3 40721.7 265.284 2
 4 1 -3 41571.6 272.992 2
 4 -1 -3 40812.2 264.559 1
 -4 1 4 653.507 45.6401 2
 4 -1 -4 640.647 40.1597 1
 4 -1 -4 721.756 46.4405 2
 -4 -1 4 667.642 41.8095 1
 4 1 -4 671.325 46.1236 2
 -4 1 4 794.433 44.1098 1
 4 -1 4 649.378 48.0146 2
 4 1 -5 13089.6 119.725 2
 4 -1 5 13433.6 128.71 2
 -4 -1 5 11960.1 112.283 1
 4 -1 -5 12633.8 117.068 2
 4 -1 -5 12969.2 118.962 1
 1 -4 5 11751.3 98.5665 1
 -4 1 5 12914.1 118.673 1
 -1 4 -5 11939.5 103.646 2
 4 -1 -6 5238.82 81.8176 2
 4 1 -6 5166.2 76.3813 2
 -4 1 6 5485.36 80.0151 1
 -4 1 -6 4758.03 77.1459 1
 4 -1 6 4262.79 75.9858 2
 4 -1 -6 5060.18 72.589 1
 -4 -1 6 5511.64 76.0382 1
 -4 1 6 4070.12 63.8806 2
 -4 1 7 138.797 34.6472 2
 4 -1 -7 197.287 33.6656 1
 -4 1 -7 132.199 33.2522 1
 4 -2 0 21954.5 177.838 1
 2 -4 0 16598 148.752 1
 -2 4 0 15951.7 153.45 2
 -4 2 0 17482.5 155.393 1
 -2 4 0 20394.8 158.664 1
 -4 2 1 136689 749.683 1
 -4 2 -1 138104 745.991 1
 4 -2 1 136367 745.923 1
 -2 4 -2 20580.3 166.012 2
 4 -2 -2 21110.6 169.827 1
 -4 2 -2 18809.1 161.659 1
 4 -2 2 20056.2 168.916 2
 -2 4 -2 22969.2 166.918 1
 4 -2 2 20450.4 159.518 1
 -4 2 -2 18681.7 159.195 2
 2 -4 2 21531.1 169.029 1
 4 -2 -3 64029.9 375.864 1
 4 -2 -3 56635 350.086 2
 4 -2 3 62131.3 351.187 1
 -4 2 -3 59687.1 354.031 1
 -4 2 -3 57780.2 348.547 2
 4 -2 3 58193.8 355.696 2
 -4 2 3 57081.4 359.703 2
 -4 2 3 53571.4 347.089 1
 -4 2 4 9935.91 113.354 2
 4 -2 4 9741.9 105.071 2
 -4 2 -4 9968.15 102.239 1
 4 -2 4 10143.7 104.648 1
 -4 2 4 11584.8 116.845 1
 4 -2 -4 10077.4 109.375 1
 4 2 -4 10231 110.33 2
 -4 -2 4 9916.09 107.844 1
 -4 2 -4 11091.5 111.294 2
 4 -2 -4 10811.7 111.686 2
 -2 4 -4 9382.32 102.684 2
 4 -2 5 12391.8 120.27 2
 -4 -2 5 11648.5 120.355 1
 4 2 -5 11168.4 117.887 2
 4 -2 -5 11749 120.318 2
 -4 2 -5 11144.5 111.794 1
 4 -2 -5 11369.7 118.703 1
 -2 4 -5 12277 112.9 2
 4 -2 6 1768.65 52.7974 2
 4 -2 -6 1740.6 61.2489 2
 4 2 -6 1533.68 50.9988 2
 -4 2 -6 1703.76 48.5675 1
 -4 2 6 1882.62 54.0945 1
 -4 -2 6 1471.87 43.5331 1
 2 -4 6 1524.99 31.6128 1
 -2 4 -6 1497.79 41.1746 2
 -4 2 6 1708.14 58.7765 2
 4 -2 -6 1850 58.0758 1
 -4 2 7 3360.09 68.5171 2
 4 -2 -7 3596.72 67.0718 1
 -4 3 0 -3.9906 34.7475 1
 3 -4 0 10.7123 41.9768 1
 -3 4 0 -10.6268 39.1936 1
 4 -3 0 4.63953 41.7088 1
 -4 3 0 18.4392 52.1056 2
 -3 4 0 16.2339 49.5375 2
 4 -3 0 5.34021 38.1677 2
 3 -4 0 -9.25079 49.124 2
 -3 4 1 15248.2 160.272 2
 -4 3 -1 16467.3 148.141 1
 4 -3 -1 15641.3 141.728 2
 3 -4 1 15025.7 142.057 2
 4 -3 -1 17001.2 156.959 1
 -3 4 1 15854.6 144.148 1
 3 -4 1 16766.6 153.458 1
 -4 3 1 16524 146.231 1
 3 -4 -1 17580.4 160.726 1
 -4 3 -1 16462.9 151.6 2
 -4 3 1 15064.3 153.664 2
 4 -3 2 2136 54.2298 1
 4 -3 2 1680.77 57.3634 2
 4 -3 -2 2143.42 62.5618 2
 -4 3 -2 2150.85 66.4959 2
 3 -4 2 1804.67 59.3347 2
 4 -3 -2 2322.65 65.6096 1
 -3 4 -2 1920.52 53.1743 1
 3 -4 2 2046.34 56.2202 1
 -3 4 -2 2006.82 65.5711 2
 -3 4 2 1904.73 56.8971 1
 3 -4 -2 2259.35 63.3364 1
 -4 3 -2 2225.85 56.1912 1
 -3 4 2 1949.74 67.1209 2
 -3 4 3 53682.3 349.704 2
 4 -3 3 52182.3 326.306 2
 4 -3 -3 53003.7 334.524 2
 3 -4 3 51677.4 330.14 1
 -4 3 3 59501.6 354.049 1
 3 -4 3 52504.5 319.251 2
 4 -3 -3 53469.7 347.769 1
 3 -4 -3 50822.1 332.466 2
 -3 4 -3 52954.3 321.986 1
 -3 4 3 61592.3 352.913 1
 -3 4 -3 49358 331.072 2
 3 -4 -3 52331 346.991 1
 -4 3 -3 52880 330.061 1
 -4 3 3 51432 343.015 2
 -3 4 -4 15.777 29.5448 1
 3 -4 -4 11.3333 45.489 1
 -3 4 -4 6.64371 43.8046 2
 -4 3 4 -16.0134 46.5017 2
 4 -3 -4 -16.7869 44.593 1
 -3 4 4 -5.06711 52.5476 2
 4 -3 -4 -7.95665 45.9831 2
 -4 3 -4 0.99325 33.5417 1
 -4 3 4 0.77737 40.7314 1
 -3 4 5 19512.2 177.349 2
 4 -3 5 19148.7 146.83 2
 4 -3 -5 19097.6 168.973 1
 4 -3 -5 19652.8 167.273 2
 3 -4 5 16467.1 137.82 2
 -3 4 -5 19144.1 148.755 2
 3 -4 -5 18692.3 170.871 1
 -3 4 -5 21458.3 153.11 1
 4 -3 5 17860.7 146.977 1
 -4 3 -5 18102.1 142.821 1
 3 -4 5 19753.3 145.083 1
 3 -4 -6 144.182 41.7152 1
 4 -3 6 215.914 40.0277 2
 -4 3 -6 213.705 37.5808 1
 4 -3 -6 212.664 44.1542 1
 -4 -3 6 149.393 38.3106 1
 -4 3 6 213.143 48.3644 2
 4 3 -6 151.097 43.9922 2
 -3 4 6 157.709 49.5146 2
 3 -4 6 198.271 30.2022 1
 -3 4 -6 203.988 39.3657 2
 4 -3 -7 27.3083 36.2161 1
 -4 3 7 -15.7905 47.4515 2
 -3 4 7 -13.2007 47.7616 2
 3 -4 -7 29.1246 40.3263 1
 -4 4 0 159550 856.552 1
 4 -4 0 157762 864.084 1
 4 -4 0 157009 845.564 2
 -4 4 0 157672 870.932 2
 -4 4 1 -2.05897 50.2185 2
 4 -4 1 21.0672 43.1547 1
 -4 4 1 -27.4535 40.829 1
 4 -4 1 -20.6012 43.9594 2
 4 -4 -1 -37.9522 43.5015 2
 4 -4 -1 16.5885 44.6435 1
 -4 4 -2 5494.47 96.4521 2
 4 -4 2 5823.96 91.3756 1
 4 -4 -2 5551.31 89.5785 2
 -4 4 2 5869.73 89.2243 1
 4 -4 -2 5796.8 95.4081 1
 4 -4 3 21.5188 37.2728 1
 -4 4 -3 4.85364 43.3928 1
 -4 4 -3 -4.85853 49.6804 2
 -4 4 3 -0.33717 55.2859 2
 4 -4 3 -23.5568 44.3663 2
 4 -4 -3 10.045 43.4273 2
 4 -4 -3 21.9507 43.4748 1
 -4 4 3 7.8379 41.6978 1
 4 -4 4 9391.44 102.534 2
 4 -4 -4 9397.49 118.793 2
 -4 4 4 9271.18 106.63 1
 4 -4 4 9832.65 104.548 1
 -4 4 4 9828.18 126.103 2
 -4 4 -5 -2.41437 40.3009 2
 -4 4 5 17.9466 51.3489 2
 4 -4 5 -7.81333 42.179 2
 4 -4 -5 -17.0492 45.0394 1
 -4 4 -5 -13.4606 34.7275 1
 4 -4 5 3.54139 31.3166 1
 4 -4 -6 290.607 44.948 1
 -4 4 -6 310.299 42.702 2
 -4 4 -6 191.106 31.5782 1
 4 -4 6 323.863 34.4288 1
 -4 4 6 314.208 52.5753 2
 4 -4 -7 5.20318 44.7909 1
 -4 4 7 -24.3476 46.6841 2
 -5 0 0 2.55456 44.474 1
 -5 0 0 6.99484 42.118 2
 5 0 1 11398.2 133.57 2
 -5 0 -1 11468.7 129.429 1
 -5 0 2 158988 858.592 1
 -5 0 2 156609 838.834 2
 -5 0 4 197.696 42.8643 2
 5 0 -4 216.897 46.699 2
 5 0 -4 212.719 39.883 1
 -5 0 4 164.735 43.4487 1
 5 0 -5 2907.99 69.6868 2
 5 0 -5 2769.44 66.8283 1
 -5 0 5 2710.98 65.4237 1
 -5 0 5 2766.05 62.3659 2
 5 0 -6 12603.4 121.444 2
 5 0 -6 12295.5 132.28 1
 -5 1 0 22519.6 192.131 1
 5 -1 0 22736 181.752 1
 -5 1 1 12391 133.038 1
 5 -1 -1 12736.7 125.229 1
 -5 1 -2 7184.54 98.5689 1
 5 -1 2 7447.45 106.444 2
 5 -1 2 7385.54 96.6383 1
 5 1 -2 7258.06 105.298 2
 -5 1 -2 7348.26 103.203 2
 -5 -1 2 7364.25 97.1644 1
 5 -1 -3 8399.27 105.891 2
 -5 1 -3 8335.71 103.801 1
 -5 1 3 8366.73 105.014 1
 5 -1 3 8261.29 107.247 1
 -5 1 -3 8692.2 104.346 2
 5 -1 -3 8119.95 98.8899 1
 5 1 -3 8585.58 109.316 2
 5 -1 3 7992.8 109.71 2
 1 -5 4 40622.5 258.592 1
 5 -1 -4 40714 266.333 2
 -5 1 -4 42295.7 280.7 1
 -5 -1 4 38327.2 267.579 1
 5 -1 -4 39372.1 258.332 1
 -5 1 4 37828.5 259.362 1
 5 -1 4 38483.8 271.231 2
 5 1 -4 38442.9 270.285 2
 -1 5 -5 1181.3 49.6866 2
 -5 -1 5 1432.17 54.6514 1
 1 -5 5 1142.78 39.1596 1
 -5 1 5 1351.32 53.5699 2
 -5 1 5 1414.27 53.0924 1
 5 1 -5 1430.93 58.7195 2
 5 1 -6 1884.8 62.2688 2
 -5 1 6 2342.6 69.5361 1
 -5 1 6 1914.67 54.5407 2
 5 -1 -6 2117.2 61.44 2
 -5 -1 6 1991.62 57.9627 1
 5 -1 -6 2173.05 57.0246 1
 5 -1 -7 494.28 42.5094 2
 5 -1 -7 554.684 44.193 1
 -5 2 0 -0.29092 44.5722 2
 5 -2 0 -12.8673 47.4623 2
 -5 2 0 -13.0316 41.2893 1
 5 -2 0 -4.3053 40.1735 1
 -5 2 -1 136306 754.568 1
 -5 2 1 140687 759.765 1
 -5 2 -1 134871 758.245 2
 -5 2 1 134979 753.412 2
 5 -2 -1 142544 755.307 1
 5 -2 -2 40.8165 42.0461 1
 -5 2 -2 76.3226 43.6689 2
 5 -2 2 65.8153 52.7379 2
 5 -2 -2 58.8657 46.5529 2
 -2 5 -2 32.8752 45.2949 2
 -5 2 -2 85.9724 44.8644 1
 2 -5 2 53.1928 37.7861 1
 5 -2 2 69.8227 35.0336 1
 -2 5 -3 9139.13 113.946 2
 5 -2 -3 10795.3 118.456 2
 -5 2 -3 9781.73 107.541 2
 -5 2 -3 10589.1 119.009 1
 5 -2 3 9328.72 103.27 1
 2 -5 3 10063 111.485 1
 5 -2 3 10004.6 120.505 2
 -5 2 3 10826.3 124.452 2
 -5 2 3 10753.2 119.381 1
 5 -2 -3 11310 123.558 1
 -5 2 4 26.5472 46.3134 2
 5 -2 4 29.5537 50.2767 2
 -5 2 -4 -4.3311 40.58 1
 5 -2 4 24.4777 41.4544 1
 5 -2 -4 11.5109 43.2565 1
 5 -2 5 4766.75 83.4638 2
 -5 -2 5 5277.03 89.9445 1
 -5 2 5 5619.33 90.8887 1
 5 -2 -5 5330.02 86.9557 2
 -5 2 -5 4578.84 76.9412 1
 -5 2 5 4758.68 82.4198 2
 -5 2 6 30.1372 39.2812 1
 -5 2 -6 9.76875 38.5428 1
 -5 2 6 6.9068 41.9996 2
 -2 5 -6 14.3271 35.0126 2
 5 2 -6 -1.43682 46.5466 2
 5 -2 6 9.00144 48.7071 2
 5 -2 -6 -2.25566 48.9238 2
 -5 -2 6 -22.7802 37.7093 1
 5 -2 -6 -10.2878 40.0275 1
 5 -2 -7 2434.72 67.5667 2
 5 -2 -7 2882.72 64.71 1
 5 -3 0 594.441 47.3844 1
 5 -3 0 517.616 53.0642 2
 -3 5 0 559.498 59.6035 2
 3 -5 0 402.97 49.1371 2
 -3 5 0 543.633 48.6688 1
 -5 3 0 576.934 51.6611 1
 3 -5 0 611.97 51.7599 1
 -5 3 0 613.977 58.9167 2
 5 -3 -1 30631 230.823 1
 -3 5 -1 27115.3 238.902 2
 3 -5 1 29654 232.929 1
 -3 5 1 28823.5 244.034 2
 5 -3 -1 29364.5 231.032 2
 3 -5 1 28364.1 220.851 2
 -3 5 -1 30916.1 225.277 1
 -3 5 1 34517.6 239.586 1
 -5 3 -1 28646.6 220.621 1
 -5 3 -1 31143.7 240.371 2
 3 -5 -1 33590.1 250.768 1
 -5 3 1 28873.4 235.079 2
 -5 3 1 31365 233.796 1
 -3 5 -2 4383.31 89.6662 2
 5 -3 2 4546.74 81.4549 2
 5 -3 -2 5122.47 91.7113 1
 -5 3 -2 4763.52 78.8512 1
 3 -5 2 4395.04 82.8513 1
 -3 5 -2 4914.37 79.7867 1
 -5 3 -2 4575.81 85.9664 2
 5 -3 2 4708.06 78.8919 1
 5 -3 3 21681.1 178.006 1
 5 -3 3 19020.3 167.15 2
 5 -3 -3 21613.2 189.591 1
 -5 3 3 20121.5 166.759 1
 5 -3 -3 19283 167.457 2
 3 -5 3 19292.5 162.579 2
 3 -5 3 19540.7 170.18 1
 -5 3 -3 19031.9 165.361 1
 -3 5 -3 20497.8 161.508 1
 -5 3 -3 21656.7 181.032 2
 -3 5 -3 19380.7 177.501 2
 -5 3 3 19889.5 180.786 2
 5 -3 -4 6422.94 97.0944 1
 3 -5 4 6286.55 89.1237 1
 5 -3 -4 6382.38 94.1277 2
 -5 3 -4 6823.25 94.4137 2
 -5 3 -4 6987.79 93.776 1
 -5 3 4 6874.9 104.207 2
 -3 5 -4 5920.4 94.5458 2
 5 -3 -5 3268.2 74.6559 1
 5 -3 5 3573.43 75.0865 2
 5 -3 -5 3546.18 78.404 2
 5 -3 5 3293.16 68.306 1
 -3 5 -5 3141.32 68.7507 2
 -5 3 -5 3475.59 71.4679 1
 3 -5 5 3092.24 60.3655 1
 5 -3 6 863.198 48.9964 2
 5 -3 -6 862.084 60.035 2
 -5 3 6 943.917 52.1874 1
 -5 3 6 888.147 58.2639 2
 -5 3 -6 863.992 45.8219 1
 -5 3 7 708.657 45.8009 2
 5 -3 -7 1293.6 56.1521 1
 5 -4 0 -14.4874 49.1361 1
 -5 4 0 -10.9683 51.8614 2
 -4 5 0 1.40231 54.7186 2
 5 -4 0 6.64043 48.8078 2
 4 -5 0 11.0137 39.0717 2
 -4 5 0 -2.46738 39.7544 1
 -5 4 0 0.54289 40.2532 1
 4 -5 0 3.30115 45.0934 1
 -4 5 1 6069.86 105.297 2
 5 -4 1 7122.33 103.94 1
 5 -4 1 5803.11 89.0323 2
 5 -4 -1 5878.36 93.2094 2
 5 -4 -1 6816.58 103.53 1
 4 -5 1 6132.1 95.3137 2
 4 -5 -1 4742.58 84.0219 2
 -4 5 -1 5842.35 90.6965 1
 4 -5 1 6589.79 100.521 1
 -4 5 1 6702.78 94.8313 1
 4 -5 -1 6878.13 105.191 1
 -4 5 -1 6161.52 106.125 2
 -4 5 2 37987.2 285.626 2
 5 -4 2 34645.8 253.148 2
 5 -4 -2 36975.9 264.172 2
 5 -4 -2 40064.7 284.943 1
 -5 4 2 45376.5 294.901 1
 4 -5 2 36306.6 259.429 2
 4 -5 -2 36717.5 272.205 2
 4 -5 2 39577.9 281.668 1
 -4 5 -2 37854.9 261.078 1
 -4 5 2 34922.9 255.814 1
 4 -5 -2 40891.7 290.349 1
 -5 4 2 38653.8 283.898 2
 -4 5 -2 38917.2 281.303 2
 -4 5 3 1973.03 75.1321 2
 4 -5 3 2075.37 60.5083 1
 5 -4 -3 2019.5 69.5707 1
 5 -4 -3 1965.6 69.0415 2
 -5 4 3 2118.12 63.3694 1
 -4 5 -3 1899.36 53.7863 1
 4 -5 -3 1992.93 69.2674 1
 -4 5 3 2071.49 66.2094 1
 -4 5 -3 2023.47 70.7055 2
 5 -4 3 2084.94 64.0094 1
 -5 4 3 2022.62 74.6784 2
 4 -5 -4 155.403 51.6286 1
 4 -5 4 159.601 41.9556 1
 -5 4 4 165.995 46.8522 1
 -4 5 -4 121.082 55.7445 2
 5 -4 -4 188.031 48.3026 1
 -5 4 4 125.373 55.9269 2
 -4 5 4 119.618 57.6609 2
 5 -4 4 137.237 42.9905 2
 5 -4 -4 128.454 57.0387 2
 4 -5 4 141.859 46.7273 2
 5 -4 4 134.658 43.8461 1
 -5 4 -5 634.018 49.9519 1
 5 -4 -5 599.172 55.3734 1
 5 -4 5 586.574 51.7115 2
 5 -4 -5 495.381 60.4655 2
 4 -5 5 475.093 44.7639 2
 4 -5 -5 503.285 51.2846 1
 -4 5 -5 539.8 44.6333 1
 5 -4 5 602.257 41.5865 1
 -5 4 -5 547.948 50.9737 2
 -4 5 -5 501.271 50.9973 2
 4 -5 5 592.983 42.6676 1
 -5 4 -6 3768.86 70.5965 1
 -5 4 6 3636.53 84.5955 2
 5 -5 0 19072.4 172.773 2
 -5 5 0 19081.3 169.474 1
 -5 5 0 19389 188.719 2
 -5 5 -1 -26.8421 55.1145 2
 5 -5 1 1.7587 46.1988 1
 -5 5 1 0.74531 53.2615 2
 5 -5 -1 -1.14369 50.3644 1
 5 -5 1 -2.47204 52.0641 2
 5 -5 -1 12.1356 50.1323 2
 -5 5 -1 36.6076 43.5542 1
 -5 5 1 50.5195 47.7856 1
 5 -5 2 927.769 61.6439 1
 5 -5 2 718.664 57.1986 2
 -5 5 -2 786.489 50.0519 1
 5 -5 -2 819.372 58.007 1
 -5 5 -2 760.173 66.1337 2
 5 -5 3 9.86553 42.9144 1
 -5 5 -3 -4.37929 57.4931 2
 -5 5 3 6.32222 57.5662 2
 -5 5 -3 9.05112 42.7055 1
 -5 5 3 2.27049 42.9539 1
 5 -5 -3 30.0771 51.3042 1
 5 -5 3 20.1919 49.8376 2
 5 -5 -3 12.7858 52.7204 2
 5 -5 4 18358.2 164.414 2
 5 -5 -4 16200.6 168.315 2
 -5 5 -4 18001.1 160.336 1
 -5 5 4 17331.6 158.399 1
 -5 5 -4 17041.9 166.647 2
 5 -5 4 18674 164.417 1
 -5 5 -5 8.21691 41.8589 2
 5 -5 5 29.7066 39.7725 2
 -5 5 -5 -5.64269 39.3855 1
 5 -5 5 32.7114 43.2908 1
 6 0 0 21077.5 197.568 1
 -6 0 0 27747.2 234.166 1
 -6 0 1 33324.2 252.494 1
 6 0 -1 33646.8 250.619 1
 -6 0 2 4310.24 89.4094 1
 -6 0 2 4145.63 79.3779 2
 6 0 -2 4329.23 90.194 2
 -6 0 3 17360.3 166.211 1
 6 0 -3 17419.3 166.052 2
 -6 0 4 23.5016 44.1532 2
 6 0 -4 36.3795 53.2105 2
 -6 0 4 41.5666 46.737 1
 6 0 -4 23.0374 42.5334 1
 6 0 -5 3497.74 84.4612 2
 -6 0 5 3458.31 71.018 2
 -6 0 5 3423.3 77.4207 1
 6 0 -5 3508.46 77.1086 1
 6 0 -6 493.164 56.3245 2
 -6 0 6 529.842 50.9924 1
 -6 1 0 -0.2568 44.9951 2
 -6 1 0 -13.5382 48.8097 1
 6 -1 0 33.539 53.9946 2
 6 -1 0 -1.3141 38.4301 1
 -6 1 -1 27366.7 225.613 1
 -6 1 1 27831.2 223.698 1
 6 -1 1 26576.4 209.253 1
 -6 1 -1 27334.5 213.942 2
 6 -1 -1 26453 204.048 1
 -6 1 1 26319.9 205.372 2
 6 -1 1 26983.2 224.473 2
 -6 1 -2 2087.19 72.801 1
 -6 1 2 2035.39 68.5838 1
 6 -1 2 2099.97 65.4661 1
 -6 1 -2 1946.11 67.246 2
 -6 1 2 2071.69 65.8645 2
 6 -1 2 2046.77 71.8039 2
 -6 -1 3 -6.86474 42.2905 1
 -6 1 -3 -22.4487 49.0597 1
 -6 1 3 4.52466 47.4459 2
 6 -1 3 7.11043 54.7783 2
 6 -1 -3 -43.9599 46.2629 2
 6 -1 -3 8.50087 42.9155 1
 -6 1 3 -21.738 41.0636 1
 -6 1 4 11.6369 46.7735 1
 -6 -1 4 5.31241 44.9033 1
 -6 1 4 14.7998 45.8064 2
 6 1 -4 -8.66086 52.2945 2
 6 -1 -4 17.4348 54.1755 2
 6 -1 -4 19.8584 42.1714 1
 -6 1 -5 16.0824 47.5386 1
 -6 1 5 -5.20197 46.6644 2
 6 -1 5 30.7304 58.6853 2
 6 1 -5 -42.9552 50.6251 2
 -1 6 -5 21.3402 45.233 2
 6 -1 -5 -25.2452 50.9775 2
 -6 1 5 1.29359 44.8876 1
 -6 -1 5 -6.24364 42.6127 1
 6 -1 -5 14.5352 41.9818 1
 -6 -1 6 222.179 47.3466 1
 -6 1 6 210.117 47.3474 2
 6 -1 6 146.341 54.7425 2
 -6 1 -6 208.616 46.7543 1
 6 1 -6 182.888 52.4889 2
 6 -1 -6 225.138 49.3299 2
 6 -1 -6 228.021 46.7879 1
 -6 1 6 189.54 41.4798 1
 6 -2 0 21509.7 194.265 2
 6 -2 0 20882.1 175.883 1
 6 -2 -1 906.371 59.899 2
 -6 2 -1 1005.8 58.2685 1
 -6 2 1 1055.6 55.8485 1
 -6 2 1 1001.59 63.9937 2
 6 -2 -1 1134.88 61.8568 1
 -6 2 -2 3517.99 77.677 1
 6 -2 2 3116.08 65.9639 1
 -6 2 2 3491.08 77.8156 1
 -6 2 -2 3073.3 74.468 2
 6 -2 2 3287.65 83.8468 2
 6 -2 -3 546.13 59.036 2
 -6 2 -3 563.201 49.8743 1
 6 -2 3 557.468 47.094 1
 -6 2 3 612.353 54.163 1
 -6 2 3 555.951 55.1526 2
 6 -2 -3 575.787 47.4024 1
 6 -2 3 568.047 61.7198 2
 -2 6 -4 21102.2 191.267 2
 -6 2 -4 24113.2 187.439 2
 6 -2 -4 21657.1 181.099 2
 -6 2 -4 23594 195.69 1
 2 -6 4 22076.2 183.884 1
 -6 2 4 21042.5 181.709 2
 -6 2 4 20920.7 178.184 1
 -6 2 5 217 42.0199 1
 -6 -2 5 201.935 46.8679 1
 -6 2 5 203.223 54.3748 2
 6 2 -5 112.035 53.4386 2
 -2 6 -5 181.926 49.9761 2
 6 -2 5 182.664 56.5555 2
 2 -6 5 165.374 39.6996 1
 -6 2 -5 135.723 42.1212 1
 6 -2 6 846.548 61.2577 2
 6 -2 -6 913.816 57.2707 2
 -6 2 6 984.518 55.4994 1
 -6 -2 6 897.108 55.0843 1
 -6 2 -6 866.402 51.9395 1
 -6 2 6 789.964 48.3239 2
 6 -2 -6 876.365 47.2436 1
 -6 3 0 17.3128 54.1943 2
 -6 3 0 9.87513 44.7911 1
 6 -3 0 -5.43568 48.9891 2
 6 -3 0 14.2987 43.8011 1
 6 -3 -1 2513.05 75.9547 2
 -6 3 -1 2782.26 69.5392 1
 -6 3 -1 2558.41 73.5563 2
 -6 3 1 2705.3 72.9341 1
 6 -3 -1 2912.2 74.2613 1
 6 -3 2 13147.1 144.046 2
 -3 6 -2 12259.6 148.473 2
 6 -3 -2 13574.3 146.573 2
 -6 3 -2 12920 136.053 1
 3 -6 2 12598.3 142.044 1
 6 -3 2 13985.2 145.484 1
 6 -3 -2 13939.1 146.953 1
 -6 3 3 1766.72 63.1128 1
 -3 6 -3 1495.64 67.6443 2
 6 -3 3 1555.67 69.7025 2
 6 -3 -3 1577.95 60.6681 2
 -6 3 -3 1699.95 61.9123 1
 6 -3 3 1786.49 60.8929 1
 -6 3 -3 1710.04 66.1257 2
 -6 3 3 1745.09 75.2079 2
 6 -3 -3 1614.28 66.7394 1
 -6 3 4 29.9437 46.0986 1
 6 -3 -4 49.0884 47.3549 1
 -6 3 4 48.8267 56.8611 2
 -3 6 -4 26.9031 50.4065 2
 6 -3 4 34.8842 56.1523 2
 6 -3 -4 26.7289 49.1591 2
 3 -6 4 30.911 45.0609 1
 6 -3 4 26.6872 44.0507 1
 6 -3 5 875.077 62.0777 2
 3 -6 5 755.941 46.8237 1
 -6 3 5 966.902 56.6744 1
 6 -3 5 731.006 52.9978 1
 -6 3 -5 863.072 55.4619 2
 -6 3 -5 806.388 49.5298 1
 -6 3 5 909.957 61.343 2
 -3 6 -5 757.185 58.4537 2
 6 -3 -6 1346.8 56.3075 1
 -6 3 -6 1377.09 59.1118 1
 6 -4 0 4687.05 84.957 1
 -4 6 0 4154.67 98.9461 2
 -4 6 0 4432.38 82.096 1
 -6 4 0 4006.5 81.7809 1
 -4 6 -1 6918.41 110.699 2
 6 -4 -1 7430.29 105.741 1
 -6 4 1 7003.11 97.449 1
 -4 6 1 7484.83 121.799 2
 6 -4 -1 7076.9 102.377 2
 4 -6 1 7900.39 113.94 1
 -4 6 -1 7732.45 102.281 1
 4 -6 -1 7377.55 114.469 1
 -4 6 1 7157.22 104.401 1
 6 -4 1 7533.51 109.338 1
 6 -4 -2 1540.96 63.4873 1
 -6 4 2 1472.01 58.5648 1
 6 -4 2 1440.31 62.1046 2
 6 -4 -2 1446.97 61.2755 2
 4 -6 2 1156.14 57.0398 2
 4 -6 2 1616.41 63.1307 1
 -4 6 -2 1655.45 58.5505 1
 -6 4 -2 1609.04 67.9368 2
 -6 4 2 1655.06 72.0926 2
 6 -4 2 1739.49 61.4818 1
 -6 4 -2 1402.06 53.3792 1
 -4 6 -2 1484.17 75.7662 2
 6 -4 -3 4233.76 86.4476 1
 6 -4 3 3986.36 81.0017 2
 6 -4 -3 4154.33 83.7619 2
 -6 4 3 5256.68 97.5371 1
 -4 6 -3 4122.51 77.0511 1
 -6 4 -3 4666.42 96.1799 2
 6 -4 3 5018.01 92.9626 1
 -6 4 3 4224.66 92.4312 2
 -6 4 -3 3733.42 73.6229 1
 -4 6 -3 4052.64 91.9532 2
 -6 4 -4 239.073 42.6716 1
 4 -6 4 229.162 47.7473 1
 -6 4 4 295.625 49.4358 1
 -4 6 -4 249.362 57.2071 2
 6 -4 4 203.202 47.7747 2
 6 -4 -4 196.476 52.4568 2
 6 -4 4 232.621 41.4766 1
 -6 4 -5 978.92 50.4105 1
 6 -4 5 1278.31 60.1075 2
 6 -4 5 1108.85 55.8053 1
 -6 4 -5 1349.89 63.7372 2
 6 -5 0 -5.81935 51.2115 1
 -6 5 0 1.06859 53.0328 1
 -5 6 0 17.5618 44.2026 1
 -5 6 0 -6.82141 59.8737 2
 6 -5 1 11426.2 131.641 1
 6 -5 1 11027 128.268 2
 5 -6 1 11497.8 140.623 1
 -5 6 -1 10262.5 119.91 1
 -6 5 -1 11198.4 140.37 2
 -5 6 -1 10619.6 142.331 2
 -6 5 -2 650.69 55.4143 1
 6 -5 2 550.447 54.4179 2
 5 -6 2 587.446 57.4379 1
 5 -6 2 437.267 55.1923 2
 -5 6 -2 543.415 45.3752 1
 -6 5 -2 532.898 62.321 2
 -5 6 -2 532.196 67.0101 2
 -6 5 -3 652.918 51.9721 1
 6 -5 3 533.853 60.3184 2
 -5 6 -3 537.886 45.139 1
 -6 5 -3 599.892 60.7678 2
 -5 6 -3 590.064 66.656 2
 6 -5 3 566.574 53.0278 1
 5 -6 4 35.7769 40.7793 1
 -6 5 -4 55.0127 59.1017 2
 -5 6 -4 24.1008 55.1481 2
 -6 5 -4 27.1997 50.4332 1
 -5 6 -4 -7.21871 38.6597 1
 6 -5 4 25.4628 51.0361 2
 5 -6 4 30.1947 53.2083 2
 6 -5 4 3.54446 50.8311 1
 6 -5 5 335.68 53.0444 2
 5 -6 5 295.909 52.0922 2
 -6 5 -5 315.451 42.5026 1
 -5 6 -5 307.679 44.8619 1
 6 -5 5 414.401 47.2997 1
 -6 5 -5 369.465 56.1966 2
 -5 6 -5 307.672 55.4926 2
 5 -6 5 369.937 45.5701 1
 -7 0 1 13371.9 150.934 1
 7 0 -1 13065.8 149.426 1
 -7 0 2 687.294 60.7852 1
 7 0 -2 658.912 54.3256 1
 -7 0 2 671.461 55.6821 2
 7 0 -2 615.159 63.1749 2
 -7 0 3 23293.4 206.968 1
 7 0 -3 22905.8 201.478 1
 -7 0 3 22631 186.017 2
 7 0 -4 -26.8433 58.6738 2
 7 0 -4 10.5536 50.7008 1
 -7 0 4 33.9284 51.548 1
 -7 0 5 10142.1 130.211 1
 -7 0 6 94.0406 47.0651 1
 7 0 -6 83.4718 53.2675 2
 -7 1 0 26443.6 220.837 1
 7 -1 0 23232.6 203.188 1
 -7 1 0 24422.9 208.565 2
 7 -1 0 25836.3 224.189 2
 -7 1 1 9933.94 131.255 1
 7 -1 1 9081.45 118.699 1
 7 -1 -1 9294.79 118.902 1
 -7 1 1 9798.47 122.234 2
 7 -1 1 9431.74 135.695 2
 7 -1 -1 9771.25 131.434 2
 -7 1 -2 2345.14 76.6794 1
 -7 1 2 2210 75.4752 1
 7 -1 2 2192.4 73.4285 1
 -7 1 -2 2171.83 69.5408 2
 7 -1 2 2226.57 83.7731 2
 7 -1 -3 6523.21 105.83 2
 -7 1 -3 6375.09 109.962 1
 -7 1 3 6049.7 98.464 1
 7 -1 -3 5875.13 89.4987 1
 -7 1 3 6402.96 93.9717 2
 7 -1 3 5919.21 117.065 2
 7 -1 -4 1172.7 69.0283 2
 7 -1 -4 1010.74 49.7514 1
 -7 1 4 1242.33 60.7587 2
 7 1 -4 945.611 68.6003 2
 -7 -1 5 1380.35 65.9344 1
 7 -1 -5 1405.05 63.3155 1
 -7 1 5 1524.17 64.4687 1
 -7 -1 6 171.677 50.7189 1
 7 1 -6 115.531 55.7114 2
 7 -1 -6 103.205 43.6946 1
 -7 2 0 131.949 52.5332 2
 7 -2 0 79.3585 59.3315 2
 7 -2 0 -2.76347 44.8375 1
 -7 2 -1 363.807 54.6361 1
 7 -2 -1 348.547 63.1161 2
 -7 2 1 318.116 53.9429 1
 -7 2 -1 413.806 52.1525 2
 7 -2 -1 327.535 46.6289 1
 -7 2 -2 33623.5 257.245 1
 -7 2 2 30000.6 246.806 1
 7 -2 2 30999 241.583 1
 -7 2 -2 31364.8 240.942 2
 -7 2 2 30875.5 238.283 2
 7 -2 2 33236.9 261.28 2
 7 -2 -3 2261.61 72.9342 2
 -7 2 -3 2359.76 72.6194 1
 7 -2 3 2354.6 69.3693 1
 -7 2 -3 2352.32 72.2337 2
 -7 2 3 2385.81 69.5021 1
 7 -2 -3 2175.07 63.8033 1
 7 -2 3 2373.01 79.9168 2
 -7 2 4 132.051 49.6735 2
 7 -2 -4 120.679 56.3493 2
 -7 2 4 131.782 55.2611 1
 -7 2 -4 116.607 47.3601 1
 7 -2 -4 34.0215 41.3371 1
 7 -2 5 1108.81 71.9258 2
 7 -3 0 34413 269.244 2
 -7 3 0 34019.8 264.148 2
 7 -3 1 1382.86 74.4731 2
 7 -3 -1 1414.92 68.1615 2
 -7 3 1 1466.17 65.2212 1
 7 -3 1 1394.98 58.464 1
 -7 3 1 1323.09 63.9059 2
 7 -3 -1 1413.98 58.5011 1
 7 -3 2 1891.62 76.6038 2
 7 -3 -2 1692.45 70.0815 2
 -7 3 -2 1870.04 65.6656 1
 7 -3 2 1837.54 62.962 1
 -7 3 -2 1856.26 69.642 2
 7 -3 3 1116.61 72.9651 2
 -7 3 -3 1040.99 60.6575 1
 -7 3 -3 1017.23 57.0266 2
 3 -7 4 3290.06 79.5799 1
 -3 7 -4 3091.6 87.2553 2
 -3 7 -5 146.764 50.7951 2
 -7 3 -5 202.257 49.4344 1
 7 -3 5 251.939 59.1435 2
 -4 7 -2 709.801 64.5063 2
 4 -7 2 812.347 57.2338 1
 4 -7 3 7167.44 112.383 1
 -4 7 -4 -22.0499 53.8294 2
 4 -7 4 -8.33284 45.7881 1


_iucr_refine_instructions_details
;
TITL ang45 in P42/nmc #137
REM reset to P42/nmc #137
CELL 0.50014 6.171117 6.171117 5.67473 90 90 90
ZERR 10 0.000328 0.000328 0.000518 0 0 0
LATT 1
SYMM 0.5-Y,+X,0.5+Z
SYMM 0.5-X,0.5-Y,+Z
SYMM +Y,0.5-X,0.5+Z
SYMM 0.5+X,-Y,-Z
SYMM -X,0.5+Y,-Z
SYMM 0.5+Y,0.5+X,0.5-Z
SYMM -Y,-X,0.5-Z
SFAC H O
DISP H -0 0 0.6081
DISP O 0.0044 0.0028 14.2089
UNIT 20 10

L.S. 24
PLAN  4
CONF
BOND 
MORE -1
BOND $H
fmap 2
ACTA 
LIST 3
OMIT 2 2 0
OMIT 1 0 2
OMIT 2 1 1
OMIT 2 0 1
WGHT 0.024241 0.007279
FVAR 38.558598
REM <olex2.extras>
REM <HklSrc "%.\\ang45.hkl">
REM </olex2.extras>

O1    2     0.52932  0.75000  0.12904  10.50000  0.03123  0.04447  0.04854 =
 0.00000  0.00113  0.00000 

O2    2     0.25000  0.75000 -0.25000  10.12500  0.04478  0.04478  0.03876 =
 0.00000 -0.00000 -0.00000 

D1A   1     0.46746  0.64421  0.21691  10.50000  0.05398 
D1B   1     0.65720  0.75000  0.12626  10.25000  0.13318  0.02124  0.11012 =
 0.00000  0.05023  0.00000 

D2    1     0.14106  0.75000 -0.15236  10.25000  0.05830  0.08263  0.11200 =
 0.00000  0.02076  0.00000 

D1C   1     0.46641  0.75000 -0.02201  10.25000  0.07185  0.08834  0.04223 =
 0.00000  0.00369  0.00000 
HKLF 4

END
Q4 1 0.25 0.75 0.25 11 0.05 0.05
Q1 1 0.48 0.75 0.5 11 0.05 0.1
Q2 1 0.54 0.86 0.08333 11 0.05 0.06
Q3 1 0.42 0.75 0.20833 11 0.05 0.06
Q5 1 0.6 0.75 0.208333 11 0.05 0.05

  REM The information below was added by Olex2.
  REM
  REM R1 = 0.0200 for 174 Fo > 4sig(Fo) and 0.0207 for all 187 data
  REM 31 parameters refined using 0 restraints
  REM Highest difference peak 0.0972, deepest hole -0.0877
  REM Mean Shift 0.0000, Max Shift 0.0006.

  REM +++ Tabular Listing of Refinement Information +++
  REM R1_all = 0.0207
  REM R1_gt = 0.0200
  REM wR_ref = 0.0596
  REM GOOF = 1.3806
  REM Shift_max = 0.0006
  REM Shift_mean = 0.0000
  REM Reflections_all = 187
  REM Reflections_gt = 174
  REM Parameters = 31
  REM Hole = -0.0877
  REM Peak = 0.0972
  REM Flack = n/a

  
;
_olex2_submission_special_instructions  'No special instructions were received'

# start Validation Reply Form
_vrf_PLAT029_D2O_DESY_HAR
;
PROBLEM: _diffrn_measured_fraction_theta_full value Low .      0.934 Why?  
RESPONSE: It is caused by the fact that sample was closed in Diamond Anvil Cell
 and as a result access to the reciprocal psace was restricted
;
# end Validation Reply Form
data_D2O_DESY_IAM
_audit_creation_date               2022-03-16
_audit_creation_method
;
Olex2 1.5
(compiled 2021.12.09 svn.r5202d8cf for OlexSys, GUI svn.r6439)
;
_audit_contact_author_address      ?
_audit_contact_author_email        ?
_audit_contact_author_name         ''
_audit_contact_author_phone        ?
_publ_contact_author_id_orcid      ?
_publ_section_references
;
Bourhis, L.J., Dolomanov, O.V., Gildea, R.J., Howard, J.A.K., Puschmann, H.
 (2015). Acta Cryst. A71, 59-75.

Dolomanov, O.V., Bourhis, L.J., Gildea, R.J, Howard, J.A.K. & Puschmann, H.
 (2009), J. Appl. Cryst. 42, 339-341.

Sheldrick, G.M. (2008). Acta Cryst. A64, 112-122.
;
_chemical_formula_moiety           'H2 O'
_chemical_formula_sum              'H2 O'
_chemical_formula_weight           18.015
_chemical_oxdiff_formula           H2O
loop_
  _atom_type_symbol
  _atom_type_scat_dispersion_real
  _atom_type_scat_dispersion_imag
  _atom_type_scat_Cromer_Mann_a1
  _atom_type_scat_Cromer_Mann_a2
  _atom_type_scat_Cromer_Mann_a3
  _atom_type_scat_Cromer_Mann_a4
  _atom_type_scat_Cromer_Mann_b1
  _atom_type_scat_Cromer_Mann_b2
  _atom_type_scat_Cromer_Mann_b3
  _atom_type_scat_Cromer_Mann_b4
  _atom_type_scat_Cromer_Mann_c
  _atom_type_scat_source
  _atom_type_scat_dispersion_source
 H 0.00000 0.00000 0.49300 0.32291 0.14019 0.04081 10.51090 26.12570 3.14236
 57.79970 0.00304 'International Tables Volume C Table 6.1.1.4 (pp. 500-502)'
 custom
 O 0.00440 0.00280 3.04850 2.28680 1.54630 0.86700 13.27710 5.70110 0.32390
 32.90890 0.25080 'International Tables Volume C Table 6.1.1.4 (pp. 500-502)'
 custom

_space_group_crystal_system        'tetragonal'
_space_group_IT_number             137
_space_group_name_H-M_alt          'P 42/n m c'
_space_group_name_Hall             '-P 4ac 2a'
loop_
  _space_group_symop_id
  _space_group_symop_operation_xyz
 1 x,y,z
 2 -y+1/2,x,z+1/2
 3 y,-x+1/2,z+1/2
 4 x+1/2,-y,-z
 5 -x,y+1/2,-z
 6 -x+1/2,-y+1/2,z
 7 y+1/2,x+1/2,-z+1/2
 8 -y,-x,-z+1/2
 9 -x,-y,-z
 10 y-1/2,-x,-z-1/2
 11 -y,x-1/2,-z-1/2
 12 -x-1/2,y,z
 13 x,-y-1/2,z
 14 x-1/2,y-1/2,-z
 15 -y-1/2,-x-1/2,z-1/2
 16 y,x,z-1/2

_symmetry_Int_Tables_number        137
_cell_length_a                     6.1711(3)
_cell_length_b                     6.1711(3)
_cell_length_c                     5.6747(5)
_cell_angle_alpha                  90
_cell_angle_beta                   90
_cell_angle_gamma                  90
_cell_volume                       216.11(3)
_cell_formula_units_Z              10
_cell_measurement_reflns_used      594
_cell_measurement_theta_max        23.2430
_cell_measurement_theta_min        2.3260
_cell_measurement_temperature      293(2)
_exptl_absorpt_coefficient_mu      0.071
_exptl_absorpt_correction_T_max    1.00000
_exptl_absorpt_correction_T_min    0.61263
_exptl_absorpt_correction_type     multi-scan
_exptl_absorpt_process_details
;
CrysAlisPro 1.171.40.67a (Rigaku Oxford Diffraction, 2019)
Empirical absorption correction using spherical harmonics,
 implemented in SCALE3 ABSPACK scaling algorithm.
;
_exptl_crystal_description        "disc"
_exptl_crystal_colour             "colourless"
_exptl_crystal_size_max           0.3
_exptl_crystal_size_mid           0.2
_exptl_crystal_size_min           0.2
_exptl_crystal_density_diffrn      1.384
_exptl_crystal_F_000               100.044
_diffrn_ambient_temperature        293(2)
_diffrn_reflns_av_R_equivalents    0.0230
_diffrn_reflns_av_unetI/netI       0.0113
_diffrn_reflns_Laue_measured_fraction_full  0.9669
_diffrn_reflns_Laue_measured_fraction_max  0.7640
_diffrn_reflns_limit_h_max         7
_diffrn_reflns_limit_h_min         -7
_diffrn_reflns_limit_k_max         7
_diffrn_reflns_limit_k_min         -7
_diffrn_reflns_limit_l_max         7
_diffrn_reflns_limit_l_min         -7
_diffrn_reflns_number              1022
_diffrn_reflns_point_group_measured_fraction_full  0.9669
_diffrn_reflns_point_group_measured_fraction_max  0.7640
_diffrn_reflns_theta_full          17.4626
_diffrn_reflns_theta_max           22.95
_diffrn_reflns_theta_min           3.29
_diffrn_detector                   'Hybrid Pixel Array Detector'
_diffrn_detector_area_resol_mean   5.8140
_diffrn_measured_fraction_theta_full  0.9669
_diffrn_measured_fraction_theta_max  0.7640
_diffrn_measurement_details
;
List of Runs (angles in degrees, time in seconds):

  # Type    Start    End  Width  t~exp~   \w     \q     \k     \f   Frames
--------------------------------------------------------------------------
  1  \f     40.00 141.00   1.00    8.00  90.00   0.00   0.00    --   101
  2  \f    220.00 321.00   1.00    8.00  90.00   0.00   0.00    --   101
;
_diffrn_measurement_device         'abstract diffractometer'
_diffrn_measurement_device_type   
 'esperanto-CrysAlisPro-abstract goniometer imported esperanto images'
_diffrn_measurement_method         '\f scans'
_diffrn_orient_matrix_type        
 'CrysAlisPro convention (1999,Acta A55,543-557)'
_diffrn_orient_matrix_UB_11        0.0398331000
_diffrn_orient_matrix_UB_12        0.0681823000
_diffrn_orient_matrix_UB_13        0.0191399000
_diffrn_orient_matrix_UB_21        -0.0705867000
_diffrn_orient_matrix_UB_22        0.0390939000
_diffrn_orient_matrix_UB_23        0.0091277000
_diffrn_orient_matrix_UB_31        -0.0014347000
_diffrn_orient_matrix_UB_32        -0.0195093000
_diffrn_orient_matrix_UB_33        0.0855992000
_diffrn_radiation_monochromator    synchrotron
_diffrn_radiation_probe            x-ray
_diffrn_radiation_type             synchrotron
_diffrn_radiation_wavelength       0.50014
_diffrn_source                     synchrotron
_reflns_Friedel_coverage           0.0
_reflns_limit_h_max                7
_reflns_limit_h_min                0
_reflns_limit_k_max                5
_reflns_limit_k_min                0
_reflns_limit_l_max                7
_reflns_limit_l_min                0
_reflns_number_gt                  178
_reflns_number_total               191
_reflns_threshold_expression       I>=2u(I)
_computing_cell_refinement         'CrysAlisPro 1.171.40.67a (Rigaku OD, 2019)'
_computing_data_collection         'CrysAlisPro 1.171.40.67a (Rigaku OD, 2019)'
_computing_data_reduction          'CrysAlisPro 1.171.40.67a (Rigaku OD, 2019)'
_computing_molecular_graphics      'Olex2 1.5 (Dolomanov et al., 2009)'
_computing_publication_material    'Olex2 1.5 (Dolomanov et al., 2009)'
_computing_structure_refinement    'olex2.refine 1.5 (Bourhis et al., 2015)'
_computing_structure_solution      'SHELXS  (Sheldrick, 2008)'
_refine_diff_density_max           0.8179
_refine_diff_density_min           -0.5335
_refine_diff_density_rms           0.2228
_refine_ls_d_res_high              0.6414
_refine_ls_d_res_low               4.3636
_refine_ls_goodness_of_fit_ref     0.9361
_refine_ls_hydrogen_treatment      refall
_refine_ls_matrix_type             full
_refine_ls_number_constraints      0
_refine_ls_number_parameters       22
_refine_ls_number_reflns           191
_refine_ls_number_restraints       7
_refine_ls_R_factor_all            0.0783
_refine_ls_R_factor_gt             0.0776
_refine_ls_restrained_S_all        0.9174
_refine_ls_shift/su_max            0.0018
_refine_ls_shift/su_mean           0.0002
_refine_ls_structure_factor_coef   Fsqd
_refine_ls_weighting_details      
 'w=1/[\s^2^(Fo^2^)+(0.1575P)^2^] where P=(Fo^2^+2Fc^2^)/3'
_refine_ls_weighting_scheme        calc
_refine_ls_wR_factor_gt            0.1468
_refine_ls_wR_factor_ref           0.1485
_olex2_refinement_description
;
1. Restrained distances
 O1-H1a
 0.952 with sigma of 0.02
 O1-H1b
 0.952 with sigma of 0.02
 O1-H1c
 0.952 with sigma of 0.02
 O2-H2
 0.952 with sigma of 0.02
 H1a-H1b
 1.5 with sigma of 0.04
 H1b-H1a
 1.5 with sigma of 0.04
 H1b-H1c
 1.5 with sigma of 0.04
2. Others
 Fixed Sof: H1a(0.5) H1b(0.25) H2(0.25) H1c(0.25)
;
_atom_sites_solution_primary       direct
loop_
  _atom_site_label
  _atom_site_type_symbol
  _atom_site_fract_x
  _atom_site_fract_y
  _atom_site_fract_z
  _atom_site_U_iso_or_equiv
  _atom_site_adp_type
  _atom_site_occupancy
  _atom_site_site_symmetry_order
  _atom_site_refinement_flags_posn
  _atom_site_refinement_flags_adp
  _atom_site_refinement_flags_occupancy
 O1 O 0.52952(12) 0.75 0.12898(11) 0.0412(5) Uani 1.000000 2 DS T P
 O2 O 0.25 0.75 -0.25 0.0427(6) Uani 1.000000 8 DS T P
 H1a H 0.468(3) 0.644(3) 0.216(3) 0.037(4) Uiso 0.500000 1 D . .
 H1b H 0.675(2) 0.75 0.127(3) 0.042(8) Uiso 0.500000 2 DS T P
 H2 H 0.129(4) 0.75 -0.157(6) 0.053(8) Uiso 0.500000 2 DS T P
 H1c H 0.463(8) 0.75 -0.018(6) 0.10(3) Uiso 0.500000 2 DS T P

loop_
  _atom_site_aniso_label
  _atom_site_aniso_U_11
  _atom_site_aniso_U_22
  _atom_site_aniso_U_33
  _atom_site_aniso_U_12
  _atom_site_aniso_U_13
  _atom_site_aniso_U_23
 O1 0.0321(7) 0.0436(7) 0.0479(7) -0.000000 0.0008(2) 0.000000
 O2 0.0445(7) 0.0445(7) 0.0391(7) -0.000000 -0.000000 0.000000

loop_
  _geom_bond_atom_site_label_1
  _geom_bond_atom_site_label_2
  _geom_bond_distance
  _geom_bond_site_symmetry_2
  _geom_bond_publ_flag
 O1 H1a 0.905(15) 13_575 ?
 O1 H1a 0.905(15) . ?
 O1 H1b 0.896(15) . ?
 O1 H1c 0.930(18) . ?
 O2 H2 0.916(18) 7_454 ?
 O2 H2 0.916(18) 8_664 ?
 O2 H2 0.916(18) 6_565 ?
 O2 H2 0.916(18) . ?
 H1a H1a 1.05(3) 8_665 ?
 H1b H1b 0.93(3) 6_665 ?
 H2 H1c 0.97(3) 6_565 ?

loop_
  _geom_angle_atom_site_label_1
  _geom_angle_atom_site_label_2
  _geom_angle_atom_site_label_3
  _geom_angle
  _geom_angle_site_symmetry_1
  _geom_angle_site_symmetry_3
  _geom_angle_publ_flag
 H1a O1 H1a 93(3) 13_575 . ?
 H1b O1 H1a 115.2(14) . . ?
 H1b O1 H1a 115.2(14) . 13_575 ?
 H1c O1 H1a 108(3) . . ?
 H1c O1 H1a 108(3) . 13_575 ?
 H1c O1 H1b 116(3) . . ?
 H2 O2 H2 110(2) . 7_454 ?
 H2 O2 H2 110(2) 8_664 6_565 ?
 H2 O2 H2 110(2) 8_664 . ?
 H2 O2 H2 109(4) 6_565 . ?
 H2 O2 H2 109(4) 8_664 7_454 ?
 H2 O2 H2 110(2) 6_565 7_454 ?
 H1a H1a O1 162(3) 8_665 . ?
 H1b H1b O1 179.3(12) 6_665 . ?
 H1c H2 O2 161(6) 6_565 7_454 ?
 H2 H1c O1 171(7) 6_565 . ?

loop_
  _diffrn_refln_index_h
  _diffrn_refln_index_k
  _diffrn_refln_index_l
  _diffrn_refln_intensity_net
  _diffrn_refln_intensity_u
  _diffrn_refln_scale_group_code
 0 0 3 15.116 11.5444 2
 0 0 -3 153.922 10.2936 1
 0 0 -4 203492 998.306 1
 1 0 0 9.27941 6.95 1
 1 0 0 19.7348 7.2381 2
 -1 0 0 32.0287 8.25034 2
 -1 0 -1 15495.6 95.5558 1
 1 0 1 16543.8 97.1481 2
 1 0 -1 13733.4 90.3557 1
 -1 0 1 14420.3 93.4079 1
 -1 0 2 496736 2416.27 2
 -1 0 3 287563 1421.93 1
 1 0 -3 292602 1420.28 1
 1 0 -4 3009.33 35.0882 1
 0 -1 -6 16166.4 94.8507 1
 0 1 6 15338.9 91.0894 2
 0 -1 -7 103.35 20.4273 1
 0 1 7 64.6054 22.2832 2
 1 -1 0 35867.9 200.902 1
 -1 1 0 36624.8 203.316 2
 -1 1 0 34904.8 200.824 1
 1 -1 0 34570 199.692 2
 -1 1 1 108.508 15.4396 1
 -1 1 -1 83.0464 12.1586 1
 1 -1 1 1.6057 11.3839 1
 1 -1 1 88.2137 15.6146 2
 1 -1 -1 1.02211 13.018 1
 -1 1 1 -5.11712 12.8684 2
 -1 1 -1 1.56894 12.8044 2
 1 -1 2 150200 754.378 2
 1 -1 2 151598 753.049 1
 1 -1 -2 150698 763.009 1
 -1 1 3 -10.1426 23.7738 2
 -1 1 -3 7.1601 12.5442 1
 1 -1 -3 -2.89637 20.2387 1
 1 -1 3 17.1543 16.567 2
 -1 -1 3 19.3101 13.5347 1
 1 1 -3 12.3565 13.9499 2
 1 -1 -4 85582.7 454.562 1
 -1 1 6 4361.7 56.7604 2
 1 -1 -6 5173.81 59.7682 1
 -1 1 7 0.12181 26.5659 2
 1 -1 -7 12.4253 21.2574 1
 -2 0 0 306576 1499.97 2
 2 0 0 307267 1502.38 1
 -2 0 1 730444 3491.69 2
 -2 0 1 700671 3505.88 1
 2 0 2 111120 568.262 2
 -2 0 2 107196 568.071 1
 0 -2 3 446243 2177.65 1
 -2 0 3 449201 2192.29 2
 2 0 -4 14344.8 101.581 2
 2 0 -4 14374.3 101.201 1
 -2 0 4 14412.9 101.974 1
 2 0 -5 41087.9 226.75 1
 -2 0 -5 35810.8 228.256 1
 -2 0 -6 3273.58 46.5819 1
 2 0 6 2595.75 47.0386 2
 -2 0 -7 4157.27 48.7593 1
 2 0 7 4859.61 51.2732 2
 1 -2 0 -5.75792 19.5086 1
 -2 1 0 3.049 19.1715 1
 1 -2 0 -7.59577 22.1929 2
 -1 2 0 4.70695 16.4178 1
 2 -1 0 3.23704 21.6394 2
 2 -1 0 -7.08914 19.4359 1
 -2 1 0 -2.42446 20.4379 2
 -1 2 0 6.52951 20.5503 2
 -2 1 1 594602 2909.72 1
 1 -2 -1 600455 2911.05 2
 2 -1 1 597392 2906.99 2
 2 1 -2 210344 1050.83 2
 2 -1 -2 214387 1057.77 2
 2 -1 2 208514 1045.68 1
 2 -1 -2 207281 1060.35 1
 1 -2 2 210286 1044.67 1
 -1 2 -2 206542 1041.54 1
 -2 -1 2 203948 1050.25 1
 1 -2 -2 210157 1062.18 1
 2 -1 2 211860 1053.67 2
 1 -2 -3 8211.82 90.4767 1
 2 1 -3 8798.68 74.6641 2
 -1 2 -3 7863.09 61.9482 1
 1 -2 3 7088.9 66.3785 1
 -1 2 -3 7870.93 68.0164 2
 2 -1 -3 7803.32 77.1303 2
 2 -1 3 7805.68 75.973 2
 2 -1 -3 7795.14 80.025 1
 -2 1 3 7996.07 80.6039 2
 -2 1 3 9164.92 84.3955 1
 2 -1 3 8669.1 78.8382 1
 -1 2 3 7641.4 81.7529 2
 -2 -1 3 9507.57 82.7586 1
 -2 1 -3 8006.97 72.9209 1
 1 -2 4 831.881 20.714 1
 2 -1 -4 612.702 32.5191 2
 -1 -2 4 668.219 21.2909 1
 -2 1 4 691.617 37.0396 2
 -2 1 4 731.502 34.7045 1
 2 -1 -4 767.389 32.5613 1
 1 -2 -4 698.467 34.0974 1
 -1 2 4 652.429 37.7897 2
 -2 -1 4 687.305 27.7166 1
 -1 2 5 3254.39 54.5165 2
 1 -2 -5 3285.55 56.6997 1
 -1 2 6 4813.79 67.0577 2
 2 -1 6 3632.52 41.1151 2
 1 -2 -6 5199.66 68.3947 1
 2 -1 -6 5378.84 62.5322 1
 -2 1 6 5246.03 66.2702 2
 -2 1 7 5068.29 60.9014 2
 2 -1 -7 6558.89 68.7685 1
 -1 2 7 4612.54 67.6634 2
 1 -2 -7 5927.94 74.7242 1
 2 -2 0 686282 3508.91 1
 2 -2 0 742474 3499.5 2
 2 -2 1 -7.18384 24.8379 2
 -2 2 -1 2.73448 27.1571 2
 -2 2 1 4.68727 29.2664 2
 2 -2 -1 23.8735 26.5561 1
 2 -2 1 -1.35866 24.2094 1
 2 -2 -1 53.354 29.6706 2
 -2 2 1 18.7452 24.7066 1
 -2 2 -1 -7.47143 20.2646 1
 2 -2 -2 56820.8 335.41 1
 2 -2 2 57255.9 325.583 1
 -2 2 3 11.4224 37.5439 2
 -2 2 3 29.8485 27.7842 1
 -2 2 -3 -2.63559 18.7686 1
 2 -2 3 8.60416 23.9178 1
 2 -2 3 11.1644 24.7332 2
 2 -2 -3 -1.58862 29.666 2
 2 -2 -3 -20.6881 28.4171 1
 2 -2 4 300855 1477.26 1
 -2 -2 4 295899 1479.1 1
 2 -2 -4 303704 1510.7 1
 -2 2 4 296047 1514.28 2
 -2 2 5 -6.78456 36.1257 2
 -2 2 -5 -0.87981 18.4475 1
 2 2 -5 2.68888 23.0143 2
 2 -2 5 -2.09168 23.079 2
 -2 -2 5 -5.1483 20.6191 1
 2 -2 -5 25.3534 32.5767 1
 -2 2 6 6954.51 87.2615 2
 2 -2 -6 7603.09 87.8703 1
 2 -2 -7 -5.96625 31.1028 1
 -2 2 7 -7.02319 36.2052 2
 -3 0 1 132366 697.374 1
 -3 0 -1 131314 689.136 2
 3 0 2 41726.3 262.777 2
 -3 0 2 40684.6 251.895 2
 3 0 -3 291475 1457.14 2
 3 0 -3 287503 1446.04 1
 -3 0 3 289473 1449 2
 -3 0 3 290671 1455.71 1
 0 -3 4 14.1667 18.5066 1
 0 3 -4 -3.4589 19.9783 2
 -3 0 4 43.068 29.9226 1
 -3 0 5 68613 377.917 2
 -3 0 5 69205.2 386.055 1
 -3 0 6 1782.81 42.2922 1
 3 0 -6 1679.32 45.0703 1
 3 0 7 141.63 36.7542 2
 -3 0 -7 105.141 30.267 1
 -3 1 0 243281 1243.04 2
 3 -1 0 247109 1240.77 1
 -3 1 0 246134 1245.82 1
 3 -1 0 242675 1247.36 2
 3 -1 -1 77921.8 451.967 2
 -3 1 -1 79698.6 449.881 1
 -3 1 1 76562.5 448.45 1
 3 -1 -1 89293 468.954 1
 -1 3 -1 81962.8 447.394 2
 3 -1 1 75851.5 448.571 2
 -3 1 -1 78675.2 448.814 2
 3 -1 1 86024.4 454.833 1
 3 -1 2 55017.6 321.679 2
 -1 3 -2 55860.2 311.976 2
 3 -1 -2 46498.8 316.203 1
 -3 1 2 51466.1 326.011 2
 3 -1 -2 55907.6 321.291 2
 -3 1 2 55794.4 321.895 1
 1 -3 2 56692.2 310.616 1
 3 1 -2 48595.2 306.087 2
 -3 -1 2 53860.2 314.675 1
 3 -1 2 56482 312.095 1
 -1 3 -3 32976.8 210.611 2
 -3 -1 3 36783.7 226.123 1
 1 -3 3 35593.3 211.554 1
 3 -1 -3 33974.7 221.845 1
 -3 1 -3 33887.7 218.193 2
 -3 1 -3 32969.2 218.662 1
 3 -1 3 31269 220.893 2
 -3 1 3 34665.1 229.805 2
 -3 1 3 34660.4 225.692 1
 3 1 -3 35954 227.324 2
 3 -1 -3 34083.1 222.621 2
 3 -1 -4 1512.13 52.2054 1
 -3 1 4 1162.77 45.3169 2
 1 -3 4 1338.97 33.1847 1
 -3 -1 4 1287.1 39.3845 1
 -3 1 -4 1337.59 42.524 1
 3 -1 -4 1311.44 42.9516 2
 -3 1 4 1293.23 41.336 1
 3 1 -4 1174.8 41.4927 2
 -1 3 -4 1120.52 33.7389 2
 3 -1 -5 4702.77 69.9722 2
 -3 -1 5 4714.16 62.0015 1
 1 -3 5 4414.26 39.6627 1
 3 -1 -5 5344.05 69.4171 1
 3 -1 6 1958.68 49.8928 2
 3 -1 -6 2344.86 49.743 1
 -3 -1 6 2513.05 47.7945 1
 3 1 -6 2215.64 45.6646 2
 -3 1 -6 2072.13 44.2131 1
 -3 1 6 2146.3 51.4691 2
 3 -1 -7 1281.3 39.4394 1
 -3 1 7 1095.04 40.5299 2
 3 -2 0 16.28 30.9597 1
 -3 2 0 5.3994 34.0288 2
 2 -3 0 -10.7368 31.8855 1
 3 -2 0 12.1005 36.7737 2
 -2 3 0 4.30383 33.504 2
 2 -3 0 2.76888 35.3683 2
 -3 2 0 27.5231 32.8988 1
 -2 3 0 3.27143 28.2189 1
 3 -2 1 127849 675.789 1
 -2 3 -1 126511 675.04 2
 -3 2 -1 127881 674.736 2
 -2 3 1 131648 673.027 1
 3 -2 -1 125317 671.087 2
 -2 3 1 122109 674.278 2
 3 -2 1 124783 671.213 2
 -3 2 -1 120855 667.043 1
 2 -3 -1 121959 672.44 1
 3 -2 -1 123820 679.936 1
 -2 3 -1 125270 665.112 1
 3 -2 -2 294593 1585.24 2
 -3 2 -2 312915 1602.3 2
 3 -2 2 315197 1597.01 1
 3 -2 2 307868 1589.59 2
 3 -2 -2 316881 1609.17 1
 2 -3 2 318268 1584.23 2
 -2 3 2 321998 1593.65 1
 -3 2 -2 309069 1591.83 1
 -2 3 -2 327047 1595.08 2
 2 -3 2 340004 1595.86 1
 -2 3 -2 324465 1585.14 1
 2 -3 -2 321687 1608.01 1
 -2 3 3 4921.72 75.2952 2
 3 -2 -3 5616.14 80.7897 1
 -3 2 -3 5191.22 68.3028 1
 3 -2 -3 5490.22 77.9586 2
 3 -2 3 5386.02 74.5136 2
 -3 2 -3 5512.64 76.0153 2
 -2 3 -3 5332.46 65.0129 1
 2 -3 3 5294.57 69.7244 2
 -3 2 3 5381.61 79.3187 2
 2 -3 -3 5197.95 73.8145 1
 2 -3 3 5302.86 69.1353 1
 -3 2 3 5742.39 79.9963 1
 -2 3 -4 723.174 38.6252 2
 2 -3 4 824.845 38.6863 2
 3 -2 4 765.917 41.3022 2
 3 -2 -4 836.104 48.8161 2
 -2 3 4 844.909 50.4091 2
 3 -2 -4 792.635 42.5731 1
 -3 2 -4 822.042 41.6415 2
 -3 -2 4 796.519 34.9145 1
 -2 3 -4 789.293 30.2058 1
 -3 2 -4 839.904 35.0136 1
 3 -2 4 830.663 39.422 1
 3 2 -4 791.889 41.9929 2
 -3 2 4 862.209 42.58 1
 -3 2 4 738.031 47.0391 2
 3 -2 5 1242.37 40.963 2
 -2 3 5 1064.21 48.2735 2
 2 -3 -5 1186.39 49.6398 1
 -2 -3 5 1097.86 35.3146 1
 -2 3 -5 1031.31 35.8143 2
 -3 2 -5 1354.46 39.4658 1
 3 -2 -5 1391.22 53.6847 2
 3 -2 -5 1205.72 46.6133 1
 2 -3 5 1233.74 32.0973 1
 3 2 -6 13995.9 106.284 2
 -3 2 6 13694.5 126.427 2
 2 -3 -7 1638.74 49.9886 1
 -2 3 7 1570.15 50.9724 2
 -3 2 7 1733.39 51.1135 2
 -3 3 0 336239 1694.78 1
 3 -3 0 338744 1705.37 1
 3 -3 -1 72.6779 41.0242 1
 -3 3 -1 -19.2909 43.3958 2
 -3 3 1 33.8251 43.1831 2
 3 -3 -1 9.85664 39.9711 2
 -3 3 1 7.59556 38.2184 1
 3 -3 2 27221.7 192.767 2
 -3 3 -2 26812.8 189.777 1
 3 -3 2 30965.8 206.789 1
 3 -3 -2 26133.3 200.015 2
 -3 3 2 28820.6 202.636 1
 -3 3 -2 31280.6 211.168 2
 3 -3 3 -8.19938 31.7831 1
 3 -3 -3 -3.92108 40.5248 1
 -3 3 -3 2.58212 43.2717 2
 -3 3 3 4.78177 46.5854 2
 3 -3 -3 -8.45147 45.4945 2
 -3 3 3 7.04629 38.1085 1
 -3 3 -3 3.00313 30.0189 1
 3 -3 3 9.49326 33.807 2
 -3 3 -4 9636.86 93.35 1
 3 -3 4 8956.25 89.7984 2
 3 -3 -4 9559.38 112.011 2
 -3 3 4 8459.65 105.687 2
 -3 3 -4 8249.25 91.6331 2
 -3 3 4 8837.6 97.7304 1
 3 -3 4 8751.74 88.2788 1
 3 -3 5 -0.47001 25.7648 1
 3 -3 -5 -0.27599 40.3522 1
 -3 3 -5 -6.39463 31.8192 2
 -3 3 5 7.3577 45.086 2
 3 -3 5 13.7951 33.8888 2
 -3 3 -5 -5.89015 28.1547 1
 3 -3 -6 783.072 47.3472 1
 -3 3 6 785.537 51.4375 2
 3 -3 6 828.153 38.7342 2
 -3 3 -6 777.439 29.9915 1
 -3 -3 6 480.674 30.8055 1
 3 3 -6 521.034 36.2468 2
 3 -3 -7 5.82025 38.2507 1
 -3 3 7 -12.8221 41.9602 2
 -4 0 0 999999 4892.02 1
 -4 0 -1 4636.98 73.975 1
 -4 0 1 4397.62 66.6836 2
 4 0 -1 4581.24 77.8853 2
 4 0 -1 4535.28 65.354 1
 4 0 1 4474.21 77.6581 1
 -4 0 2 31354 220.026 1
 4 0 2 31877.3 226.534 2
 -4 0 3 1207.76 49.4347 1
 4 0 -3 1338.36 45.3629 1
 -4 0 3 1238.64 47.0907 2
 4 0 -3 1266.94 52.2634 2
 4 0 -4 40717.1 259.534 2
 -4 0 4 41168 254.774 1
 0 -4 5 364.176 25.6893 1
 -4 0 5 414.397 41.744 1
 -4 0 6 625.205 44.5402 1
 4 0 -6 548.017 43.3003 2
 4 0 -6 603.83 43.6489 1
 -4 0 6 465.77 38.2884 2
 4 0 -7 123.376 41.1249 2
 -4 1 0 5.27157 42.1739 2
 4 -1 0 -1.07222 41.795 2
 4 -1 0 -13.1717 36.9641 1
 -4 1 0 6.1486 39.6029 1
 4 -1 1 275.8 40.3772 2
 -4 1 1 340.91 42.4039 1
 4 -1 1 292.763 33.3346 1
 4 -1 -1 264.06 35.8095 1
 -4 1 -1 226.344 37.1765 2
 -4 1 1 170.741 38.2015 2
 -4 1 -1 375.975 44.35 1
 4 -1 -1 257.208 42.9539 2
 -4 1 2 106329 580.201 2
 4 -1 2 108185 587.504 2
 -4 1 2 105779 581.657 1
 4 1 -2 104189 582.967 2
 -4 -1 2 108431 581.188 1
 -4 1 -3 41996.7 270.494 1
 4 -1 -3 44150.2 279.071 2
 -1 4 -3 37064 252.137 2
 1 -4 3 41124.2 260.917 1
 4 -1 3 39365.4 271.526 2
 -4 1 3 40144.8 268.572 1
 4 -1 3 42471.6 273.041 1
 -4 1 -3 40844.8 262.475 2
 -4 1 3 40721.7 265.284 2
 4 1 -3 41571.6 272.992 2
 4 -1 -3 40812.2 264.559 1
 -4 1 4 653.507 45.6401 2
 4 -1 -4 640.647 40.1597 1
 4 -1 -4 721.756 46.4405 2
 -4 -1 4 667.642 41.8095 1
 4 1 -4 671.325 46.1236 2
 -4 1 4 794.433 44.1098 1
 4 -1 4 649.378 48.0146 2
 4 1 -5 13089.6 119.725 2
 4 -1 5 13433.6 128.71 2
 -4 -1 5 11960.1 112.283 1
 4 -1 -5 12633.8 117.068 2
 4 -1 -5 12969.2 118.962 1
 1 -4 5 11751.3 98.5665 1
 -4 1 5 12914.1 118.673 1
 -1 4 -5 11939.5 103.646 2
 4 -1 -6 5238.82 81.8176 2
 4 1 -6 5166.2 76.3813 2
 -4 1 6 5485.36 80.0151 1
 -4 1 -6 4758.03 77.1459 1
 4 -1 6 4262.79 75.9858 2
 4 -1 -6 5060.18 72.589 1
 -4 -1 6 5511.64 76.0382 1
 -4 1 6 4070.12 63.8806 2
 -4 1 7 138.797 34.6472 2
 4 -1 -7 197.287 33.6656 1
 -4 1 -7 132.199 33.2522 1
 4 -2 0 21954.5 177.838 1
 2 -4 0 16598 148.752 1
 -2 4 0 15951.7 153.45 2
 -4 2 0 17482.5 155.393 1
 -2 4 0 20394.8 158.664 1
 -4 2 1 136689 749.683 1
 -4 2 -1 138104 745.991 1
 4 -2 1 136367 745.923 1
 -2 4 -2 20580.3 166.012 2
 4 -2 -2 21110.6 169.827 1
 -4 2 -2 18809.1 161.659 1
 4 -2 2 20056.2 168.916 2
 -2 4 -2 22969.2 166.918 1
 4 -2 2 20450.4 159.518 1
 -4 2 -2 18681.7 159.195 2
 2 -4 2 21531.1 169.029 1
 4 -2 -3 64029.9 375.864 1
 4 -2 -3 56635 350.086 2
 4 -2 3 62131.3 351.187 1
 -4 2 -3 59687.1 354.031 1
 -4 2 -3 57780.2 348.547 2
 4 -2 3 58193.8 355.696 2
 -4 2 3 57081.4 359.703 2
 -4 2 3 53571.4 347.089 1
 -4 2 4 9935.91 113.354 2
 4 -2 4 9741.9 105.071 2
 -4 2 -4 9968.15 102.239 1
 4 -2 4 10143.7 104.648 1
 -4 2 4 11584.8 116.845 1
 4 -2 -4 10077.4 109.375 1
 4 2 -4 10231 110.33 2
 -4 -2 4 9916.09 107.844 1
 -4 2 -4 11091.5 111.294 2
 4 -2 -4 10811.7 111.686 2
 -2 4 -4 9382.32 102.684 2
 4 -2 5 12391.8 120.27 2
 -4 -2 5 11648.5 120.355 1
 4 2 -5 11168.4 117.887 2
 4 -2 -5 11749 120.318 2
 -4 2 -5 11144.5 111.794 1
 4 -2 -5 11369.7 118.703 1
 -2 4 -5 12277 112.9 2
 4 -2 6 1768.65 52.7974 2
 4 -2 -6 1740.6 61.2489 2
 4 2 -6 1533.68 50.9988 2
 -4 2 -6 1703.76 48.5675 1
 -4 2 6 1882.62 54.0945 1
 -4 -2 6 1471.87 43.5331 1
 2 -4 6 1524.99 31.6128 1
 -2 4 -6 1497.79 41.1746 2
 -4 2 6 1708.14 58.7765 2
 4 -2 -6 1850 58.0758 1
 -4 2 7 3360.09 68.5171 2
 4 -2 -7 3596.72 67.0718 1
 -4 3 0 -3.9906 34.7475 1
 3 -4 0 10.7123 41.9768 1
 -3 4 0 -10.6268 39.1936 1
 4 -3 0 4.63953 41.7088 1
 -4 3 0 18.4392 52.1056 2
 -3 4 0 16.2339 49.5375 2
 4 -3 0 5.34021 38.1677 2
 3 -4 0 -9.25079 49.124 2
 -3 4 1 15248.2 160.272 2
 -4 3 -1 16467.3 148.141 1
 4 -3 -1 15641.3 141.728 2
 3 -4 1 15025.7 142.057 2
 4 -3 -1 17001.2 156.959 1
 -3 4 1 15854.6 144.148 1
 3 -4 1 16766.6 153.458 1
 -4 3 1 16524 146.231 1
 3 -4 -1 17580.4 160.726 1
 -4 3 -1 16462.9 151.6 2
 -4 3 1 15064.3 153.664 2
 4 -3 2 2136 54.2298 1
 4 -3 2 1680.77 57.3634 2
 4 -3 -2 2143.42 62.5618 2
 -4 3 -2 2150.85 66.4959 2
 3 -4 2 1804.67 59.3347 2
 4 -3 -2 2322.65 65.6096 1
 -3 4 -2 1920.52 53.1743 1
 3 -4 2 2046.34 56.2202 1
 -3 4 -2 2006.82 65.5711 2
 -3 4 2 1904.73 56.8971 1
 3 -4 -2 2259.35 63.3364 1
 -4 3 -2 2225.85 56.1912 1
 -3 4 2 1949.74 67.1209 2
 -3 4 3 53682.3 349.704 2
 4 -3 3 52182.3 326.306 2
 4 -3 -3 53003.7 334.524 2
 3 -4 3 51677.4 330.14 1
 -4 3 3 59501.6 354.049 1
 3 -4 3 52504.5 319.251 2
 4 -3 -3 53469.7 347.769 1
 3 -4 -3 50822.1 332.466 2
 -3 4 -3 52954.3 321.986 1
 -3 4 3 61592.3 352.913 1
 -3 4 -3 49358 331.072 2
 3 -4 -3 52331 346.991 1
 -4 3 -3 52880 330.061 1
 -4 3 3 51432 343.015 2
 -3 4 -4 15.777 29.5448 1
 3 -4 -4 11.3333 45.489 1
 -3 4 -4 6.64371 43.8046 2
 -4 3 4 -16.0134 46.5017 2
 4 -3 -4 -16.7869 44.593 1
 -3 4 4 -5.06711 52.5476 2
 4 -3 -4 -7.95665 45.9831 2
 -4 3 -4 0.99325 33.5417 1
 -4 3 4 0.77737 40.7314 1
 -3 4 5 19512.2 177.349 2
 4 -3 5 19148.7 146.83 2
 4 -3 -5 19097.6 168.973 1
 4 -3 -5 19652.8 167.273 2
 3 -4 5 16467.1 137.82 2
 -3 4 -5 19144.1 148.755 2
 3 -4 -5 18692.3 170.871 1
 -3 4 -5 21458.3 153.11 1
 4 -3 5 17860.7 146.977 1
 -4 3 -5 18102.1 142.821 1
 3 -4 5 19753.3 145.083 1
 3 -4 -6 144.182 41.7152 1
 4 -3 6 215.914 40.0277 2
 -4 3 -6 213.705 37.5808 1
 4 -3 -6 212.664 44.1542 1
 -4 -3 6 149.393 38.3106 1
 -4 3 6 213.143 48.3644 2
 4 3 -6 151.097 43.9922 2
 -3 4 6 157.709 49.5146 2
 3 -4 6 198.271 30.2022 1
 -3 4 -6 203.988 39.3657 2
 4 -3 -7 27.3083 36.2161 1
 -4 3 7 -15.7905 47.4515 2
 -3 4 7 -13.2007 47.7616 2
 3 -4 -7 29.1246 40.3263 1
 -4 4 0 159550 856.552 1
 4 -4 0 157762 864.084 1
 4 -4 0 157009 845.564 2
 -4 4 0 157672 870.932 2
 -4 4 1 -2.05897 50.2185 2
 4 -4 1 21.0672 43.1547 1
 -4 4 1 -27.4535 40.829 1
 4 -4 1 -20.6012 43.9594 2
 4 -4 -1 -37.9522 43.5015 2
 4 -4 -1 16.5885 44.6435 1
 -4 4 -2 5494.47 96.4521 2
 4 -4 2 5823.96 91.3756 1
 4 -4 -2 5551.31 89.5785 2
 -4 4 2 5869.73 89.2243 1
 4 -4 -2 5796.8 95.4081 1
 4 -4 3 21.5188 37.2728 1
 -4 4 -3 4.85364 43.3928 1
 -4 4 -3 -4.85853 49.6804 2
 -4 4 3 -0.33717 55.2859 2
 4 -4 3 -23.5568 44.3663 2
 4 -4 -3 10.045 43.4273 2
 4 -4 -3 21.9507 43.4748 1
 -4 4 3 7.8379 41.6978 1
 4 -4 4 9391.44 102.534 2
 4 -4 -4 9397.49 118.793 2
 -4 4 4 9271.18 106.63 1
 4 -4 4 9832.65 104.548 1
 -4 4 4 9828.18 126.103 2
 -4 4 -5 -2.41437 40.3009 2
 -4 4 5 17.9466 51.3489 2
 4 -4 5 -7.81333 42.179 2
 4 -4 -5 -17.0492 45.0394 1
 -4 4 -5 -13.4606 34.7275 1
 4 -4 5 3.54139 31.3166 1
 4 -4 -6 290.607 44.948 1
 -4 4 -6 310.299 42.702 2
 -4 4 -6 191.106 31.5782 1
 4 -4 6 323.863 34.4288 1
 -4 4 6 314.208 52.5753 2
 4 -4 -7 5.20318 44.7909 1
 -4 4 7 -24.3476 46.6841 2
 -5 0 0 2.55456 44.474 1
 -5 0 0 6.99484 42.118 2
 5 0 1 11398.2 133.57 2
 -5 0 -1 11468.7 129.429 1
 -5 0 2 158988 858.592 1
 -5 0 2 156609 838.834 2
 -5 0 4 197.696 42.8643 2
 5 0 -4 216.897 46.699 2
 5 0 -4 212.719 39.883 1
 -5 0 4 164.735 43.4487 1
 5 0 -5 2907.99 69.6868 2
 5 0 -5 2769.44 66.8283 1
 -5 0 5 2710.98 65.4237 1
 -5 0 5 2766.05 62.3659 2
 5 0 -6 12603.4 121.444 2
 5 0 -6 12295.5 132.28 1
 -5 1 0 22519.6 192.131 1
 5 -1 0 22736 181.752 1
 -5 1 1 12391 133.038 1
 5 -1 -1 12736.7 125.229 1
 -5 1 -2 7184.54 98.5689 1
 5 -1 2 7447.45 106.444 2
 5 -1 2 7385.54 96.6383 1
 5 1 -2 7258.06 105.298 2
 -5 1 -2 7348.26 103.203 2
 -5 -1 2 7364.25 97.1644 1
 5 -1 -3 8399.27 105.891 2
 -5 1 -3 8335.71 103.801 1
 -5 1 3 8366.73 105.014 1
 5 -1 3 8261.29 107.247 1
 -5 1 -3 8692.2 104.346 2
 5 -1 -3 8119.95 98.8899 1
 5 1 -3 8585.58 109.316 2
 5 -1 3 7992.8 109.71 2
 1 -5 4 40622.5 258.592 1
 5 -1 -4 40714 266.333 2
 -5 1 -4 42295.7 280.7 1
 -5 -1 4 38327.2 267.579 1
 5 -1 -4 39372.1 258.332 1
 -5 1 4 37828.5 259.362 1
 5 -1 4 38483.8 271.231 2
 5 1 -4 38442.9 270.285 2
 -1 5 -5 1181.3 49.6866 2
 -5 -1 5 1432.17 54.6514 1
 1 -5 5 1142.78 39.1596 1
 -5 1 5 1351.32 53.5699 2
 -5 1 5 1414.27 53.0924 1
 5 1 -5 1430.93 58.7195 2
 5 1 -6 1884.8 62.2688 2
 -5 1 6 2342.6 69.5361 1
 -5 1 6 1914.67 54.5407 2
 5 -1 -6 2117.2 61.44 2
 -5 -1 6 1991.62 57.9627 1
 5 -1 -6 2173.05 57.0246 1
 5 -1 -7 494.28 42.5094 2
 5 -1 -7 554.684 44.193 1
 -5 2 0 -0.29092 44.5722 2
 5 -2 0 -12.8673 47.4623 2
 -5 2 0 -13.0316 41.2893 1
 5 -2 0 -4.3053 40.1735 1
 -5 2 -1 136306 754.568 1
 -5 2 1 140687 759.765 1
 -5 2 -1 134871 758.245 2
 -5 2 1 134979 753.412 2
 5 -2 -1 142544 755.307 1
 5 -2 -2 40.8165 42.0461 1
 -5 2 -2 76.3226 43.6689 2
 5 -2 2 65.8153 52.7379 2
 5 -2 -2 58.8657 46.5529 2
 -2 5 -2 32.8752 45.2949 2
 -5 2 -2 85.9724 44.8644 1
 2 -5 2 53.1928 37.7861 1
 5 -2 2 69.8227 35.0336 1
 -2 5 -3 9139.13 113.946 2
 5 -2 -3 10795.3 118.456 2
 -5 2 -3 9781.73 107.541 2
 -5 2 -3 10589.1 119.009 1
 5 -2 3 9328.72 103.27 1
 2 -5 3 10063 111.485 1
 5 -2 3 10004.6 120.505 2
 -5 2 3 10826.3 124.452 2
 -5 2 3 10753.2 119.381 1
 5 -2 -3 11310 123.558 1
 -5 2 4 26.5472 46.3134 2
 5 -2 4 29.5537 50.2767 2
 -5 2 -4 -4.3311 40.58 1
 5 -2 4 24.4777 41.4544 1
 5 -2 -4 11.5109 43.2565 1
 5 -2 5 4766.75 83.4638 2
 -5 -2 5 5277.03 89.9445 1
 -5 2 5 5619.33 90.8887 1
 5 -2 -5 5330.02 86.9557 2
 -5 2 -5 4578.84 76.9412 1
 -5 2 5 4758.68 82.4198 2
 -5 2 6 30.1372 39.2812 1
 -5 2 -6 9.76875 38.5428 1
 -5 2 6 6.9068 41.9996 2
 -2 5 -6 14.3271 35.0126 2
 5 2 -6 -1.43682 46.5466 2
 5 -2 6 9.00144 48.7071 2
 5 -2 -6 -2.25566 48.9238 2
 -5 -2 6 -22.7802 37.7093 1
 5 -2 -6 -10.2878 40.0275 1
 5 -2 -7 2434.72 67.5667 2
 5 -2 -7 2882.72 64.71 1
 5 -3 0 594.441 47.3844 1
 5 -3 0 517.616 53.0642 2
 -3 5 0 559.498 59.6035 2
 3 -5 0 402.97 49.1371 2
 -3 5 0 543.633 48.6688 1
 -5 3 0 576.934 51.6611 1
 3 -5 0 611.97 51.7599 1
 -5 3 0 613.977 58.9167 2
 5 -3 -1 30631 230.823 1
 -3 5 -1 27115.3 238.902 2
 3 -5 1 29654 232.929 1
 -3 5 1 28823.5 244.034 2
 5 -3 -1 29364.5 231.032 2
 3 -5 1 28364.1 220.851 2
 -3 5 -1 30916.1 225.277 1
 -3 5 1 34517.6 239.586 1
 -5 3 -1 28646.6 220.621 1
 -5 3 -1 31143.7 240.371 2
 3 -5 -1 33590.1 250.768 1
 -5 3 1 28873.4 235.079 2
 -5 3 1 31365 233.796 1
 -3 5 -2 4383.31 89.6662 2
 5 -3 2 4546.74 81.4549 2
 5 -3 -2 5122.47 91.7113 1
 -5 3 -2 4763.52 78.8512 1
 3 -5 2 4395.04 82.8513 1
 -3 5 -2 4914.37 79.7867 1
 -5 3 -2 4575.81 85.9664 2
 5 -3 2 4708.06 78.8919 1
 5 -3 3 21681.1 178.006 1
 5 -3 3 19020.3 167.15 2
 5 -3 -3 21613.2 189.591 1
 -5 3 3 20121.5 166.759 1
 5 -3 -3 19283 167.457 2
 3 -5 3 19292.5 162.579 2
 3 -5 3 19540.7 170.18 1
 -5 3 -3 19031.9 165.361 1
 -3 5 -3 20497.8 161.508 1
 -5 3 -3 21656.7 181.032 2
 -3 5 -3 19380.7 177.501 2
 -5 3 3 19889.5 180.786 2
 5 -3 -4 6422.94 97.0944 1
 3 -5 4 6286.55 89.1237 1
 5 -3 -4 6382.38 94.1277 2
 -5 3 -4 6823.25 94.4137 2
 -5 3 -4 6987.79 93.776 1
 -5 3 4 6874.9 104.207 2
 -3 5 -4 5920.4 94.5458 2
 5 -3 -5 3268.2 74.6559 1
 5 -3 5 3573.43 75.0865 2
 5 -3 -5 3546.18 78.404 2
 5 -3 5 3293.16 68.306 1
 -3 5 -5 3141.32 68.7507 2
 -5 3 -5 3475.59 71.4679 1
 3 -5 5 3092.24 60.3655 1
 5 -3 6 863.198 48.9964 2
 5 -3 -6 862.084 60.035 2
 -5 3 6 943.917 52.1874 1
 -5 3 6 888.147 58.2639 2
 -5 3 -6 863.992 45.8219 1
 -5 3 7 708.657 45.8009 2
 5 -3 -7 1293.6 56.1521 1
 5 -4 0 -14.4874 49.1361 1
 -5 4 0 -10.9683 51.8614 2
 -4 5 0 1.40231 54.7186 2
 5 -4 0 6.64043 48.8078 2
 4 -5 0 11.0137 39.0717 2
 -4 5 0 -2.46738 39.7544 1
 -5 4 0 0.54289 40.2532 1
 4 -5 0 3.30115 45.0934 1
 -4 5 1 6069.86 105.297 2
 5 -4 1 7122.33 103.94 1
 5 -4 1 5803.11 89.0323 2
 5 -4 -1 5878.36 93.2094 2
 5 -4 -1 6816.58 103.53 1
 4 -5 1 6132.1 95.3137 2
 4 -5 -1 4742.58 84.0219 2
 -4 5 -1 5842.35 90.6965 1
 4 -5 1 6589.79 100.521 1
 -4 5 1 6702.78 94.8313 1
 4 -5 -1 6878.13 105.191 1
 -4 5 -1 6161.52 106.125 2
 -4 5 2 37987.2 285.626 2
 5 -4 2 34645.8 253.148 2
 5 -4 -2 36975.9 264.172 2
 5 -4 -2 40064.7 284.943 1
 -5 4 2 45376.5 294.901 1
 4 -5 2 36306.6 259.429 2
 4 -5 -2 36717.5 272.205 2
 4 -5 2 39577.9 281.668 1
 -4 5 -2 37854.9 261.078 1
 -4 5 2 34922.9 255.814 1
 4 -5 -2 40891.7 290.349 1
 -5 4 2 38653.8 283.898 2
 -4 5 -2 38917.2 281.303 2
 -4 5 3 1973.03 75.1321 2
 4 -5 3 2075.37 60.5083 1
 5 -4 -3 2019.5 69.5707 1
 5 -4 -3 1965.6 69.0415 2
 -5 4 3 2118.12 63.3694 1
 -4 5 -3 1899.36 53.7863 1
 4 -5 -3 1992.93 69.2674 1
 -4 5 3 2071.49 66.2094 1
 -4 5 -3 2023.47 70.7055 2
 5 -4 3 2084.94 64.0094 1
 -5 4 3 2022.62 74.6784 2
 4 -5 -4 155.403 51.6286 1
 4 -5 4 159.601 41.9556 1
 -5 4 4 165.995 46.8522 1
 -4 5 -4 121.082 55.7445 2
 5 -4 -4 188.031 48.3026 1
 -5 4 4 125.373 55.9269 2
 -4 5 4 119.618 57.6609 2
 5 -4 4 137.237 42.9905 2
 5 -4 -4 128.454 57.0387 2
 4 -5 4 141.859 46.7273 2
 5 -4 4 134.658 43.8461 1
 -5 4 -5 634.018 49.9519 1
 5 -4 -5 599.172 55.3734 1
 5 -4 5 586.574 51.7115 2
 5 -4 -5 495.381 60.4655 2
 4 -5 5 475.093 44.7639 2
 4 -5 -5 503.285 51.2846 1
 -4 5 -5 539.8 44.6333 1
 5 -4 5 602.257 41.5865 1
 -5 4 -5 547.948 50.9737 2
 -4 5 -5 501.271 50.9973 2
 4 -5 5 592.983 42.6676 1
 -5 4 -6 3768.86 70.5965 1
 -5 4 6 3636.53 84.5955 2
 5 -5 0 19072.4 172.773 2
 -5 5 0 19081.3 169.474 1
 -5 5 0 19389 188.719 2
 -5 5 -1 -26.8421 55.1145 2
 5 -5 1 1.7587 46.1988 1
 -5 5 1 0.74531 53.2615 2
 5 -5 -1 -1.14369 50.3644 1
 5 -5 1 -2.47204 52.0641 2
 5 -5 -1 12.1356 50.1323 2
 -5 5 -1 36.6076 43.5542 1
 -5 5 1 50.5195 47.7856 1
 5 -5 2 927.769 61.6439 1
 5 -5 2 718.664 57.1986 2
 -5 5 -2 786.489 50.0519 1
 5 -5 -2 819.372 58.007 1
 -5 5 -2 760.173 66.1337 2
 5 -5 3 9.86553 42.9144 1
 -5 5 -3 -4.37929 57.4931 2
 -5 5 3 6.32222 57.5662 2
 -5 5 -3 9.05112 42.7055 1
 -5 5 3 2.27049 42.9539 1
 5 -5 -3 30.0771 51.3042 1
 5 -5 3 20.1919 49.8376 2
 5 -5 -3 12.7858 52.7204 2
 5 -5 4 18358.2 164.414 2
 5 -5 -4 16200.6 168.315 2
 -5 5 -4 18001.1 160.336 1
 -5 5 4 17331.6 158.399 1
 -5 5 -4 17041.9 166.647 2
 5 -5 4 18674 164.417 1
 -5 5 -5 8.21691 41.8589 2
 5 -5 5 29.7066 39.7725 2
 -5 5 -5 -5.64269 39.3855 1
 5 -5 5 32.7114 43.2908 1
 6 0 0 21077.5 197.568 1
 -6 0 0 27747.2 234.166 1
 -6 0 1 33324.2 252.494 1
 6 0 -1 33646.8 250.619 1
 -6 0 2 4310.24 89.4094 1
 -6 0 2 4145.63 79.3779 2
 6 0 -2 4329.23 90.194 2
 -6 0 3 17360.3 166.211 1
 6 0 -3 17419.3 166.052 2
 -6 0 4 23.5016 44.1532 2
 6 0 -4 36.3795 53.2105 2
 -6 0 4 41.5666 46.737 1
 6 0 -4 23.0374 42.5334 1
 6 0 -5 3497.74 84.4612 2
 -6 0 5 3458.31 71.018 2
 -6 0 5 3423.3 77.4207 1
 6 0 -5 3508.46 77.1086 1
 6 0 -6 493.164 56.3245 2
 -6 0 6 529.842 50.9924 1
 -6 1 0 -0.2568 44.9951 2
 -6 1 0 -13.5382 48.8097 1
 6 -1 0 33.539 53.9946 2
 6 -1 0 -1.3141 38.4301 1
 -6 1 -1 27366.7 225.613 1
 -6 1 1 27831.2 223.698 1
 6 -1 1 26576.4 209.253 1
 -6 1 -1 27334.5 213.942 2
 6 -1 -1 26453 204.048 1
 -6 1 1 26319.9 205.372 2
 6 -1 1 26983.2 224.473 2
 -6 1 -2 2087.19 72.801 1
 -6 1 2 2035.39 68.5838 1
 6 -1 2 2099.97 65.4661 1
 -6 1 -2 1946.11 67.246 2
 -6 1 2 2071.69 65.8645 2
 6 -1 2 2046.77 71.8039 2
 -6 -1 3 -6.86474 42.2905 1
 -6 1 -3 -22.4487 49.0597 1
 -6 1 3 4.52466 47.4459 2
 6 -1 3 7.11043 54.7783 2
 6 -1 -3 -43.9599 46.2629 2
 6 -1 -3 8.50087 42.9155 1
 -6 1 3 -21.738 41.0636 1
 -6 1 4 11.6369 46.7735 1
 -6 -1 4 5.31241 44.9033 1
 -6 1 4 14.7998 45.8064 2
 6 1 -4 -8.66086 52.2945 2
 6 -1 -4 17.4348 54.1755 2
 6 -1 -4 19.8584 42.1714 1
 -6 1 -5 16.0824 47.5386 1
 -6 1 5 -5.20197 46.6644 2
 6 -1 5 30.7304 58.6853 2
 6 1 -5 -42.9552 50.6251 2
 -1 6 -5 21.3402 45.233 2
 6 -1 -5 -25.2452 50.9775 2
 -6 1 5 1.29359 44.8876 1
 -6 -1 5 -6.24364 42.6127 1
 6 -1 -5 14.5352 41.9818 1
 -6 -1 6 222.179 47.3466 1
 -6 1 6 210.117 47.3474 2
 6 -1 6 146.341 54.7425 2
 -6 1 -6 208.616 46.7543 1
 6 1 -6 182.888 52.4889 2
 6 -1 -6 225.138 49.3299 2
 6 -1 -6 228.021 46.7879 1
 -6 1 6 189.54 41.4798 1
 6 -2 0 21509.7 194.265 2
 6 -2 0 20882.1 175.883 1
 6 -2 -1 906.371 59.899 2
 -6 2 -1 1005.8 58.2685 1
 -6 2 1 1055.6 55.8485 1
 -6 2 1 1001.59 63.9937 2
 6 -2 -1 1134.88 61.8568 1
 -6 2 -2 3517.99 77.677 1
 6 -2 2 3116.08 65.9639 1
 -6 2 2 3491.08 77.8156 1
 -6 2 -2 3073.3 74.468 2
 6 -2 2 3287.65 83.8468 2
 6 -2 -3 546.13 59.036 2
 -6 2 -3 563.201 49.8743 1
 6 -2 3 557.468 47.094 1
 -6 2 3 612.353 54.163 1
 -6 2 3 555.951 55.1526 2
 6 -2 -3 575.787 47.4024 1
 6 -2 3 568.047 61.7198 2
 -2 6 -4 21102.2 191.267 2
 -6 2 -4 24113.2 187.439 2
 6 -2 -4 21657.1 181.099 2
 -6 2 -4 23594 195.69 1
 2 -6 4 22076.2 183.884 1
 -6 2 4 21042.5 181.709 2
 -6 2 4 20920.7 178.184 1
 -6 2 5 217 42.0199 1
 -6 -2 5 201.935 46.8679 1
 -6 2 5 203.223 54.3748 2
 6 2 -5 112.035 53.4386 2
 -2 6 -5 181.926 49.9761 2
 6 -2 5 182.664 56.5555 2
 2 -6 5 165.374 39.6996 1
 -6 2 -5 135.723 42.1212 1
 6 -2 6 846.548 61.2577 2
 6 -2 -6 913.816 57.2707 2
 -6 2 6 984.518 55.4994 1
 -6 -2 6 897.108 55.0843 1
 -6 2 -6 866.402 51.9395 1
 -6 2 6 789.964 48.3239 2
 6 -2 -6 876.365 47.2436 1
 -6 3 0 17.3128 54.1943 2
 -6 3 0 9.87513 44.7911 1
 6 -3 0 -5.43568 48.9891 2
 6 -3 0 14.2987 43.8011 1
 6 -3 -1 2513.05 75.9547 2
 -6 3 -1 2782.26 69.5392 1
 -6 3 -1 2558.41 73.5563 2
 -6 3 1 2705.3 72.9341 1
 6 -3 -1 2912.2 74.2613 1
 6 -3 2 13147.1 144.046 2
 -3 6 -2 12259.6 148.473 2
 6 -3 -2 13574.3 146.573 2
 -6 3 -2 12920 136.053 1
 3 -6 2 12598.3 142.044 1
 6 -3 2 13985.2 145.484 1
 6 -3 -2 13939.1 146.953 1
 -6 3 3 1766.72 63.1128 1
 -3 6 -3 1495.64 67.6443 2
 6 -3 3 1555.67 69.7025 2
 6 -3 -3 1577.95 60.6681 2
 -6 3 -3 1699.95 61.9123 1
 6 -3 3 1786.49 60.8929 1
 -6 3 -3 1710.04 66.1257 2
 -6 3 3 1745.09 75.2079 2
 6 -3 -3 1614.28 66.7394 1
 -6 3 4 29.9437 46.0986 1
 6 -3 -4 49.0884 47.3549 1
 -6 3 4 48.8267 56.8611 2
 -3 6 -4 26.9031 50.4065 2
 6 -3 4 34.8842 56.1523 2
 6 -3 -4 26.7289 49.1591 2
 3 -6 4 30.911 45.0609 1
 6 -3 4 26.6872 44.0507 1
 6 -3 5 875.077 62.0777 2
 3 -6 5 755.941 46.8237 1
 -6 3 5 966.902 56.6744 1
 6 -3 5 731.006 52.9978 1
 -6 3 -5 863.072 55.4619 2
 -6 3 -5 806.388 49.5298 1
 -6 3 5 909.957 61.343 2
 -3 6 -5 757.185 58.4537 2
 6 -3 -6 1346.8 56.3075 1
 -6 3 -6 1377.09 59.1118 1
 6 -4 0 4687.05 84.957 1
 -4 6 0 4154.67 98.9461 2
 -4 6 0 4432.38 82.096 1
 -6 4 0 4006.5 81.7809 1
 -4 6 -1 6918.41 110.699 2
 6 -4 -1 7430.29 105.741 1
 -6 4 1 7003.11 97.449 1
 -4 6 1 7484.83 121.799 2
 6 -4 -1 7076.9 102.377 2
 4 -6 1 7900.39 113.94 1
 -4 6 -1 7732.45 102.281 1
 4 -6 -1 7377.55 114.469 1
 -4 6 1 7157.22 104.401 1
 6 -4 1 7533.51 109.338 1
 6 -4 -2 1540.96 63.4873 1
 -6 4 2 1472.01 58.5648 1
 6 -4 2 1440.31 62.1046 2
 6 -4 -2 1446.97 61.2755 2
 4 -6 2 1156.14 57.0398 2
 4 -6 2 1616.41 63.1307 1
 -4 6 -2 1655.45 58.5505 1
 -6 4 -2 1609.04 67.9368 2
 -6 4 2 1655.06 72.0926 2
 6 -4 2 1739.49 61.4818 1
 -6 4 -2 1402.06 53.3792 1
 -4 6 -2 1484.17 75.7662 2
 6 -4 -3 4233.76 86.4476 1
 6 -4 3 3986.36 81.0017 2
 6 -4 -3 4154.33 83.7619 2
 -6 4 3 5256.68 97.5371 1
 -4 6 -3 4122.51 77.0511 1
 -6 4 -3 4666.42 96.1799 2
 6 -4 3 5018.01 92.9626 1
 -6 4 3 4224.66 92.4312 2
 -6 4 -3 3733.42 73.6229 1
 -4 6 -3 4052.64 91.9532 2
 -6 4 -4 239.073 42.6716 1
 4 -6 4 229.162 47.7473 1
 -6 4 4 295.625 49.4358 1
 -4 6 -4 249.362 57.2071 2
 6 -4 4 203.202 47.7747 2
 6 -4 -4 196.476 52.4568 2
 6 -4 4 232.621 41.4766 1
 -6 4 -5 978.92 50.4105 1
 6 -4 5 1278.31 60.1075 2
 6 -4 5 1108.85 55.8053 1
 -6 4 -5 1349.89 63.7372 2
 6 -5 0 -5.81935 51.2115 1
 -6 5 0 1.06859 53.0328 1
 -5 6 0 17.5618 44.2026 1
 -5 6 0 -6.82141 59.8737 2
 6 -5 1 11426.2 131.641 1
 6 -5 1 11027 128.268 2
 5 -6 1 11497.8 140.623 1
 -5 6 -1 10262.5 119.91 1
 -6 5 -1 11198.4 140.37 2
 -5 6 -1 10619.6 142.331 2
 -6 5 -2 650.69 55.4143 1
 6 -5 2 550.447 54.4179 2
 5 -6 2 587.446 57.4379 1
 5 -6 2 437.267 55.1923 2
 -5 6 -2 543.415 45.3752 1
 -6 5 -2 532.898 62.321 2
 -5 6 -2 532.196 67.0101 2
 -6 5 -3 652.918 51.9721 1
 6 -5 3 533.853 60.3184 2
 -5 6 -3 537.886 45.139 1
 -6 5 -3 599.892 60.7678 2
 -5 6 -3 590.064 66.656 2
 6 -5 3 566.574 53.0278 1
 5 -6 4 35.7769 40.7793 1
 -6 5 -4 55.0127 59.1017 2
 -5 6 -4 24.1008 55.1481 2
 -6 5 -4 27.1997 50.4332 1
 -5 6 -4 -7.21871 38.6597 1
 6 -5 4 25.4628 51.0361 2
 5 -6 4 30.1947 53.2083 2
 6 -5 4 3.54446 50.8311 1
 6 -5 5 335.68 53.0444 2
 5 -6 5 295.909 52.0922 2
 -6 5 -5 315.451 42.5026 1
 -5 6 -5 307.679 44.8619 1
 6 -5 5 414.401 47.2997 1
 -6 5 -5 369.465 56.1966 2
 -5 6 -5 307.672 55.4926 2
 5 -6 5 369.937 45.5701 1
 -7 0 1 13371.9 150.934 1
 7 0 -1 13065.8 149.426 1
 -7 0 2 687.294 60.7852 1
 7 0 -2 658.912 54.3256 1
 -7 0 2 671.461 55.6821 2
 7 0 -2 615.159 63.1749 2
 -7 0 3 23293.4 206.968 1
 7 0 -3 22905.8 201.478 1
 -7 0 3 22631 186.017 2
 7 0 -4 -26.8433 58.6738 2
 7 0 -4 10.5536 50.7008 1
 -7 0 4 33.9284 51.548 1
 -7 0 5 10142.1 130.211 1
 -7 0 6 94.0406 47.0651 1
 7 0 -6 83.4718 53.2675 2
 -7 1 0 26443.6 220.837 1
 7 -1 0 23232.6 203.188 1
 -7 1 0 24422.9 208.565 2
 7 -1 0 25836.3 224.189 2
 -7 1 1 9933.94 131.255 1
 7 -1 1 9081.45 118.699 1
 7 -1 -1 9294.79 118.902 1
 -7 1 1 9798.47 122.234 2
 7 -1 1 9431.74 135.695 2
 7 -1 -1 9771.25 131.434 2
 -7 1 -2 2345.14 76.6794 1
 -7 1 2 2210 75.4752 1
 7 -1 2 2192.4 73.4285 1
 -7 1 -2 2171.83 69.5408 2
 7 -1 2 2226.57 83.7731 2
 7 -1 -3 6523.21 105.83 2
 -7 1 -3 6375.09 109.962 1
 -7 1 3 6049.7 98.464 1
 7 -1 -3 5875.13 89.4987 1
 -7 1 3 6402.96 93.9717 2
 7 -1 3 5919.21 117.065 2
 7 -1 -4 1172.7 69.0283 2
 7 -1 -4 1010.74 49.7514 1
 -7 1 4 1242.33 60.7587 2
 7 1 -4 945.611 68.6003 2
 -7 -1 5 1380.35 65.9344 1
 7 -1 -5 1405.05 63.3155 1
 -7 1 5 1524.17 64.4687 1
 -7 -1 6 171.677 50.7189 1
 7 1 -6 115.531 55.7114 2
 7 -1 -6 103.205 43.6946 1
 -7 2 0 131.949 52.5332 2
 7 -2 0 79.3585 59.3315 2
 7 -2 0 -2.76347 44.8375 1
 -7 2 -1 363.807 54.6361 1
 7 -2 -1 348.547 63.1161 2
 -7 2 1 318.116 53.9429 1
 -7 2 -1 413.806 52.1525 2
 7 -2 -1 327.535 46.6289 1
 -7 2 -2 33623.5 257.245 1
 -7 2 2 30000.6 246.806 1
 7 -2 2 30999 241.583 1
 -7 2 -2 31364.8 240.942 2
 -7 2 2 30875.5 238.283 2
 7 -2 2 33236.9 261.28 2
 7 -2 -3 2261.61 72.9342 2
 -7 2 -3 2359.76 72.6194 1
 7 -2 3 2354.6 69.3693 1
 -7 2 -3 2352.32 72.2337 2
 -7 2 3 2385.81 69.5021 1
 7 -2 -3 2175.07 63.8033 1
 7 -2 3 2373.01 79.9168 2
 -7 2 4 132.051 49.6735 2
 7 -2 -4 120.679 56.3493 2
 -7 2 4 131.782 55.2611 1
 -7 2 -4 116.607 47.3601 1
 7 -2 -4 34.0215 41.3371 1
 7 -2 5 1108.81 71.9258 2
 7 -3 0 34413 269.244 2
 -7 3 0 34019.8 264.148 2
 7 -3 1 1382.86 74.4731 2
 7 -3 -1 1414.92 68.1615 2
 -7 3 1 1466.17 65.2212 1
 7 -3 1 1394.98 58.464 1
 -7 3 1 1323.09 63.9059 2
 7 -3 -1 1413.98 58.5011 1
 7 -3 2 1891.62 76.6038 2
 7 -3 -2 1692.45 70.0815 2
 -7 3 -2 1870.04 65.6656 1
 7 -3 2 1837.54 62.962 1
 -7 3 -2 1856.26 69.642 2
 7 -3 3 1116.61 72.9651 2
 -7 3 -3 1040.99 60.6575 1
 -7 3 -3 1017.23 57.0266 2
 3 -7 4 3290.06 79.5799 1
 -3 7 -4 3091.6 87.2553 2
 -3 7 -5 146.764 50.7951 2
 -7 3 -5 202.257 49.4344 1
 7 -3 5 251.939 59.1435 2
 -4 7 -2 709.801 64.5063 2
 4 -7 2 812.347 57.2338 1
 4 -7 3 7167.44 112.383 1
 -4 7 -4 -22.0499 53.8294 2
 4 -7 4 -8.33284 45.7881 1


_iucr_refine_instructions_details
;
TITL ang45 in P42/nmc #137
REM reset to P42/nmc #137
CELL 0.50014 6.171117 6.171117 5.67473 90 90 90
ZERR 10 0.000328 0.000328 0.000518 0 0 0
LATT 1
SYMM 0.5-Y,+X,0.5+Z
SYMM 0.5-X,0.5-Y,+Z
SYMM +Y,0.5-X,0.5+Z
SYMM 0.5+X,-Y,-Z
SYMM -X,0.5+Y,-Z
SYMM 0.5+Y,0.5+X,0.5-Z
SYMM -Y,-X,0.5-Z
SFAC H O
DISP H 0 0 0.6081
DISP O 0.0044 0.0028 14.2089
UNIT 20 10
DFIX 0.952 O1 H1a
DFIX 0.952 O1 H1b
DFIX 0.952 O1 H1c
DFIX 0.952 O2 H2
DANG 1.5 H1a H1b
DANG 1.5 H1b H1a
DANG 1.5 H1b H1c

L.S. 24
PLAN  4
CONF
BOND 
MORE -1
BOND $H
fmap 2
acta 
WGHT 0.157462 0
FVAR 38.632388
REM <olex2.extras>
REM <HklSrc "%.\\ang45.hkl">
REM </olex2.extras>

O1    2     0.52952  0.75000  0.12898  10.50000  0.03211  0.04362  0.04788 =
 0.00000  0.00078 -0.00000 

O2    2     0.25000  0.75000 -0.25000  10.12500  0.04449  0.04449  0.03910 =
 0.00000 -0.00000 -0.00000 

H1a   1     0.46811  0.64379  0.21644  10.50000  0.03741 
H1b   1     0.67472  0.75000  0.12703  10.25000  0.04167 

H2    1     0.12881  0.75000 -0.15668  10.25000  0.05282 

H1c   1     0.46288  0.75000 -0.01797  10.25000  0.09824 
HKLF 4

END
Q1 1 0.25 0.75 0.25 11 0.05 0.82
Q2 1 0.75 0.75 -0.125 11 0.05 0.41
Q3 1 0.5 0.75 0.5 11 0.05 0.39
Q4 1 0.55 0.45 0.25 11 0.05 0.23

  REM The information below was added by Olex2.
  REM
  REM R1 = 0.0776 for 178 Fo > 4sig(Fo) and 0.0783 for all 191 data
  REM 22 parameters refined using 7 restraints
  REM Highest difference peak 0.8179, deepest hole -0.5335
  REM Mean Shift 0.0002, Max Shift 0.0018.

  REM +++ Tabular Listing of Refinement Information +++
  REM R1_all = 0.0783
  REM R1_gt = 0.0776
  REM wR_ref = 0.1485
  REM GOOF = 0.9361
  REM Shift_max = 0.0018
  REM Shift_mean = 0.0002
  REM Reflections_all = 191
  REM Reflections_gt = 178
  REM Parameters = 22
  REM Hole = -0.5335
  REM Peak = 0.8179
  REM Flack = n/a

  
;
_olex2_submission_special_instructions  'No special instructions were received'
_oxdiff_exptl_absorpt_empirical_details
;
Empirical correction (ABSPACK) includes:
- Absorption correction using spherical harmonics
- Frame scaling
;
_oxdiff_exptl_absorpt_empirical_full_max  1.422
_oxdiff_exptl_absorpt_empirical_full_min  0.681
loop_
  _restr_distance_atom_site_label_1
  _restr_distance_atom_site_label_2
  _restr_distance_site_symmetry_2
  _restr_distance_target
  _restr_distance_target_weight_param
  _restr_distance_diff
 O1 H1a 1 0.9520 0.0200 0.0468
 O1 H1b 1 0.9520 0.0200 0.0559
 O1 H1c 1 0.9520 0.0200 0.0222
 O2 H2 1 0.9520 0.0200 0.0356
 H1a H1b 1 1.5000 0.0400 -0.0207
 H1b H1a 1 1.5000 0.0400 -0.0207
 H1b H1c 1 1.5000 0.0400 -0.0447

data_D2O_home_HAR

_audit_creation_date               2021-12-08
_audit_creation_method
;
Olex2 1.3
(compiled 2020.07.31 svn.rc2a77460 for OlexSys, GUI svn.r6145)
;
_audit_contact_author_address      ?
_audit_contact_author_email        ?
_audit_contact_author_name         ''
_audit_contact_author_phone        ?
_publ_contact_author_id_orcid      ?
_publ_section_references
;
Bourhis, L.J., Dolomanov, O.V., Gildea, R.J., Howard, J.A.K., Puschmann, H.
 (2015). Acta Cryst. A71, 59-75.

Dolomanov, O.V., Bourhis, L.J., Gildea, R.J, Howard, J.A.K. & Puschmann, H.
 (2009), J. Appl. Cryst. 42, 339-341.
;
_chemical_formula_moiety           'H2 O'
_chemical_formula_sum              'H2 O'
_chemical_formula_weight           18.015
loop_
  _atom_type_symbol
  _atom_type_scat_dispersion_real
  _atom_type_scat_dispersion_imag
  _atom_type_scat_Cromer_Mann_a1
  _atom_type_scat_Cromer_Mann_a2
  _atom_type_scat_Cromer_Mann_a3
  _atom_type_scat_Cromer_Mann_a4
  _atom_type_scat_Cromer_Mann_b1
  _atom_type_scat_Cromer_Mann_b2
  _atom_type_scat_Cromer_Mann_b3
  _atom_type_scat_Cromer_Mann_b4
  _atom_type_scat_Cromer_Mann_c
  _atom_type_scat_source
  _atom_type_scat_dispersion_source
 H 0.00000 0.00000 0.49300 0.32291 0.14019 0.04081 10.51090 26.12570 3.14236
 57.79970 0.0030380000826
 'International Tables Volume C Table 6.1.1.4 (pp. 500-502)'
 'Henke, Gullikson and Davis, At. Data and Nucl. Data Tables, 1993, 54, 2'
 O 0.00627 0.00358 3.04850 2.28680 1.54630 0.86700 13.27710 5.70110 0.32390
 32.90890 0.250800013542
 'International Tables Volume C Table 6.1.1.4 (pp. 500-502)'
 'Henke, Gullikson and Davis, At. Data and Nucl. Data Tables, 1993, 54, 2'

_space_group_crystal_system        'tetragonal'
_space_group_IT_number             137
_space_group_name_H-M_alt          'P 42/n m c'
_space_group_name_Hall             '-P 4ac 2a'
loop_
  _space_group_symop_id
  _space_group_symop_operation_xyz
 1 x,y,z
 2 -y+1/2,x,z+1/2
 3 y,-x+1/2,z+1/2
 4 x+1/2,-y,-z
 5 -x,y+1/2,-z
 6 -x+1/2,-y+1/2,z
 7 y+1/2,x+1/2,-z+1/2
 8 -y,-x,-z+1/2
 9 -x,-y,-z
 10 y-1/2,-x,-z-1/2
 11 -y,x-1/2,-z-1/2
 12 -x-1/2,y,z
 13 x,-y-1/2,z
 14 x-1/2,y-1/2,-z
 15 -y-1/2,-x-1/2,z-1/2
 16 y,x,z-1/2

_symmetry_Int_Tables_number        137
_cell_length_a                     6.1918(4)
_cell_length_b                     6.1918(4)
_cell_length_c                     5.7067(4)
_cell_angle_alpha                  90
_cell_angle_beta                   90
_cell_angle_gamma                  90
_cell_volume                       218.79(2)
_cell_formula_units_Z              10
_cell_measurement_temperature     293(2)
_cell_measurement_reflns_used   1022
_cell_measurement_theta_min     3.6640
_cell_measurement_theta_max     23.5850
_exptl_absorpt_coefficient_mu      0.089
_exptl_crystal_density_diffrn      1.367
_exptl_crystal_F_000               100.055
_exptl_crystal_description        "disc"
_exptl_crystal_colour             "colourless"
_exptl_crystal_size_max           0.3
_exptl_crystal_size_mid           0.2
_exptl_crystal_size_min           0.2
_diffrn_ambient_temperature     293(2)
_diffrn_source 'micro-focus sealed X-ray tube'
_diffrn_source_type 'SuperNova (Ag) X-ray Source'
_diffrn_radiation_probe x-ray
_diffrn_radiation_type 'Ag K\a'
_diffrn_radiation_wavelength 0.56087
_diffrn_radiation_monochromator mirror
_diffrn_measurement_device 'four-circle diffractometer'
_diffrn_measurement_device_type 'SuperNova, Single source at offset/far, Eos'
_diffrn_detector 'CCD plate'
_diffrn_detector_type Eos
_diffrn_detector_area_resol_mean 16.0128
_diffrn_reflns_av_R_equivalents    0.0357
_diffrn_reflns_av_unetI/netI       0.0173
_diffrn_reflns_Laue_measured_fraction_full  0.9180
_diffrn_reflns_Laue_measured_fraction_max  0.8856
_diffrn_reflns_limit_h_max         8
_diffrn_reflns_limit_h_min         -9
_diffrn_reflns_limit_k_max         9
_diffrn_reflns_limit_k_min         -9
_diffrn_reflns_limit_l_max         9
_diffrn_reflns_limit_l_min         -9
_diffrn_reflns_number              2579
_diffrn_reflns_point_group_measured_fraction_full  0.9180
_diffrn_reflns_point_group_measured_fraction_max  0.8856
_diffrn_reflns_theta_full          19.6651
_diffrn_reflns_theta_max           26.66
_diffrn_reflns_theta_min           3.67
_diffrn_measured_fraction_theta_full  0.9180
_diffrn_measured_fraction_theta_max  0.8856
_reflns_Friedel_coverage           0.0
_reflns_limit_h_max                9
_reflns_limit_h_min                0
_reflns_limit_k_max                6
_reflns_limit_k_min                0
_reflns_limit_l_max                9
_reflns_limit_l_min                0
_reflns_number_gt                  182
_reflns_number_total               240
_reflns_threshold_expression       I>=2u(I)
_computing_molecular_graphics      'Olex2 1.3 (Dolomanov et al., 2009)'
_computing_publication_material    'Olex2 1.3 (Dolomanov et al., 2009)'
_computing_structure_refinement    'olex2.refine 1.3 (Bourhis et al., 2015)'
_refine_diff_density_max           0.1508
_refine_diff_density_min           -0.1232
_refine_diff_density_rms           0.0352
_refine_ls_d_res_high              0.6249
_refine_ls_d_res_low               4.3783
_refine_ls_goodness_of_fit_ref     0.9287
_refine_ls_hydrogen_treatment      refall
_refine_ls_matrix_type             full
_refine_ls_number_constraints      0
_refine_ls_number_parameters       36
_refine_ls_number_reflns           240
_refine_ls_number_restraints       0
_refine_ls_R_factor_all            0.0290
_refine_ls_R_factor_gt             0.0152
_refine_ls_restrained_S_all        0.9287
_refine_ls_shift/su_max            0.0007
_refine_ls_shift/su_mean           0.0002
_refine_ls_structure_factor_coef   Fsqd
_refine_ls_weighting_details      
 'w=1/[\s^2^(Fo^2^)+(0.0100P)^2^+0.0010P] where P=(Fo^2^+2Fc^2^)/3'
_refine_ls_weighting_scheme        calc
_refine_ls_wR_factor_gt            0.0220
_refine_ls_wR_factor_ref           0.0255
_refine_special_details
;
Hirshfeld Atom Refinement

Form factors calculated with DiSCaMB library based software.
Refinement using NoSpherA2, an implementation of
NOn-SPHERical Atom-form-factors in Olex2.

Quantum Chemistry Method:  B3LYP
Basis Set:                 cc-pVTZ
Quantum Chemistry oftware: ORCA
QM Part:                   5 H2O units
MM Part:                   charges and dipoles
;
_olex2_refinement_description
;
1. Others
 Fixed Sof: D1A(0.5) D1B(0.25) D2(0.25) D1C(0.25)
;
loop_
  _atom_site_label
  _atom_site_type_symbol
  _atom_site_fract_x
  _atom_site_fract_y
  _atom_site_fract_z
  _atom_site_U_iso_or_equiv
  _atom_site_adp_type
  _atom_site_occupancy
  _atom_site_site_symmetry_order
  _atom_site_refinement_flags_posn
  _atom_site_refinement_flags_adp
  _atom_site_refinement_flags_occupancy
 O1 O 0.52946(7) 0.75 0.12893(8) 0.0379(2) Uani 1.000000 2 S T P
 O2 O 0.25 0.75 -0.25 0.0399(3) Uani 1.000000 8 S T P
 D1A H 0.4641(14) 0.635(2) 0.2067(18) 0.052(3) Uani 0.500000 1 . . .
 D1B H 0.680(3) 0.75 0.1208(19) 0.047(4) Uani 0.500000 2 S T P
 D2 H 0.139(3) 0.75 -0.145(2) 0.055(4) Uani 0.500000 2 S T P
 D1C H 0.465(2) 0.75 -0.016(3) 0.049(4) Uani 0.500000 2 S T P

loop_
  _atom_site_aniso_label
  _atom_site_aniso_U_11
  _atom_site_aniso_U_22
  _atom_site_aniso_U_33
  _atom_site_aniso_U_12
  _atom_site_aniso_U_13
  _atom_site_aniso_U_23
 O1 0.0304(3) 0.0426(3) 0.0406(3) -0.000000 0.00111(18) 0.000000
 O2 0.0438(4) 0.0438(4) 0.0320(4) -0.000000 -0.000000 0.000000
 D1A 0.044(7) 0.053(7) 0.057(7) -0.003(5) 0.001(5) 0.005(6)
 D1B 0.040(12) 0.054(11) 0.046(7) -0.000000 0.004(6) 0.000000
 D2 0.054(13) 0.058(11) 0.054(10) -0.000000 -0.006(7) 0.000000
 D1C 0.052(10) 0.059(11) 0.036(8) -0.000000 0.004(8) 0.000000

loop_
  _geom_bond_atom_site_label_1
  _geom_bond_atom_site_label_2
  _geom_bond_distance
  _geom_bond_site_symmetry_2
  _geom_bond_publ_flag
 O1 D1A 0.930(13) . ?
 O1 D1A 0.930(13) 13_575 ?
 O1 D1B 0.93(2) . ?
 O1 D1C 0.917(17) . ?
 O2 D2 0.913(18) 6_565 ?
 O2 D2 0.913(18) 8_664 ?
 O2 D2 0.913(18) 7_454 ?
 O2 D2 0.913(18) . ?
 D1A D1A 1.00(2) 8_665 ?
 D1B D1B 0.87(4) 6_665 ?
 D2 D1C 0.98(3) 6_565 ?

loop_
  _geom_angle_atom_site_label_1
  _geom_angle_atom_site_label_2
  _geom_angle_atom_site_label_3
  _geom_angle
  _geom_angle_site_symmetry_1
  _geom_angle_site_symmetry_3
  _geom_angle_publ_flag
 D1A O1 D1A 99.5(12) 13_575 . ?
 D1B O1 D1A 117.3(6) . . ?
 D1B O1 D1A 117.3(6) . 13_575 ?
 D1C O1 D1A 103.9(8) . . ?
 D1C O1 D1A 103.9(8) . 13_575 ?
 D1C O1 D1B 113.0(10) . . ?
 D2 O2 D2 115.7(10) . 7_454 ?
 D2 O2 D2 115.7(10) 8_664 6_565 ?
 D2 O2 D2 115.7(10) 8_664 . ?
 D2 O2 D2 97.7(19) 6_565 . ?
 D2 O2 D2 97.7(19) 8_664 7_454 ?
 D2 O2 D2 115.7(10) 6_565 7_454 ?
 D1A D1A O1 166.6(3) 8_665 . ?
 D1B D1B O1 177.1(7) 6_665 . ?
 D1C D2 O2 172(2) 6_565 7_454 ?
 D2 D1C O1 164.8(18) 6_565 . ?

loop_
  _geom_torsion_atom_site_label_1
  _geom_torsion_atom_site_label_2
  _geom_torsion_atom_site_label_3
  _geom_torsion_atom_site_label_4
  _geom_torsion
  _geom_torsion_site_symmetry_1
  _geom_torsion_site_symmetry_2
  _geom_torsion_site_symmetry_3
  _geom_torsion_site_symmetry_4
  _geom_torsion_publ_flag
 O1 D1A D1A O1 1(10) . . 8_665 8_665 ?
 O1 D1A D1A O1 1(10) 10_566 8_665 . . ?

loop_
  _diffrn_refln_index_h
  _diffrn_refln_index_k
  _diffrn_refln_index_l
  _diffrn_refln_intensity_net
  _diffrn_refln_intensity_u
  _diffrn_refln_scale_group_code
 0 0 -1 8.00865 9.05707 12
 0 0 1 1.81518 13.8804 6
 0 0 -1 4.24551 12.2873 9
 0 0 -1 -14.2251 13.9484 1
 0 0 1 -0.22382 8.81382 13
 0 0 -1 0.52756 11.0373 2
 0 0 2 131483 1725.64 13
 0 0 2 134832 1842.71 6
 0 0 -2 132151 1772.67 2
 0 0 -3 14.0624 31.2642 4
 0 0 -3 -59.2662 71.7577 1
 0 0 -3 38.7878 66.3714 9
 0 0 3 31.6116 47.6293 13
 0 0 3 49.5186 69.2906 6
 0 0 -3 45.4815 50.562 2
 0 0 3 -44.2054 65.3078 8
 0 0 -3 52.3064 43.1108 12
 0 0 4 105998 1915.98 8
 0 0 4 103003 1738.48 13
 0 0 -4 107174 1533.02 4
 0 0 -4 104201 1776.91 12
 0 0 5 13.4148 105.829 8
 0 0 5 -60.3237 121.583 6
 0 0 -5 7.07308 97.4997 2
 0 0 -5 -1.80008 93.2047 12
 0 0 5 77.1702 83.917 13
 0 0 5 -68.8631 87.9016 15
 0 0 -5 -81.5388 112.018 9
 0 0 -5 138.478 131.534 1
 0 0 -6 136.691 163.392 9
 0 0 -6 274.699 142.629 12
 0 0 6 189.601 137.313 8
 0 0 -6 157.682 154.925 1
 0 0 -6 194.743 147.844 2
 0 0 6 199.018 148.736 6
 0 0 6 203.505 104.573 13
 0 0 -7 -122.55 174.072 1
 0 0 7 -249.718 203.279 8
 0 0 7 -399.863 240.581 6
 0 0 8 8671.41 702.481 8
 0 0 -8 6725.3 651.927 1
 0 0 8 8585.26 731.826 6
 1 0 0 12.9543 15.8553 11
 -1 0 0 -6.48707 14.061 3
 -1 0 -1 4504.11 195.968 9
 0 -1 -1 4382.49 129.322 16
 1 0 -1 4195.34 206.295 2
 0 1 1 5123.27 208.445 7
 0 -1 1 4339.87 190.481 13
 -1 0 -1 4727.6 202.793 1
 0 -1 -1 4556.93 162.225 1
 -1 0 -1 4627.24 177.753 4
 0 1 1 4622.25 168.474 10
 0 -1 -1 4622.64 200.409 2
 0 1 1 4678.46 180.022 14
 0 -1 -1 4695.86 170.734 9
 0 1 -3 113647 1921.31 9
 0 -1 3 115444 1892.85 6
 0 -1 -3 110761 1784.07 1
 -1 0 -3 112932 1879.57 1
 -1 0 -3 113494 1877.22 9
 -1 0 -3 112632 1632.86 2
 0 -1 3 113069 1788.76 13
 1 0 4 753.185 137.327 13
 0 -1 -4 875.654 158.936 2
 0 1 4 960.422 131.88 13
 0 -1 4 1273.36 170.586 13
 0 -1 -4 1294.22 192.262 1
 -1 0 -4 1243.15 131.576 4
 1 0 4 967.56 177.953 6
 1 0 -4 841.075 163.687 1
 0 -1 -4 1063.63 64.2592 4
 -1 0 4 1063.57 156.85 15
 -1 0 4 1103.63 184.565 6
 -1 0 -4 750.498 155.066 1
 -1 0 4 1183.64 201.006 8
 0 1 -4 871.871 142.301 4
 1 0 -4 2078.88 223.155 12
 0 -1 -4 677.617 134.628 9
 1 0 -4 758.228 159.717 2
 0 1 4 1031.09 177.457 6
 0 1 -4 1154.72 198.109 1
 0 -1 4 665.893 147.172 6
 0 1 4 964.034 135.352 15
 0 -1 4 793.901 150.406 8
 0 1 -4 1102.05 197.822 9
 -1 0 -4 1198.92 153.995 2
 1 0 4 1131.33 104.3 5
 1 0 4 1287.47 116.198 15
 -1 0 -4 901.143 168.503 9
 1 0 -5 23064.1 859.385 12
 1 0 -5 23182.5 893.651 2
 0 1 -5 23875.8 787.836 12
 -1 0 5 24167.4 902.573 6
 0 1 -5 23415.5 757.373 4
 0 1 -5 23233.3 949.546 1
 -1 0 5 25499.5 956.556 8
 -1 0 -5 22700.1 768.337 2
 1 0 5 24637.4 936.768 6
 0 -1 -5 25113.6 904.779 9
 1 0 -5 24175.9 913.586 1
 -1 0 -5 23020.9 909.464 9
 0 -1 5 24390.3 853.225 13
 1 0 5 24387.5 832.719 13
 0 1 5 24744.9 763.896 15
 0 -1 -5 25075.1 883.805 2
 0 -1 -5 24001.1 893.61 1
 0 1 5 24042.5 895.277 6
 0 -1 5 24154.7 932.114 6
 0 -1 5 23136.9 700.779 15
 0 1 5 24078.9 744.89 13
 1 0 5 24076.4 865.7 8
 0 -1 5 22934 849.449 8
 0 -1 -6 10203.1 637.385 1
 0 1 6 10138.2 659.183 8
 0 -1 6 10122.5 654.941 6
 1 0 -6 8341.32 602.492 1
 1 0 -6 9726.27 607.266 12
 -1 0 6 9972.37 632.715 6
 0 -1 -6 9556.57 600.89 2
 -1 0 6 10269.9 558.234 15
 1 0 6 9523.55 649.435 6
 0 1 6 9675.54 631.899 6
 0 -1 -6 9902.2 635.256 9
 -1 0 6 9901.44 653.892 8
 -1 0 -6 9490.94 650.002 1
 -1 0 -6 9617.91 649.855 9
 1 0 6 10829.2 622.609 8
 0 1 -6 9311.34 661.747 1
 1 0 6 10416.4 589.258 13
 0 -1 6 10141.6 599.566 8
 1 0 -7 74.9758 151.606 12
 1 0 7 409.135 221.961 8
 0 -1 -7 -84.0195 154.115 2
 -1 0 -7 186.181 176.548 1
 0 -1 7 232.512 181.215 8
 0 -1 -7 105.858 165.435 1
 1 0 7 141.489 157.236 6
 0 1 7 323.478 231.827 8
 1 0 7 304.207 178.336 13
 -1 0 7 332.59 217.122 8
 0 1 7 495.725 227.715 6
 0 1 -7 73.5684 201.179 1
 -1 0 -7 36.3174 196.705 9
 1 0 -7 468.98 216.872 1
 -1 0 7 127.419 171.945 6
 0 -1 7 208.903 217.264 6
 0 -1 -7 194.24 206.174 9
 0 1 8 -137.4 234.499 6
 -1 0 -8 261.81 235.74 1
 0 -1 8 163.678 238.383 6
 0 -1 -8 -201.401 239.287 1
 -1 0 8 -282.645 199.62 8
 1 0 -8 634.152 287.152 1
 -1 0 -8 191.348 250.19 9
 1 0 8 43.0759 217.031 6
 0 1 8 233.238 221.676 8
 0 1 -8 35.2635 208.032 1
 -1 0 8 -18.4475 189.315 6
 0 -1 -9 -454.739 308.361 1
 0 1 9 -152.715 239.348 8
 1 -1 0 11634.3 327.236 5
 -1 1 0 11612.5 324.764 4
 1 -1 0 11937.9 281.954 2
 -1 1 0 12515.1 305.811 7
 -1 1 0 11918 301.078 15
 1 -1 1 18.0747 23.05 6
 1 -1 1 -10.0507 27.0741 5
 1 -1 -1 -21.7126 24.5763 12
 1 1 1 22.9687 27.909 10
 -1 1 1 27.6601 29.1485 15
 1 -1 1 40.1908 24.3045 16
 -1 1 -1 4.76802 19.3309 9
 -1 1 -1 63.3196 34.9142 1
 1 -1 -1 19.9474 30.5332 2
 -1 -1 -1 -30.3385 28.8558 1
 -1 -1 -1 -19.2715 26.7679 9
 1 -1 1 -3.06182 25.1782 13
 -1 1 1 18.6424 19.7486 3
 -1 1 -1 17.1244 26.4967 4
 -1 1 1 15.0266 15.3493 6
 1 -1 2 51199.4 1008.36 6
 1 -1 2 58212 984.899 5
 -1 -1 -2 56400 977.895 2
 1 -1 2 57671.8 1052.64 13
 1 -1 -2 57109.4 1092.81 12
 -1 -1 -2 57535 1058.87 1
 -1 1 2 58461.5 1056.55 15
 1 1 2 57542.7 961.991 7
 1 -1 2 58706 879.686 8
 -1 -1 -2 56841.5 1067.03 9
 1 -1 -2 57393.3 934.049 9
 -1 1 -2 57324.4 1085.34 1
 1 -1 -2 56048.7 1082.15 2
 -1 1 2 56286.8 958.906 6
 1 -1 -2 58222.9 935.537 1
 1 1 2 56090.8 887.184 14
 -1 1 -2 56819.2 1017.86 4
 1 -1 2 56689.1 947.504 16
 -1 1 -2 56097.3 1067.23 9
 1 -1 3 15.3412 41.8782 16
 1 1 3 53.3424 42.2706 14
 1 -1 -3 3.96844 60.1728 12
 1 -1 3 23.4734 72.4319 13
 -1 1 3 36.9761 67.7719 8
 1 1 3 52.5871 46.2377 7
 1 -1 3 2.84829 48.7264 8
 1 -1 -3 -8.11413 55.4341 9
 -1 1 -3 53.9181 68.0961 1
 1 -1 -3 34.754 55.425 1
 -1 -1 -3 -26.0829 61.7232 1
 -1 1 -3 -14.876 77.8991 9
 1 -1 -3 -99.5453 90.8575 2
 -1 1 -3 9.85659 52.4567 4
 -1 -1 -3 -1.36515 53.971 2
 -1 1 3 7.24459 53.5625 15
 -1 -1 -3 -5.62084 61.525 9
 1 -1 3 2.68052 73.0417 6
 -1 1 3 -25.2902 57.7533 6
 -1 1 4 36109.6 985.631 6
 -1 1 -4 37042.7 1083.9 1
 -1 1 -4 35647.9 902.095 4
 -1 1 -4 38683.6 1083.99 9
 1 -1 -4 37495.4 1045.81 12
 1 -1 4 37459.4 834.563 5
 1 -1 -4 38562.4 1002.71 9
 1 -1 4 35743.7 979.575 13
 -1 -1 -4 34529.7 1015.98 1
 -1 -1 -4 37193.1 1034.02 9
 1 1 4 36732.7 902.114 13
 -1 1 4 38041.1 1091.04 8
 1 -1 4 39322 1081.25 6
 1 -1 5 32.5402 129.185 13
 -1 -1 -5 134.449 118.987 1
 1 -1 -5 -52.8261 115.882 9
 1 -1 -5 6.22428 99.1467 12
 1 1 5 163.726 105.179 13
 -1 1 -5 -102.997 118.648 1
 -1 -1 -5 -19.9735 130.979 9
 -1 1 5 38.2347 104.279 6
 -1 -1 -5 58.8039 105.477 2
 -1 -1 5 -97.524 145.619 6
 1 1 -5 13.6791 133.827 1
 -1 1 -5 -192.24 187.93 9
 -1 1 -5 -50.7065 99.7858 4
 -1 1 5 57.7141 113.006 8
 1 -1 5 62.2594 94.9354 8
 1 1 5 222.062 131.997 6
 -1 1 5 -6.1458 97.1394 15
 1 -1 -5 194.423 138.221 1
 1 -1 -5 60.3906 122.639 2
 1 -1 5 -57.2163 151.794 6
 1 1 6 2824.14 292.183 13
 1 -1 6 2174.26 342.992 6
 1 -1 -6 2684.57 350.556 2
 -1 1 -6 2907.04 384.893 9
 -1 -1 -6 2684.18 349.299 9
 -1 1 6 2858.88 366.875 8
 -1 -1 -6 2964.31 317.845 2
 1 -1 -6 2157.69 313.063 12
 1 1 -6 2541.06 365.985 1
 1 -1 6 2793.33 319.766 8
 -1 -1 -6 2447.89 331.97 1
 1 -1 -6 2226.7 306.076 1
 -1 1 6 2384.18 298.568 15
 -1 1 -6 2462.73 357.558 1
 1 1 6 2064.38 311.901 6
 1 -1 6 2480.81 319.564 13
 -1 1 6 2337.68 318.551 6
 -1 1 7 -236.786 206.111 6
 1 -1 -7 56.5901 181.82 2
 -1 1 7 46.5544 180.905 8
 1 -1 -7 286.145 204.168 1
 -1 -1 -7 57.8213 196.045 1
 1 1 7 -93.0727 176.19 8
 1 1 7 -211.069 210.085 6
 1 -1 7 414.181 249.615 6
 -1 -1 -7 -491.48 255.79 9
 -1 1 8 72.7386 195.946 6
 1 -1 8 221.844 218.806 6
 -1 1 8 269.069 233.401 8
 -1 -1 -8 74.708 238.586 9
 1 1 8 254.685 193.319 8
 -1 1 -8 282.355 194.549 1
 1 1 8 -144.876 223.983 6
 1 -1 -8 72.5293 193.081 1
 -1 -1 -8 121.013 202.7 1
 -2 0 0 112477 1646.18 3
 2 0 0 114328 1663.38 11
 0 2 2 39917 898.21 7
 0 -2 -2 36914.4 756.84 1
 0 -2 -2 38879.3 775.846 9
 0 -2 -2 37478.3 885.96 2
 -2 0 -2 36904.2 870.6 1
 -2 0 -2 39224.5 727.69 3
 -2 0 -2 38824.4 895.354 9
 0 2 2 40318.2 789.041 10
 0 2 2 37670.5 811.211 14
 2 0 2 39149.8 777.256 11
 0 2 2 38992.3 565.31 4
 -2 0 -2 39403.7 619.399 2
 -2 0 -3 176762 2203.76 2
 -2 0 -3 175152 2650.31 9
 -2 0 -3 176211 2681.37 1
 -2 0 -4 6268.85 329.477 4
 -2 0 -4 6279.5 438.69 1
 2 0 4 5776.26 256.194 16
 2 0 4 5548.58 377.466 13
 0 2 4 6584.28 296.986 13
 0 2 4 6206.97 362.047 14
 0 -2 -4 6579.95 425.273 2
 -2 0 -4 6222.05 300.458 2
 0 -2 4 5345.98 389.474 6
 0 2 -4 5626.4 434.165 1
 0 -2 -4 6019.07 376.477 9
 -2 0 -4 6174.12 438.892 9
 0 -2 -4 6056.75 374.687 1
 2 0 5 16333.7 718.879 13
 -2 0 -5 16227.7 789.569 1
 2 0 -5 17285.7 795.79 12
 0 -2 -5 17563.8 767.566 2
 0 2 5 17727.9 749.917 6
 0 -2 -5 17216.5 729.024 9
 2 0 -5 15141.2 727.779 1
 0 -2 5 15762.1 762.188 6
 0 2 -5 15483.8 806.715 1
 0 2 5 16442.1 640.181 14
 -2 0 -5 16926.8 796.228 9
 0 -2 -5 16824.5 720.783 1
 -2 0 5 16236.9 793.808 8
 -2 0 5 16062.9 726.791 15
 -2 0 -6 2411.14 366.124 1
 0 -2 -6 2194.07 305.094 9
 0 2 -6 1537.64 292.78 1
 2 0 -6 1822.47 303.698 12
 2 0 6 2075.09 326.571 6
 0 -2 6 1549.37 311.203 6
 2 0 -6 2070.2 322.353 1
 -2 0 6 1931.63 310.202 8
 0 2 6 1768.46 276.899 6
 0 -2 -6 1650.98 281.746 2
 0 -2 -6 1750.54 294.907 1
 2 0 6 1889.1 280.226 8
 0 -2 -7 5304.7 511.82 9
 0 -2 -7 6289.58 562.024 2
 0 -2 -7 6654.85 569.028 1
 0 2 7 6459.68 565.748 6
 0 2 7 6123.78 577.194 8
 0 -2 -8 515.192 261.719 9
 2 0 8 292.365 305.107 6
 -2 0 -8 616.327 320.759 1
 0 2 8 538.486 280.252 8
 -2 0 -8 549.851 305.043 9
 0 -2 -8 852.029 235.3 1
 0 2 8 955.546 275.091 6
 -2 1 0 35.5087 23.6342 9
 -1 2 0 4.01471 31.7284 4
 1 -2 0 -35.7099 37.3018 16
 -2 1 0 31.3928 34.943 4
 -1 2 0 2.2753 28.1223 7
 1 -2 0 -24.438 36.529 5
 1 -2 0 -3.57624 22.506 13
 1 -2 0 0.79419 29.0202 2
 2 -1 0 -12.3211 22.9794 12
 -2 1 0 19.9996 27.7376 15
 2 -1 0 -22.7937 24.5042 10
 2 -1 0 42.9569 33.4626 2
 -1 2 0 -9.69894 28.2759 14
 1 2 2 74297.7 1352.52 7
 -2 -1 -2 76295.5 1220.98 2
 -2 1 -2 77809.9 1367.68 4
 -2 1 2 72839.1 1398.59 8
 2 -1 -2 74693.6 1299.16 11
 2 -1 2 78684.3 1329.49 5
 1 -2 2 76545.2 1324.92 6
 -1 2 -2 76402.1 1384.22 1
 1 -2 2 77259.6 1356.75 13
 2 1 2 78082.9 1215.18 7
 2 -1 -2 77107.4 1427.46 12
 2 1 2 76235.3 1396.05 10
 -2 -1 -2 76198.3 1388.21 1
 -1 -2 -2 74361.1 1353.68 2
 -1 2 -2 73193 1376.32 9
 -1 2 2 77765.9 1378.4 15
 -2 1 -2 78228.2 1377.92 1
 2 -1 -2 79561.8 1432.19 2
 -1 2 -2 74932.3 1402.45 4
 1 -2 2 73630.7 1320.72 16
 1 -2 -2 77331.2 1108.87 9
 -2 1 2 76975.9 1405.83 15
 -1 2 2 80373.4 1440.58 7
 1 -2 -3 3397.83 220.796 9
 -1 2 3 3012.86 226.411 6
 1 2 3 2983.06 214.129 14
 -1 2 -3 2934.15 274.37 9
 -2 1 -3 2635.54 225.945 4
 1 -2 -3 3136.3 212.504 1
 -1 2 3 3574.96 204.081 3
 -2 -1 -3 2972.5 214.056 2
 -2 1 3 3176.14 286.709 8
 1 2 3 3020.65 256.39 10
 1 -2 -3 3232.46 282.269 2
 -1 2 -3 2959.05 261.907 4
 2 -1 3 2925.88 204.546 16
 -2 1 3 2651.19 218.618 6
 -2 -1 -3 3155.39 277.578 9
 1 -2 3 3341.92 273.582 13
 -1 -2 -3 2898.95 245.006 2
 -1 2 -3 3233.56 287.762 1
 -2 -1 -3 3118.6 272.121 1
 2 -1 -3 2953.46 277.217 12
 2 1 3 3363.08 284.188 10
 -1 2 3 3097 258.883 15
 -1 -2 -3 3084.13 259.188 9
 -2 1 3 2999.6 266.475 15
 1 -2 -3 3064.42 165.633 11
 2 1 3 2968.55 196.331 7
 2 -1 -3 2966.23 276.686 2
 -1 -2 -3 3075.59 255.022 1
 2 -1 3 3171.92 231.918 5
 2 -1 -3 3017.23 224.49 1
 -2 1 -3 2950.08 267.198 1
 -2 1 -3 3080.51 263.492 9
 1 -2 3 3262.6 272.033 6
 2 -1 3 2951.74 263.256 13
 1 2 3 3093.68 243.115 7
 1 -2 -4 118.5 101.789 2
 1 2 4 177.047 85.5211 7
 -2 -1 -4 260.461 95.9165 2
 2 -1 -4 279.431 149.647 2
 2 -1 4 327.288 99.0008 5
 -1 2 -4 334.267 161.136 9
 -2 1 -4 342.318 140.047 9
 -1 -2 -4 356.471 138.073 9
 2 -1 4 507.722 111.829 8
 -2 1 4 544.704 161.413 8
 2 -1 4 258.277 85.9903 16
 -2 1 4 419.247 125.336 6
 -1 -2 -4 373.943 127.093 2
 -1 2 -4 440.941 128.967 4
 -1 2 4 610.102 156.373 15
 2 -1 4 191.88 121.551 13
 2 -1 -4 478.688 154.298 12
 1 -2 -4 182.913 76.0005 1
 -2 1 -4 248.143 112.241 4
 2 1 4 322.223 95.4591 7
 2 -1 4 475.09 147.324 6
 -2 -1 -4 485.615 152.306 1
 -2 -1 -4 339.134 144.772 9
 1 -2 -4 416.431 112.897 9
 -2 1 4 314.447 136.659 15
 -1 -2 -4 435.232 133.348 1
 1 2 4 288.936 112.069 14
 1 -2 4 288.945 130.579 6
 -1 2 4 226.868 104.491 6
 2 -1 -4 262.495 113.41 1
 -1 2 -4 241.89 124.914 1
 -2 1 -4 285.791 148.073 1
 1 -2 4 298.413 130.478 13
 -2 -1 -5 1699.63 263.94 9
 -1 -2 -5 1767.66 249.978 2
 -2 1 5 1924.54 270.763 15
 2 -1 -5 1573.63 266.108 12
 -1 -2 -5 1753.6 256.174 9
 -1 -2 -5 1743.65 260.815 1
 1 -2 -5 1874.54 242.175 9
 1 2 5 1710.15 212.288 13
 1 -2 5 1706.57 253.679 13
 -2 1 5 1491.84 268.024 8
 1 -2 -5 1772.7 266.316 2
 -2 1 5 1587.84 238.422 6
 2 -1 5 1772.88 258.088 13
 2 -1 5 1451.01 267.14 6
 1 -2 -5 1560.19 218.65 1
 -1 2 5 1442.82 218.816 6
 -1 2 -5 1996.26 258.143 4
 -1 2 -5 1457.35 265.515 9
 2 -1 -5 1790.53 243.075 1
 -2 -1 -5 1572.99 252.315 1
 1 2 5 1761.24 194.914 14
 1 -2 5 1126.95 227.752 6
 -1 2 -5 1585.79 275.223 1
 -1 2 5 1675.24 281.504 8
 -2 1 -5 1671.97 218.236 4
 2 1 5 1623.32 226.918 13
 -2 -1 -5 1884.48 220.937 2
 -2 1 -5 1629.24 271.807 1
 2 -1 -5 1395.33 256.12 2
 -1 2 5 1719.5 243.144 15
 -2 1 -5 1685.94 275.121 9
 2 -1 5 1837.87 221.593 8
 -1 -2 -6 2883.29 352.319 1
 -2 1 6 2650.96 340.271 15
 1 -2 6 2638.77 348.601 13
 -2 -1 -6 2484.67 345.732 1
 -1 -2 -6 2978.51 363.567 9
 -1 -2 -6 2770.89 324.681 2
 1 2 6 2963.94 369.697 6
 -2 1 6 2738.66 334.183 6
 2 -1 -6 2555.5 324.922 1
 -1 2 -6 2100.88 343.823 1
 2 1 6 2339.51 277.382 13
 2 -1 6 2450.7 323.665 13
 -2 1 -6 2703.01 382.41 1
 2 -1 -6 2681.83 373.718 12
 -2 -1 -6 2647.76 354.895 9
 -2 1 -6 3114.96 388.937 9
 2 -1 6 2841.13 397.291 6
 1 -2 6 1979.82 364.424 6
 -2 1 6 2890.36 388.601 8
 2 -1 -6 3074.93 397.581 2
 1 -2 -7 3556.37 406.911 1
 -1 -2 -7 3382.53 430.384 1
 2 -1 -7 2679.93 401.276 2
 -2 -1 -7 2907.8 412.118 9
 -1 2 -7 2734.21 441.087 1
 -2 -1 -7 2920.63 403.342 1
 2 1 7 3713.91 458.804 6
 -1 -2 -7 3352.42 436.707 9
 2 -1 -7 3403.49 418.897 1
 -1 2 7 3780.8 479.904 8
 -1 2 7 4263.63 477.107 6
 2 -1 7 2930.93 480.901 6
 -2 1 -7 4066.49 501.997 9
 2 -1 7 4012.33 446.24 13
 1 -2 -7 3171.12 422.067 2
 -2 1 7 4001.83 490.948 8
 1 -2 7 3131.05 484.257 6
 1 2 7 2838.51 392.209 6
 -2 1 -7 3936.17 499.231 1
 2 1 7 3667.66 391.7 13
 2 -1 -7 3975.8 456.39 12
 2 1 8 137.02 223.168 6
 -2 1 8 107.515 222.843 8
 -2 -1 -8 512.409 284.168 9
 -2 1 -8 158.593 283.645 9
 2 -1 8 -41.4888 208.98 13
 -1 -2 -8 15.4904 224.472 1
 1 2 8 37.118 216.431 8
 2 -1 8 -91.1167 227.684 6
 -1 2 -8 431.75 327.56 1
 -1 2 8 6.49363 202.161 8
 1 -2 -8 201.701 224.824 2
 -2 1 -8 -59.4736 247.489 1
 1 2 8 -170.168 189.411 6
 -1 -2 -8 287.048 233.76 9
 1 -2 8 181.892 244.025 6
 -1 2 8 355.414 219.139 6
 -2 -1 -8 -49.1819 204.469 1
 2 -2 1 20.2472 27.9132 2
 2 -2 1 -20.1878 57.688 16
 -2 2 1 43.7461 72.533 15
 2 -2 1 11.3959 63.2665 5
 -2 2 -1 0.86813 44.7063 14
 -2 2 1 48.117 60.4282 4
 -2 2 -1 28.8169 42.1344 9
 -2 2 -1 -6.7409 32.4032 7
 2 -2 1 120.205 62.5249 6
 -2 2 -1 128.179 53.0893 1
 2 -2 1 3.98514 51.7073 13
 2 -2 -1 84.2019 73.9643 2
 -2 2 -1 -89.6773 65.1066 4
 -2 -2 -2 20301.4 691.778 9
 2 -2 2 20631.9 669.915 5
 -2 2 -2 21337.6 636.209 9
 2 -2 -2 19466.8 664.033 2
 2 -2 -2 21105.5 698.507 12
 2 -2 -2 21144 405.182 1
 -2 2 2 21059.8 668.821 8
 -2 2 -2 20898.7 638.253 1
 -2 2 2 20377.3 677.037 15
 -2 2 2 21151.2 607.569 3
 2 -2 2 21758.1 364.483 2
 2 2 2 18520.2 649.653 7
 2 -2 2 20193.7 622.841 16
 2 -2 2 20206.4 647.695 13
 -2 -2 -2 21664.3 660.885 2
 2 -2 2 19898.2 586.035 6
 -2 2 -2 21758.1 416.087 7
 -2 2 2 20784.3 482.204 6
 -2 2 -2 20272.2 682.003 4
 2 -2 -2 21671.5 590.105 11
 2 2 2 20871.8 703.057 10
 2 2 3 147.281 77.0742 7
 -2 2 -3 -50.518 96.1091 4
 2 -2 3 27.4836 75.289 5
 2 -2 -3 -9.11403 58.0651 11
 -2 2 3 -73.2772 95.3696 8
 2 -2 -3 42.227 46.2526 1
 -2 2 -3 67.3182 87.1919 1
 -2 -2 -3 -9.60354 71.3359 2
 2 -2 -3 21.5518 91.3154 12
 2 2 3 -26.599 75.1104 10
 -2 -2 -3 -96.6046 80.4106 9
 -2 2 3 11.5617 54.7625 6
 2 -2 3 194.301 104.604 13
 -2 2 3 96.3641 101.461 15
 -2 2 3 46.5798 60.035 3
 -2 -2 -3 100.236 99.0766 1
 2 -2 3 83.5786 82.6827 16
 2 -2 -3 -78.0179 94.5625 2
 2 -2 3 41.9521 82.7696 6
 -2 2 -3 -25.6669 67.5841 9
 2 -2 -4 125564 1988.22 1
 2 -2 4 131740 2304.7 13
 -2 2 -4 128909 2370.09 9
 -2 2 4 125514 2409.42 8
 2 2 4 120605 2276.9 10
 -2 -2 -4 128379 2315.77 9
 -2 2 4 124213 2300.53 15
 2 -2 -4 122526 2359.88 12
 -2 2 4 124578 2083.64 6
 -2 2 -4 127614 2243.64 4
 2 -2 4 121630 2120.44 5
 -2 2 -5 -6.01905 110.716 4
 2 -2 5 129.488 137.259 13
 -2 2 5 97.3028 113.096 6
 -2 -2 -5 27.6525 106.801 2
 -2 2 -5 128.14 165.621 9
 2 2 5 -21.189 94.1466 7
 -2 2 -5 20.7098 139.571 1
 2 -2 -5 -57.1615 98.244 1
 2 -2 5 94.5163 101.523 5
 2 -2 5 33.8609 159.076 6
 2 -2 -5 89.2702 146.458 2
 -2 2 5 -12.1411 152.891 8
 -2 -2 -5 -144.989 158.532 9
 2 -2 -5 251.305 161.287 12
 2 2 5 -126.866 125.358 10
 -2 2 5 -85.372 124.962 15
 -2 -2 -5 3.32715 132.999 1
 -2 2 -6 3487.47 426.967 1
 -2 2 6 3768.82 443.997 8
 -2 2 6 3520.49 383.528 15
 2 2 6 3914.08 437.2 10
 -2 2 -6 3421.18 424.461 9
 2 -2 -6 3490.89 437.171 2
 2 -2 6 3760.55 400.72 13
 2 2 6 3990.3 358.426 13
 2 -2 6 3047.43 446.179 6
 -2 2 6 3618.17 384.781 6
 -2 -2 -6 3846.48 434.363 1
 -2 -2 -6 3460.45 404.076 9
 2 2 7 -12.7865 181.085 6
 -2 2 -7 -285.269 264.424 1
 2 2 7 -48.8815 191.188 10
 2 -2 -7 -313.009 237.921 2
 -2 2 7 372.382 264.054 8
 -2 -2 -7 -156.831 188.874 1
 -2 2 7 99.2336 157.1 15
 -2 -2 -7 -28.8972 193.696 9
 2 -2 7 192.649 203.573 6
 -2 2 -7 -232.889 196.978 9
 2 -2 7 -7.18436 176.899 13
 -2 2 7 273.572 172.84 6
 2 -2 8 613.046 348.226 6
 2 2 8 1228.77 354.808 10
 -2 2 8 583.309 301.472 8
 2 -2 -8 1221 372.019 2
 -2 2 -8 1982.46 417.07 1
 2 2 8 1117.66 347.578 6
 -2 -2 -8 1078.22 323.722 9
 2 -2 8 1064.68 292.901 13
 -2 2 8 533.826 195.098 6
 -2 -2 -8 885.264 295.838 1
 -3 0 0 330.493 164.723 3
 3 0 0 323.321 122.04 11
 0 3 1 44128.2 1051.22 7
 0 -3 -1 44670.4 1022.59 2
 -3 0 -1 43746 969.975 9
 3 0 1 43498.2 987.133 11
 3 0 1 42864.7 960.967 10
 -3 0 -2 16337.8 527.314 3
 -3 0 -2 16025.3 602.684 9
 0 3 2 15350.1 610.045 7
 0 3 2 15765.8 568.363 14
 0 -3 -2 16100.6 491.42 9
 0 -3 -2 15146.8 603.133 2
 3 0 2 17273.4 609.266 10
 -3 0 -2 16328.2 594.086 1
 3 0 2 15952.7 551.818 11
 0 3 2 16239.9 440.124 4
 0 3 3 114279 1394.67 4
 0 -3 -3 114092 1832.1 1
 3 0 3 116662 1406.69 7
 0 3 3 111024 2057.64 7
 -3 0 -3 116633 2080.27 1
 0 3 3 111754 1932.43 14
 0 -3 -3 117355 1526.3 5
 0 3 3 116457 1864.49 10
 3 0 3 114022 1847.98 11
 0 -3 -4 106.879 129.836 2
 0 -3 -4 -113.39 101.718 9
 0 -3 -4 133.239 104.104 1
 -3 0 -4 -46.7451 114.487 9
 -3 0 -4 120.177 110.779 1
 3 0 4 -12.3539 82.1616 11
 0 3 4 212.142 127.946 7
 0 3 4 103.716 104.143 14
 0 3 4 -7.94476 87.0024 10
 3 0 4 107.911 65.3177 16
 -3 0 -5 30990.2 1127.36 1
 0 -3 -5 31868.5 1001.07 9
 3 0 5 31760.9 1069.74 13
 0 -3 -5 31406.5 1000.93 1
 -3 0 -5 30709.9 1133.87 9
 0 3 5 30817.9 969.474 14
 0 3 5 30762.7 1009.98 10
 3 0 6 475.051 210.464 6
 0 -3 -6 639.382 198.986 2
 -3 0 -6 493.137 177.762 1
 0 -3 -6 812.919 222.044 9
 0 3 6 739.018 202.92 6
 0 3 6 877.419 216.829 14
 0 -3 -6 858.738 223.848 1
 3 0 6 1046.37 226.714 13
 -3 0 -6 692.607 248.967 9
 0 -3 -7 291.317 179.698 9
 0 -3 -7 316.047 195.337 2
 -3 0 -7 91.9834 208.571 1
 3 0 7 -205.016 183.546 6
 -3 0 -7 187.354 218.853 9
 0 3 7 313.71 224.923 6
 3 0 7 364.963 210.361 13
 -3 0 -8 -226.489 264.482 1
 -3 0 -8 287.514 287.709 9
 0 3 8 -191.09 238.46 8
 0 -3 -8 8.44954 226.92 2
 3 0 8 -254.158 263.291 6
 0 3 8 371.291 248.707 6
 3 0 8 -222.558 236.636 13
 -1 3 0 87670 1519.69 4
 -1 3 0 84828.3 1515.71 7
 1 -3 0 87296.6 1468.27 2
 1 -3 0 86418.2 1481.93 16
 -1 3 0 88066.5 1478.85 14
 -3 1 -1 26194.7 668.023 9
 3 -1 -1 27194.8 750.476 12
 -3 1 -1 27526.2 742.87 3
 -3 1 1 25561.7 745.851 15
 3 -1 -1 24959.1 754.077 11
 -1 3 -1 25257.9 715.318 7
 1 -3 1 26185.3 685.412 13
 1 -3 -1 26748.1 683.472 16
 -1 3 1 25631.4 666.896 4
 -1 3 1 26904.3 733.405 14
 3 -1 1 26654 665.222 10
 3 -1 1 25751.8 750.87 11
 -3 1 1 23300.2 723.751 3
 -3 1 -1 26774.3 669.902 1
 1 -3 1 26686.9 756.884 16
 1 -3 -1 25854.5 697.097 5
 -1 3 1 27259.4 779.795 7
 1 -3 -1 26297.3 745.189 2
 -3 -1 -2 19726.4 716.479 9
 -3 1 -2 20655.1 672.725 9
 -3 -1 -2 22199.4 728.185 1
 1 -3 -2 20513.6 573.4 5
 1 -3 -2 21128.1 483.318 9
 3 1 2 21406.2 723.071 10
 -1 -3 -2 21113.6 722.204 2
 -1 3 2 21233.4 531.27 4
 1 -3 -2 20391.8 706.775 2
 -1 3 -2 21470.5 703.393 1
 -3 1 2 19975.4 713.136 15
 -1 3 2 21021.7 731.665 7
 -1 3 2 20848.5 675.426 14
 -1 3 -2 21663.6 759.934 4
 1 3 2 20916.1 730.668 7
 -3 1 -2 21310.5 705.657 4
 -1 -3 -2 21683.7 673.005 9
 1 -3 2 21648.8 699.006 16
 3 -1 -2 21068.5 741.639 12
 3 -1 -2 20473.6 728.357 2
 1 -3 2 21736 684.899 13
 -3 1 -2 20732.3 670.607 1
 -3 1 -3 12539.1 586.277 9
 1 -3 -3 13784.4 449.396 9
 -3 -1 -3 14029.8 629.312 1
 3 -1 -3 13180.3 636.634 2
 -1 -3 -3 13604.1 568.874 1
 -1 3 3 12435.6 412.562 3
 -1 -3 -3 12247.5 565.091 2
 -3 1 3 12267.8 602.419 8
 1 3 3 12564 558.751 10
 -3 -1 -3 12714.2 449.202 2
 -1 3 3 13438 619.932 7
 3 1 3 12416.6 418.531 7
 -1 3 3 12696.1 559.165 14
 1 -3 3 13252.2 589.48 13
 -3 1 3 13190.1 622.509 15
 1 3 3 12773.4 577.94 7
 3 -1 -3 12913.3 626.727 12
 -1 -3 -3 12202.8 535.838 9
 -1 3 -3 13200.7 622.339 1
 -3 -1 -3 11544.9 592.032 9
 -3 1 -3 13004.7 567.316 4
 1 -3 -3 14131.3 628.896 2
 -3 1 -3 13277.8 607.717 1
 1 -3 -3 12796.3 415.601 16
 1 -3 -3 13266.7 434.329 1
 -1 3 -3 12936.6 623.246 4
 -1 3 3 13744.5 453.022 10
 3 1 3 12935.7 605.487 10
 -1 -3 -4 551.807 147.295 9
 -3 1 -4 689.902 178.306 9
 -1 3 -4 513.061 169.512 4
 1 3 4 369.003 132.411 7
 1 -3 -4 335.646 139.41 2
 -3 -1 -4 773.263 201.239 9
 1 -3 -4 464.648 110.654 1
 -3 -1 -4 533.043 130.574 2
 -3 1 -4 512.662 141.036 4
 1 -3 -4 713.221 130.295 9
 3 -1 4 365.694 97.7396 16
 -1 -3 -4 668.95 172.115 2
 -3 1 -4 468.23 157.755 1
 -3 -1 -4 821.278 187.117 1
 -3 1 4 500.706 171.102 8
 1 3 4 410.747 122.997 14
 1 3 4 678.825 158.002 10
 -1 3 4 218.734 130.833 14
 -3 1 4 476.492 149.463 15
 3 -1 -4 429.802 174.225 2
 3 -1 4 634.462 178.582 13
 3 1 4 547.64 178.853 10
 1 -3 4 602.373 150.339 13
 -1 -3 -4 474.327 138.359 1
 3 -1 -4 676.919 193.579 12
 -1 3 -4 559.896 165.878 1
 1 -3 -5 2027.56 297.898 2
 -1 3 -5 1687.78 283.846 4
 -3 1 -5 1611.51 278.591 1
 1 3 5 2165.55 287.783 10
 -1 3 -5 1631.02 289.337 1
 1 -3 -5 2389.59 257.683 1
 -1 3 5 2317.93 269.269 6
 -3 1 -5 2403.23 279.256 4
 -3 -1 -5 1972.76 300.52 9
 -1 -3 -5 2317.74 297.607 9
 -3 1 -5 2552.54 336.578 9
 3 1 5 1898.04 301.794 10
 1 -3 -5 2166.17 254.069 9
 -1 -3 -5 2179.51 285.166 1
 1 -3 5 1971.06 296.22 6
 3 -1 5 1719.81 303.533 6
 -1 -3 -5 2633.62 314.438 2
 1 3 5 2221.67 274.251 7
 1 3 5 2334.57 259.716 14
 -1 3 5 1743.72 262.905 14
 1 -3 5 2240.24 309.767 13
 3 -1 5 2162.35 304.237 13
 -3 -1 -5 2298.56 320.782 1
 1 3 6 1041.07 241.466 10
 -1 -3 -6 878.779 216.663 1
 -3 1 -6 952.632 239.707 9
 -1 -3 -6 1043.46 244.686 2
 -1 3 -6 979.359 236.012 4
 -3 -1 -6 1187.61 293.765 9
 1 -3 -6 1600.95 299.791 2
 3 -1 -6 918.301 208.832 1
 -1 3 -6 735.177 257.667 1
 -3 1 6 906.638 259.992 8
 3 -1 -6 1255.13 303.964 2
 -1 3 6 1180.92 247.954 6
 3 1 6 833.179 198.508 13
 -3 1 6 1011.59 254.733 15
 -3 -1 -6 1405.89 297.826 1
 -1 -3 -6 789.874 194.375 9
 -1 3 6 756.184 217.896 14
 3 -1 6 1020.12 283.212 6
 3 -1 -6 899.331 286.695 12
 1 3 7 1079.39 290.569 10
 -1 -3 -7 622.892 216.506 1
 3 1 7 820.042 258.81 13
 1 3 7 428.961 228.802 6
 -3 -1 -7 563.238 284.375 9
 -1 -3 -7 741.299 241.996 2
 -3 1 -7 384.278 216.514 9
 1 -3 -7 627.746 272.745 2
 -1 3 7 479.479 267.422 8
 3 -1 7 861.936 322.175 6
 -1 -3 -7 804.45 249.019 9
 -1 3 7 1029.73 279.11 6
 -3 -1 -7 813.778 274.159 1
 3 1 7 281.56 211.252 6
 3 -1 -7 709.795 275.039 12
 3 -1 7 628.939 212.711 13
 -3 1 -7 896.577 275.583 1
 -3 1 7 723.158 255.398 15
 1 3 8 82.7492 213.742 10
 -1 -3 -8 543.102 246.866 1
 -3 1 -8 977.094 344.377 1
 -3 -1 -8 682.225 287.279 9
 -1 -3 -8 397.591 213.966 9
 -3 1 -8 759.4 322.553 9
 -1 3 8 433.926 275.39 8
 1 -3 -8 164.197 224.445 2
 1 3 8 470.374 260.214 6
 3 -1 8 968.268 313.598 13
 3 1 8 233.307 270.977 6
 3 -1 8 354.234 281.619 6
 -1 3 8 722.392 223.8 6
 3 1 8 814.842 316.305 10
 -3 -1 -8 1141.2 384.307 1
 -3 2 0 7.77371 59.6262 15
 3 -2 0 -13.4054 33.2894 10
 -2 3 0 62.2211 64.4236 4
 2 -3 0 34.6156 70.3129 5
 -3 2 0 -16.6033 37.9198 9
 -3 2 0 26.0487 56.2578 4
 -2 3 0 95.8276 76.1974 14
 -2 3 0 -16.3826 33.6378 1
 3 -2 0 -1.76289 48.8662 2
 2 -3 0 76.7914 53.1038 13
 2 -3 0 5.9208 58.8899 2
 2 -3 0 -36.0979 78.4865 16
 -2 3 0 83.3764 63.9256 7
 -2 3 1 47092.1 1015.57 4
 3 -2 -1 46866.2 1064.48 12
 -2 3 1 44543.1 1086.67 7
 -3 2 1 45900.4 989.13 8
 3 -2 -1 44677.4 1010.48 2
 -2 3 -1 43852.1 932.192 7
 -2 3 -1 48758.8 947.228 14
 -2 3 1 43783.9 1029.74 14
 2 -3 1 46611.9 1077.04 16
 2 -3 -1 46211.8 1049.3 2
 2 -3 1 41441.3 948.289 13
 -2 3 -1 44331.8 897.852 1
 -3 2 1 44125.2 1064.69 15
 -3 2 -1 45282 883.959 15
 3 -2 -1 44290.6 1058.76 11
 3 2 2 118317 2243.63 10
 -3 -2 -2 123623 2219.55 9
 -3 2 -2 119946 1951.76 9
 -2 3 2 123031 1590.54 6
 -2 3 -2 124083 1775.39 7
 2 -3 2 124683 2081.78 16
 -3 2 -2 119794 1970.2 1
 2 -3 -2 122714 2118.59 2
 3 -2 -2 125473 2121.67 2
 2 -3 2 125719 2044.26 13
 3 -2 2 118698 2044.61 13
 -2 3 -2 122721 1990.86 1
 3 -2 -2 119921 2127.67 12
 2 -3 -3 2179.34 146.641 1
 3 2 3 2148.05 269.163 10
 2 3 3 1946.84 257.718 10
 -2 -3 -3 2227.56 260.634 9
 -2 3 -3 2236.62 264.62 4
 -3 -2 -3 1780.94 248.612 9
 2 -3 -3 2430.54 285.312 2
 2 3 3 1888.68 242.831 7
 -3 2 -3 1593.42 227.648 9
 3 -2 3 2272.2 235.267 6
 3 -2 3 2163.01 242.297 5
 2 -3 3 1904.75 242.098 13
 -2 3 -3 2196.08 268.63 9
 -2 3 3 2206.51 210.78 3
 -2 3 -3 2004.81 251.207 1
 -3 2 3 2183.33 247.036 3
 3 -2 -3 1823.56 246.839 2
 -3 -2 -3 2207.06 269.732 1
 -3 2 3 1680.63 242.736 8
 3 2 3 1924.96 211.347 7
 -2 3 3 2196.72 259.876 15
 2 -3 3 2043.51 252.071 5
 3 -2 -3 1774.62 263.412 12
 -3 2 -3 1841.53 223.98 1
 2 -3 3 2324.55 241.012 6
 -3 2 3 2515.72 291.788 15
 3 -2 3 2040.1 252.032 13
 -2 3 3 2173.05 186.066 6
 3 -2 3 2014.83 222.031 16
 3 -2 -3 2017.29 160.939 1
 -3 -2 -3 2046.94 218.753 2
 -2 -3 -3 1734.91 221.622 2
 2 -3 -3 2088.5 190.402 11
 2 -3 3 2225.3 254.986 16
 3 -2 -3 1943.4 222.031 11
 -3 2 -3 2532.83 276.774 4
 -2 3 3 2229.7 153.205 10
 2 3 4 78.842 125.78 10
 -3 -2 -4 316.89 150.863 1
 -2 3 -4 333.438 142.628 4
 -2 3 4 354.408 117.291 3
 2 -3 4 767.318 191.009 13
 -2 -3 -4 357.405 144.636 9
 3 2 4 264.723 110.586 7
 -3 2 -4 396.732 145.743 4
 2 -3 -4 490.866 189.385 2
 -2 -3 -4 329.319 137.133 2
 -3 2 -4 455.25 152.891 9
 -2 3 4 479.821 156.535 15
 -2 3 -4 298.075 154.873 9
 -3 -2 -4 401.46 179.255 9
 -2 3 -4 164.198 134.352 1
 -3 2 4 79.7609 143.573 8
 2 3 4 228.044 108.288 7
 2 -3 4 246.044 122.957 5
 3 -2 4 330.669 173.567 13
 3 -2 -4 349.609 175.031 2
 3 -2 4 312.084 136.431 6
 2 -3 4 186.807 140.239 6
 -3 2 -4 352.109 127.702 1
 3 -2 -4 269.301 168.614 12
 2 -3 4 247.921 124.181 16
 -3 2 4 229.934 173.499 15
 -3 -2 -4 290.842 105.055 2
 3 2 4 396.284 164.364 10
 -2 -3 -4 390.375 150.585 1
 -2 3 4 305.847 112.965 6
 3 -2 4 296.869 107.549 5
 3 -2 4 407.485 127.421 16
 -2 -3 -5 412.903 167.457 2
 -3 -2 -5 577.811 189.09 1
 -3 2 5 357.481 171.616 15
 -2 3 -5 629.835 179.748 4
 -3 -2 -5 578.107 204.919 9
 -2 -3 -5 789.042 224.554 9
 -3 2 -5 692.497 180.782 4
 -3 2 -5 804.551 220.002 9
 2 -3 -5 845.777 232.506 2
 -2 3 5 694.596 219.79 8
 -2 3 -5 470.582 207.876 1
 -3 2 5 293.937 149.346 8
 2 -3 5 792.036 235.957 13
 2 3 5 387.301 149.199 7
 3 2 5 518.146 221.377 10
 -3 2 -5 562.536 193.882 1
 3 -2 5 412.303 188.374 6
 -2 3 5 554.792 152.466 6
 3 -2 5 607.119 199.713 13
 2 -3 5 224.826 163.486 6
 -2 -3 -5 583.773 197.42 1
 3 -2 -5 347.027 162.145 12
 2 3 5 1084.86 248.805 10
 2 -3 5 518.312 171.964 5
 -2 3 5 360.9 160.533 15
 3 -2 -5 441.225 199.895 2
 -2 3 -6 6424.07 526.003 4
 -3 -2 -6 7518.54 605.705 1
 -3 -2 -6 7233.47 600.852 9
 -2 -3 -6 6143.36 538.388 9
 -2 -3 -6 7818.03 588.655 1
 -2 3 6 8386.85 654.749 8
 -2 3 6 7748.62 543.277 6
 2 -3 6 7360.17 596.148 13
 -3 2 6 6716.11 579.231 15
 3 2 6 7062.06 518.025 13
 -2 -3 -6 7298.16 542.023 2
 2 -3 -6 7797.19 638.911 2
 -2 3 -6 7730.25 671.582 1
 3 -2 -6 7528.89 642.423 12
 3 2 6 7681.09 619.153 10
 2 3 6 8063.28 603.906 10
 -2 3 -7 1096.31 327.618 1
 -3 -2 -7 1063.9 323.523 9
 -2 -3 -7 1095.07 301.483 9
 -3 -2 -7 1450.04 341.767 1
 -3 2 -7 1201.57 305.852 9
 -2 3 7 957.774 279.758 8
 -2 -3 -7 1572.04 311.105 1
 -3 2 7 1206.83 343.109 8
 2 -3 -7 1260.09 331.942 2
 2 -3 7 639.669 283.469 6
 3 2 7 950.799 271.828 10
 -3 2 7 1361.61 310.531 15
 3 -2 7 1071.74 312.87 13
 2 3 7 1491.78 333.264 10
 3 -2 7 617.689 273.543 6
 3 -2 -7 816.483 303.996 2
 2 -3 7 1073.49 279.403 13
 -3 2 -7 792.583 278.936 1
 2 3 8 -255.719 240.246 10
 3 -2 8 288.608 287.122 6
 -3 -2 -8 -44.3772 260.621 9
 -2 -3 -8 240.919 250.479 9
 -3 -2 -8 90.0465 219.995 1
 2 3 8 101.591 251.567 6
 3 2 8 -293.589 261.284 10
 -2 -3 -8 116.22 209.417 1
 2 -3 8 -13.094 215.476 6
 2 -3 -8 587.034 297.155 2
 3 -2 8 79.1285 236.65 13
 -3 3 0 133026 1654.14 1
 -3 3 0 131016 1811.95 8
 -3 3 0 128864 2222.85 4
 3 -3 -1 67.378 79.527 2
 3 -3 1 -55.7216 76.4792 13
 -3 3 -1 68.7163 79.6054 4
 -3 3 1 42.4476 74.0147 4
 -3 3 -1 30.2341 59.4751 9
 -3 3 1 146.517 85.9175 8
 -3 3 1 98.0289 93.1996 15
 3 -3 -1 -30.4804 45.2134 13
 -3 3 -1 30.6997 53.3115 7
 -3 3 -1 -13.7644 57.8541 14
 3 -3 1 -52.3158 60.2821 2
 3 -3 1 48.5246 41.443 6
 -3 3 -1 19.3678 54.4868 1
 3 -3 1 132.675 108.05 5
 3 -3 1 177.188 105.701 16
 -3 3 -2 12378.3 516.094 9
 3 -3 2 11290.7 553.774 16
 3 -3 2 12574.3 471.409 6
 3 -3 -2 12066.7 538.504 11
 -3 3 -2 12016.4 508.545 1
 3 -3 2 12359.7 323.861 2
 3 -3 2 12277.2 560.592 13
 3 -3 -2 11568.9 564.453 2
 -3 3 -2 12225.3 615.946 4
 3 -3 2 11973.1 596.623 5
 -3 3 -2 11866.2 383.514 7
 3 3 3 157.787 160.081 10
 -3 3 -3 14.281 136.116 4
 -3 -3 -3 265.48 139.573 9
 3 -3 -3 -152.085 131.697 2
 -3 3 -3 -66.8147 115.231 9
 -3 3 3 -98.9516 118.577 8
 3 -3 3 21.3041 110.499 16
 -3 3 3 -136.819 104.513 3
 -3 3 -3 46.4594 100.078 1
 -3 3 3 -106.758 127.989 15
 3 -3 3 -116.756 127.823 5
 3 -3 3 253.064 131.401 6
 3 -3 3 -90.1595 127.108 13
 -3 -3 -3 58.8545 113.125 2
 3 -3 -3 73.1199 86.0325 11
 -3 3 -4 3926.65 386.748 4
 -3 3 -4 3905.36 385.492 9
 -3 3 4 4456.72 408.224 8
 3 -3 4 3315.1 342.299 5
 3 -3 4 2948.42 349.535 6
 3 -3 4 3688.58 340.3 16
 3 -3 -4 4071.83 412.577 2
 3 -3 4 3662.22 376.994 13
 -3 3 -4 3879.54 382.115 1
 -3 3 4 3288.17 367.518 15
 -3 -3 -5 -100.939 157.52 1
 3 3 5 376.774 187.345 10
 -3 3 -5 216.673 163.189 4
 -3 -3 -5 -152.149 181.86 9
 -3 3 -5 40.7726 156.158 9
 3 -3 -5 -251.306 204.762 2
 -3 3 5 -49.4199 169.335 8
 -3 3 5 -165.925 160.384 15
 -3 3 -5 174.291 173.814 1
 3 -3 5 -14.1993 138.248 6
 3 -3 5 39.9626 149.911 13
 3 -3 5 -101.985 121.821 16
 3 -3 5 32.5712 135.594 5
 -3 -3 -5 52.0407 137.669 2
 -3 3 -6 147.387 185.444 9
 -3 -3 -6 380.201 216.59 9
 -3 3 -6 573.6 231.396 4
 -3 -3 -6 915.277 270.531 1
 -3 3 6 493.473 272.26 8
 3 -3 -6 551.6 292.012 2
 3 3 6 267.892 210.757 10
 -3 3 -6 457.439 244.737 1
 3 -3 6 483.659 212.901 13
 3 -3 6 126.539 195.411 6
 -3 3 6 458.68 252.659 15
 3 -3 7 -133.662 238.518 6
 3 3 7 390.979 281.475 10
 -3 -3 -7 -13.1942 217.17 1
 -3 3 -7 -91.587 219.783 1
 -3 -3 -7 139.059 188.366 9
 -3 3 7 529.971 291.718 8
 -3 3 7 -94.7527 239.187 15
 3 -3 7 -345.496 262.304 13
 3 -3 -7 360.697 250.031 2
 -3 -3 -8 1569.32 380.455 1
 3 3 8 1603.88 388.539 10
 -3 -3 -8 946.954 316.735 9
 0 4 1 1414.53 211.428 7
 -4 0 -1 1731.97 214.299 3
 -4 0 -1 1582.56 200.152 9
 4 0 1 1786.71 218.855 11
 0 -4 -1 1521.57 204.634 2
 0 -4 -2 11132.4 575.199 2
 0 -4 -2 11664.8 456.461 9
 -4 0 -2 10921.5 557.039 9
 -4 0 -2 11465.3 547.679 1
 -4 0 -2 11298.3 525.384 3
 0 4 2 11043.4 594.569 7
 4 0 2 11728.4 550.914 11
 0 4 2 11416.3 455.09 4
 4 0 2 11191.5 547.031 10
 0 -4 -3 579.373 119.898 9
 -4 0 -3 602.499 168.936 9
 0 -4 -3 494.562 157.805 2
 -4 0 -3 564.927 125.614 3
 -4 0 -3 412.343 158.694 1
 0 4 3 718.128 161.291 14
 4 0 3 362.908 127.208 10
 0 -4 -3 551.964 105.987 5
 0 4 3 355.795 167.391 7
 4 0 3 388.872 128.816 11
 0 4 4 19654.2 745.445 10
 -4 0 -4 19315.3 843.499 1
 0 -4 -4 18057.5 683.193 9
 -4 0 -4 18349.2 836.662 9
 0 4 4 19494.9 862.72 7
 -4 0 -4 17264.7 640.353 3
 4 0 4 18930.9 714.644 11
 0 -4 -4 17394.5 817.074 2
 0 4 4 18188.5 761.367 14
 4 0 4 19119.3 851.664 10
 0 4 5 298.59 151.996 10
 0 -4 -5 108.153 147.014 2
 0 -4 -5 137.013 114.536 1
 0 -4 -5 378.362 156.795 9
 4 0 5 -1.35263 154.782 10
 0 4 5 185.835 163.855 7
 0 4 5 223.535 175.112 14
 0 -4 -6 241.104 163.976 2
 -4 0 -6 362.563 161.78 9
 0 4 6 529.342 233.054 14
 -4 0 -6 404.434 201.704 1
 4 0 6 510.588 232.843 13
 0 -4 -7 318.415 256.69 2
 -4 0 -7 -82.3805 218.329 9
 4 0 7 3.0017 190.123 6
 0 4 7 315.211 201.949 6
 4 0 7 -297.105 250.378 13
 -4 0 -7 -15.4288 198.774 1
 0 -4 -8 3050.68 464.149 2
 4 0 8 2560.22 421.968 13
 -1 4 0 45.7086 78.1837 4
 -4 1 0 13.0729 65.2235 9
 -1 4 0 -52.6718 81.285 7
 -4 1 0 -8.81031 69.9849 15
 1 -4 0 -98.3062 95.382 16
 1 -4 0 -68.3472 93.026 2
 -4 1 0 -89.1918 82.0365 3
 4 -1 0 -17.6232 63.3294 11
 4 -1 1 31.4518 69.6861 10
 -1 4 -1 214.407 114.822 4
 -1 4 1 81.6736 72.9876 4
 -4 1 -1 198.173 93.3816 9
 -4 1 1 76.9392 92.9431 3
 -4 1 -1 171.738 95.4473 3
 -4 1 -1 149.928 74.4936 15
 -4 1 1 -1.37529 74.3807 15
 -1 4 1 -5.13394 82.7574 14
 1 -4 -1 69.377 85.8848 2
 4 -1 1 60.5211 48.9811 12
 1 -4 -1 125.622 98.6412 16
 -1 4 1 185.253 101.102 7
 4 -1 1 36.538 80.1293 11
 4 -1 -1 126.546 93.2103 11
 1 -4 1 189.83 103.336 16
 -4 -1 -2 41015.6 1198.29 9
 1 4 2 41193.9 1241.36 7
 -4 1 -2 42748.3 1099.77 3
 4 1 2 43383.9 1212.73 10
 -1 -4 -2 40964.2 1179.78 2
 -1 4 2 42556.4 1197.89 7
 -4 1 2 42632.4 1174.09 15
 -1 4 2 44709 1143.82 14
 4 -1 2 44317.8 1127.87 11
 -1 4 -2 41701.7 1258.34 4
 -4 1 -3 18743 748.031 1
 1 -4 -3 17806.2 536.817 9
 -4 1 -3 15756.9 705.174 9
 1 4 3 16152 749.374 7
 -4 1 -3 17216.9 669.144 3
 1 -4 -3 16539 746.82 2
 1 -4 -3 17385.6 572.099 16
 -1 4 3 16834.1 767.343 7
 -1 -4 -3 15844.2 726.743 2
 -4 1 3 16766.7 767.909 15
 4 -1 -3 16931.4 785.942 12
 1 -4 -3 16896.7 551.41 5
 4 -1 3 17531.4 689.414 11
 -1 4 3 17645.2 731.27 14
 4 -1 3 17602.4 724.522 10
 4 1 4 202.856 136.695 10
 1 -4 -4 394.699 174.807 2
 1 4 4 204.696 139.416 10
 -1 -4 -4 339.693 149.887 9
 -4 -1 -4 247.972 180.68 9
 -4 1 -4 126.583 159.83 9
 -4 -1 -4 95.2395 146.456 1
 -4 1 -4 351.804 147.39 4
 -4 1 -4 280.24 116.678 3
 1 4 4 174.082 126.634 7
 -1 4 4 20.1965 162.426 7
 -1 4 4 316.264 166.381 14
 -4 1 -4 463.773 188.577 1
 4 -1 4 312.731 117.969 11
 -1 -4 -4 132.694 128.314 2
 4 -1 4 197.253 123.948 16
 -4 -1 -5 5993.39 527.712 1
 -4 -1 -5 6108.12 534.363 9
 -4 1 -5 6029.39 523.833 9
 -1 4 5 5749.49 423.39 6
 -1 4 5 5642.22 478.488 14
 1 -4 -5 5391.97 499.995 2
 4 -1 5 5885 505.546 13
 -4 1 -5 5284.89 491.196 1
 4 1 5 5821.98 516.407 10
 1 4 6 2731.72 354.447 10
 1 -4 -6 1971.98 326.423 2
 -4 -1 -6 2519.65 377.291 9
 -1 -4 -6 2087.84 317.199 9
 -4 1 -6 2508.79 390.352 9
 -4 1 -6 2606.49 392.223 1
 -4 -1 -6 2749.44 408.903 1
 -1 -4 -6 2270.99 328.901 1
 -1 -4 -6 2494.3 351.923 2
 -1 4 6 2485.02 362.777 14
 4 -1 6 1077.23 323.82 6
 4 -1 6 1965.54 332.753 13
 4 1 6 1963.25 291.911 13
 4 1 6 2707.82 413.074 10
 4 1 7 -280.554 275.272 10
 -4 -1 -7 -211.652 214.671 1
 -1 -4 -7 -75.8951 204.559 2
 -4 -1 -7 -109.43 188.53 9
 -4 1 -7 330.273 239.818 9
 1 -4 -7 330.897 207.382 2
 -1 4 7 -90.1849 230.256 8
 -4 1 -7 -210.98 258.927 1
 4 1 7 464.352 249.553 13
 4 -1 7 49.6069 216.824 6
 4 -1 7 -62.0084 219.661 13
 1 -4 -8 -64.3036 224.402 2
 4 -1 8 372.909 283.968 13
 -2 4 0 6787.9 426.105 4
 -4 2 0 6945.68 304.248 9
 2 -4 0 6918.63 389.117 2
 -4 2 0 7091.66 452.732 3
 -4 2 0 6602.73 385.161 15
 2 -4 0 6803.81 412.487 16
 -2 4 0 6529.4 405.146 7
 4 -2 0 6931.61 369.052 12
 -2 4 0 6955.29 389.721 14
 -2 4 0 6807.25 270.317 1
 4 -2 0 7185.04 371.672 2
 2 -4 0 6582.6 423.891 5
 4 -2 0 6844.26 432.681 11
 -2 4 -1 57113.2 1401.91 4
 -4 2 -1 57303.7 1144.77 1
 -4 2 -1 58382.1 1401.5 4
 2 -4 1 58210.9 1359.87 16
 -2 4 1 57153.4 1370.73 7
 -4 2 1 58503.6 1397.7 3
 4 -2 -1 58476 1373.37 11
 2 -4 1 57432.7 1172.5 2
 2 -4 1 57516.3 1214.01 13
 2 -4 -1 56805.9 1313.85 2
 -2 4 -1 57676.9 1144.95 1
 2 -4 -1 54709.4 1291.7 5
 4 -2 -1 55228.1 1278.87 2
 -2 4 1 57425.9 1309.99 14
 -2 4 -1 58363.1 1262.74 7
 2 -4 1 55702.5 1382.75 5
 -2 4 -2 8872.09 550.193 4
 4 -2 -2 8263.62 508.801 12
 -4 2 -2 8758.83 523.583 4
 -4 2 -2 8436.75 436.587 9
 -4 2 2 7858.82 498.125 15
 2 -4 2 7684.25 441.372 13
 -4 2 -2 8355.38 439.026 1
 -2 4 -2 8151.9 448.827 1
 -4 2 2 8161.1 491.006 3
 2 -4 2 8052.53 490.87 16
 -2 4 -2 8518.32 419.749 7
 2 -4 2 7672.8 360.214 2
 4 -2 -2 7832.73 487.607 2
 2 -4 2 7764.17 501.516 5
 4 -2 -2 7729.95 470.363 11
 4 -2 2 7372.21 427.037 10
 -2 4 -3 23344.7 959.661 4
 -4 2 -3 25118.7 937.802 4
 -2 -4 -3 23715.8 892.063 9
 -4 -2 -3 22816.4 962.184 9
 -4 2 -3 24888.7 874.844 9
 2 4 3 23995.6 967.373 7
 -4 2 3 23936.3 909.146 8
 2 -4 3 24705.2 895.059 13
 2 -4 3 24365.3 897.456 16
 2 -4 -3 25044.9 752.611 16
 -2 4 3 25590.7 965.154 7
 -4 2 3 24428.8 960.394 15
 -2 -4 -3 24794.8 938.609 2
 4 -2 3 23772.1 829.4 16
 2 -4 -3 24101.3 931.087 2
 4 2 3 24578 979.784 10
 4 -2 -3 24795.3 967.7 2
 2 -4 3 22530.2 911.417 5
 4 -2 -3 23945 963.157 12
 -4 2 -3 23397.7 856.591 1
 4 2 4 5002.89 457.886 10
 -2 4 -4 4037.05 428.48 4
 2 4 4 4496.05 433.762 10
 2 4 4 4648.86 416.508 7
 -4 2 -4 4197.01 397.399 4
 -2 -4 -4 3873.31 381.988 9
 -4 2 -4 3777.79 382.578 9
 -4 -2 -4 3686.57 416.077 9
 -4 -2 -4 4559.31 445.224 1
 4 -2 4 4171.14 412.47 13
 -4 2 4 3967.6 417.384 8
 4 -2 4 4228.28 349.701 16
 -4 2 4 4499.71 443.136 15
 -2 -4 -4 4519.56 422.191 2
 -2 4 4 4533.83 412.683 14
 2 -4 4 4638.46 421.544 13
 2 -4 -4 4543.99 441.977 2
 -2 4 -4 3811.02 397.779 1
 4 -2 -4 4279.71 440.884 2
 2 -4 4 3406.19 369.771 5
 4 -2 -4 4032.81 442.872 12
 -4 2 -4 4520.74 417.683 1
 2 4 5 5162.47 482.15 10
 -2 4 -5 5216.62 507.485 4
 -4 2 -5 5096.77 457.084 4
 -2 -4 -5 4836.94 446.442 9
 -4 -2 -5 5767.28 540.008 9
 -4 2 -5 5554.37 510.453 9
 -4 -2 -5 5311.77 521.13 1
 -4 2 5 5434.86 510.952 8
 2 4 5 4998.53 454.693 7
 -4 2 5 5170.06 507.264 15
 4 -2 5 4772.72 473.256 6
 -2 4 5 5187.66 462.413 14
 -2 -4 -5 4803.92 459.657 2
 2 -4 5 5518.62 494.218 13
 4 -2 5 5484.7 507.135 13
 2 -4 -5 6032.51 540.466 2
 4 -2 -5 5704.04 558.238 2
 4 -2 -5 4627.09 528.207 12
 2 -4 5 4542.52 434.712 5
 -2 4 -5 4995.13 500.962 1
 -4 2 -5 5669.41 520.22 1
 4 2 5 5369.3 526.814 10
 4 2 6 558.549 255.395 10
 -2 -4 -6 642.668 219.032 2
 2 4 6 789.942 245.368 10
 -2 4 -6 425.83 220.738 4
 -4 2 -6 921.102 256.143 1
 -4 -2 -6 422.977 188.345 9
 -2 -4 -6 1010.56 264.443 9
 -4 2 -6 823.606 283.717 9
 2 -4 -6 1075.08 321.085 2
 -2 4 6 1527.83 348.795 8
 -2 4 -6 967.86 303.544 1
 -4 2 6 1077.16 291.812 8
 -4 2 6 888.149 281.811 15
 4 -2 -6 853.789 277.124 2
 -2 4 6 672.271 252.891 14
 4 -2 6 614.738 234.319 6
 2 -4 6 653.856 230.591 13
 4 -2 6 952.462 259.036 13
 4 -2 -6 1219.97 309.892 12
 -2 -4 -6 676.415 221.83 1
 -4 -2 -6 1216.57 313.385 1
 4 2 7 1991.67 415.536 10
 -4 -2 -7 1942.05 368.668 9
 -2 -4 -7 2009.91 367.945 9
 -4 2 -7 1938.15 391.355 9
 2 -4 -7 1441.92 338.943 2
 -2 4 7 1571.75 358.363 8
 2 4 7 1943.5 374.734 10
 -2 4 7 2573.2 400.026 14
 -4 2 7 1974.78 393.357 15
 -4 -2 -7 2207.22 399.254 1
 4 -2 7 1452.85 369.727 6
 4 -2 -7 2206.26 451.174 12
 -2 -4 -7 2549.93 414.237 1
 4 2 7 1606.45 326.946 13
 3 -4 0 46.8095 89.7506 2
 -3 4 0 -69.9044 91.8345 4
 -4 3 0 -14.6664 96.545 4
 4 -3 0 79.4377 72.496 2
 3 -4 0 5.86494 118.61 16
 -3 4 0 -151.739 106.757 7
 -4 3 0 -28.632 84.832 15
 -3 4 0 27.7094 92.0768 14
 3 -4 0 -139.785 87.7733 13
 3 -4 0 43.9293 111.5 5
 -3 4 -1 6349.04 459.408 4
 -3 4 1 6661.77 427.495 4
 -4 3 -1 6509.33 467.259 4
 -4 3 -1 6364.71 334.949 1
 -4 3 -1 6785.14 336.671 9
 -4 3 1 6354.16 431.243 15
 -4 3 1 6439.75 449.188 3
 -4 3 1 6255.1 374.7 8
 3 -4 1 6638.71 451.226 16
 -3 4 -1 6304.37 372.124 14
 -3 4 1 6049.54 407.917 14
 3 -4 -1 6635.45 433.501 16
 3 -4 1 6894.38 356.544 2
 -4 3 -1 6198.35 344.983 14
 3 -4 -1 6782.8 427.614 2
 3 -4 -1 6836.34 289.234 13
 3 -4 1 6361.17 382.477 13
 4 -3 -1 6530.62 411.998 2
 4 -3 1 6561.58 311.986 2
 -3 4 1 6099.15 430.828 7
 -3 4 -1 6178.16 322.256 1
 4 -3 1 6058.9 384.136 13
 3 -4 1 6109.25 453.392 5
 4 -3 -1 6643.65 444.054 11
 -3 4 -1 6977.49 394.37 7
 4 -3 1 5888.52 311.592 10
 3 -4 -2 1205.45 210.419 2
 -3 4 -2 882.794 194.225 4
 -4 3 -2 764.821 184.204 4
 -4 3 -2 943.226 172.907 1
 -4 3 -2 838.435 157.703 9
 3 -4 2 999.677 192.651 16
 4 -3 -2 719.249 171.633 2
 -4 3 2 830.972 173.407 8
 -4 3 2 900.056 193.101 3
 -3 4 -2 701.365 149.615 1
 -3 4 -2 967.59 151.255 7
 -4 3 2 835.332 181.832 15
 4 -3 2 729.725 165.889 16
 -4 3 -2 831.951 123.659 14
 -3 4 2 545.692 159.286 14
 4 -3 2 1260.5 154.389 6
 3 -4 2 602.732 150.034 13
 4 -3 2 910.311 187.355 13
 3 -4 2 714.475 194.049 5
 4 -3 -2 799.196 174.235 11
 -3 4 -3 22268.8 955.665 4
 -4 3 -3 23101.5 953.722 4
 -4 3 -3 21898.1 833.674 9
 3 -4 3 23193 949.834 5
 -3 4 3 22618.4 802.731 3
 -4 3 3 21965.5 891.144 8
 -4 3 3 23246.1 891.453 3
 -4 3 3 21089.7 926.791 15
 4 -3 3 20479.4 823.583 16
 3 -4 -3 22140.4 774.142 16
 4 -3 3 22121.6 769.881 6
 3 -4 3 23688.7 903.895 13
 4 -3 3 23283 909.917 13
 3 -4 -3 21934.3 918.971 2
 4 -3 -3 22769.3 939.846 2
 -3 4 -3 21750.2 840.695 1
 4 -3 -3 22170 954.593 12
 3 -4 -3 22003.4 770.815 11
 3 -4 3 22947.7 893.991 16
 4 -3 -3 22711.9 854.905 11
 -4 3 -3 22984.5 853.126 1
 -4 3 -4 135.576 146.528 1
 4 3 4 120.071 163.144 10
 -3 4 -4 50.5559 135.482 4
 -3 -4 -4 -167.213 176.459 9
 -4 -3 -4 112.827 148.631 9
 -4 3 -4 -217.838 179.408 4
 3 -4 -4 -12.9522 159.019 2
 -4 3 -4 45.4575 128.02 9
 3 -4 4 19.8789 154.257 13
 -3 4 4 -18.9722 161.231 8
 -4 3 4 130.094 153.213 8
 4 -3 -4 -62.6324 151.791 2
 3 -4 4 -122.058 148.65 16
 4 -3 4 87.6796 135.403 16
 -4 3 4 160.708 154.615 15
 -3 4 -4 -27.948 122.426 1
 4 -3 4 -34.8032 125.924 6
 4 -3 4 -200.518 156.066 13
 3 -4 4 -63.8508 107.288 6
 4 -3 -4 -245.526 172.57 12
 -4 -3 -4 104.075 115.979 2
 -3 -4 -4 -106.612 158.739 2
 3 -4 4 -94.4521 141.085 5
 3 4 4 159.27 134.458 7
 4 3 5 9289.13 712.603 10
 3 4 5 9105.11 689.386 10
 -3 4 -5 8636.76 663.455 4
 -4 3 -5 9133.98 652.235 4
 -3 -4 -5 8369.46 652.998 9
 -4 -3 -5 9621.92 706.358 9
 -4 3 -5 9552.84 676.715 9
 -3 4 5 9562.01 692.987 8
 -4 3 5 9603.86 693.685 8
 4 -3 5 9426.65 583.676 16
 -4 3 5 8582.74 666.885 15
 -3 -4 -5 8416.82 614.43 2
 3 -4 5 9509.12 671.226 13
 4 -3 5 9816.14 681.285 13
 3 -4 -5 9353.71 704.245 2
 4 -3 -5 8974.9 684.419 2
 -3 4 -5 8511.9 638.606 1
 3 -4 5 7581.88 590.261 5
 -4 3 -5 8783.79 656.271 1
 -4 3 -6 -203.545 229.504 1
 4 3 6 123.597 183.552 10
 3 4 6 -22.0926 242.718 10
 -3 4 -6 159.833 184.897 4
 -3 -4 -6 -67.3739 159.685 9
 -4 -3 -6 59.1931 227.875 9
 4 -3 -6 -209.589 195.388 2
 -4 3 -6 201.29 209.709 4
 -4 3 -6 -12.3807 184.995 9
 3 -4 -6 168.37 241.909 2
 -3 4 6 -122.588 215.891 8
 -4 3 6 299.903 229.03 8
 -4 -3 -6 174.777 236.922 1
 -4 3 6 473.853 265.96 15
 -3 4 -6 328.758 245.251 1
 3 -4 6 88.5707 200.39 13
 4 -3 6 252.553 207.572 6
 4 -3 6 13.7985 210.706 13
 3 -4 6 -61.5968 181.738 6
 4 3 7 9.25844 256.267 10
 3 4 7 -14.331 201.869 10
 -4 3 -7 166.216 279.876 1
 -4 -3 -7 -310.901 268.987 1
 -3 -4 -7 -613.142 362.419 1
 -4 -3 -7 -211.803 235.71 9
 -3 -4 -7 -87.2706 253.491 9
 -4 3 -7 225.081 240.308 9
 -3 4 7 104.77 210.163 8
 -4 3 7 170.86 254.239 8
 3 -4 -7 -280.917 284.516 2
 4 -3 -7 75.2325 234.752 2
 -4 3 7 -52.1979 193.954 15
 -3 4 7 -75.4536 193.281 14
 -3 4 -7 225.295 255.846 1
 3 -4 7 269.818 243.896 13
 4 -3 7 -187.771 215.81 13
 4 -3 7 335.359 256.289 6
 4 -4 0 56235 1442.48 16
 -4 4 0 57696.7 1354.36 14
 4 -4 -1 -76.7124 119.451 2
 -4 4 -1 -63.5189 128.202 4
 -4 4 1 146.198 117.17 4
 -4 4 1 -49.679 96.1647 8
 4 -4 1 -8.70032 134.833 16
 -4 4 -1 -57.394 89.7702 14
 4 -4 1 97.5497 95.6418 13
 -4 4 -2 2601.13 354.87 4
 4 -4 -2 2272 292.342 2
 -4 4 -2 2296.53 249.635 9
 -4 4 2 2030.31 259.606 8
 -4 4 2 2462.48 302.87 3
 4 -4 2 1872.4 271.987 16
 4 -4 2 1933.75 258.164 13
 4 -4 -2 2060.68 266.68 11
 -4 4 -2 2362.29 248.64 1
 4 -4 2 2207.52 316.006 5
 -4 4 -3 59.1114 137.02 4
 4 -4 -3 -30.3279 138.59 2
 -4 4 -3 -114.245 143.231 9
 -4 4 3 26.9493 127.738 8
 4 -4 3 427.277 210.099 16
 -4 4 3 130.249 197.557 15
 4 -4 3 -342.2 189.805 13
 -4 4 -3 53.3247 113.872 1
 4 -4 -3 157.153 134.335 11
 4 -4 3 3.33762 160.882 5
 -4 4 -4 4646.8 482.503 4
 -4 4 -4 3958.87 407.445 1
 -4 4 -4 4339.01 438.107 9
 -4 4 4 4590.23 463.237 8
 -4 4 4 4403.22 430.021 3
 4 -4 4 4137.1 415.544 16
 -4 4 4 4003.78 450.773 15
 4 -4 4 4425.17 449.675 13
 4 -4 -4 4187.39 460.999 2
 4 -4 4 3862.8 426.279 5
 -4 -4 -5 -568.432 277.636 9
 -4 4 -5 50.7591 178.013 4
 -4 4 -5 41.8607 171.798 9
 4 -4 -5 128.632 204.211 2
 -4 4 5 -204.863 228.106 8
 4 -4 5 371.562 213.911 16
 -4 4 5 -67.8147 214.476 15
 -4 4 -5 22.8191 154.521 1
 4 -4 5 312.04 228.71 13
 4 -4 5 -7.38628 156.085 6
 4 -4 5 -124.327 176.852 5
 -4 4 6 -121.733 247.846 15
 4 4 6 696.965 322.414 10
 -4 -4 -6 81.848 229.211 9
 -4 4 -6 153.099 184.921 4
 -4 4 6 242.083 234.599 8
 4 -4 6 299.267 250.07 13
 4 -4 6 -114.917 224.539 6
 4 -4 -6 466.773 287.359 2
 -4 4 -6 -218.486 272.497 1
 4 4 7 302.357 327.542 10
 -4 -4 -7 462.578 310.879 9
 4 -4 7 -418.222 232.575 6
 -4 4 -7 158.44 232.705 1
 0 5 1 4407.7 417.554 7
 0 -5 -1 4025.35 370.698 2
 0 5 2 58456.8 1623.89 7
 0 -5 -2 57945 1550.12 2
 0 5 2 55259.7 1263.78 4
 0 -5 -3 4591.34 327.754 9
 -5 0 -3 3761.88 397.432 9
 -5 0 -3 4480.61 406.527 1
 -5 0 -3 4338.02 359.682 3
 0 -5 -3 4550.66 435.308 2
 5 0 3 3652.62 359.534 11
 5 0 3 4963.65 436.624 10
 5 0 4 164.256 146.836 10
 -5 0 -4 76.8682 168.551 9
 0 5 4 187.429 171.325 7
 0 5 4 -41.5957 172.909 14
 -5 0 -4 -48.5589 140.413 1
 0 -5 -4 156.131 135.277 2
 5 0 4 219.62 124.076 11
 5 0 5 1005.72 270.474 10
 0 -5 -5 1266.03 277.415 2
 -5 0 -5 1151.93 298.044 9
 0 5 5 1195.05 266.565 7
 0 5 5 1698.55 300.804 14
 -5 0 -5 1492.77 309.857 1
 -5 0 -6 6579.45 641.658 1
 -5 0 -6 6275.29 605.857 9
 0 5 6 6249.57 544.225 14
 0 -5 -6 5818.27 573.308 2
 5 0 6 5583.73 558.651 13
 5 0 6 6085.08 609.547 10
 5 0 7 209.174 238.466 10
 0 -5 -7 389.179 191.671 2
 -5 0 -7 265.951 280.036 1
 -5 0 -7 367.611 253.534 9
 5 0 7 71.7519 227.535 6
 5 0 7 229.657 230.287 13
 1 -5 0 7287.65 465.335 2
 -5 1 0 7681.83 433.035 9
 -5 1 0 7442.02 439.023 15
 -5 1 0 8081.4 522.756 3
 -1 5 0 8013.69 519.437 7
 5 -1 0 7451.2 506.856 11
 -1 5 0 7295.85 480.491 4
 -5 1 -1 4671.43 318.788 15
 -5 1 -1 4743.79 363.087 9
 1 -5 -1 4974.62 369.487 16
 -5 1 -1 4777.84 403.156 3
 -5 1 1 4890.04 415.29 3
 -1 5 1 4891.2 430.631 7
 1 -5 -1 4284.5 374.584 2
 5 -1 1 4818.11 299.641 12
 5 -1 1 4629.73 404.505 11
 5 -1 -1 4558.75 407.694 11
 -1 5 1 4463.93 356.081 4
 -1 5 2 3070.45 273.705 4
 1 -5 -2 3007.09 281.304 16
 -1 5 2 3002.22 316.392 14
 -1 5 2 2788.67 345.755 7
 1 -5 -2 2699.14 271.547 5
 1 -5 -2 2801.34 329.65 2
 5 1 3 3533.76 397.585 10
 -1 -5 -3 3112.86 317.693 9
 -5 1 -3 3613.99 361.636 9
 -5 1 -3 3351.94 349.174 1
 -5 -1 -3 2486.24 342.71 9
 -5 1 -3 3611.75 354.298 3
 -1 5 3 3153.3 369.754 7
 -1 5 3 3853.89 386.06 14
 1 -5 -3 3856.74 397.177 2
 -1 -5 -3 3231.65 378.908 2
 5 -1 3 3556.63 355.182 11
 1 5 3 2887.12 372.855 7
 5 -1 3 3625.94 365.463 10
 -5 1 -4 16742.6 828.51 1
 -1 -5 -4 15099.1 721.666 9
 -5 -1 -4 16772.3 882.158 9
 -5 1 -4 18287.4 857.666 9
 -1 5 4 16395.3 866.577 7
 -5 -1 -4 18217.7 905.417 1
 -5 1 -4 16231.6 728.361 3
 1 5 4 16422.4 866.704 7
 -1 5 4 17788.6 839.383 14
 -1 -5 -4 17511.7 885.592 2
 1 -5 -4 16061.2 851.863 2
 5 -1 4 16630.1 778.895 11
 5 -1 4 15027.5 783.724 10
 5 1 4 17166.4 895.477 10
 5 -1 5 685.758 220.237 10
 5 1 5 874.658 257.104 10
 1 -5 -5 190.214 185.739 2
 -5 -1 -5 629.417 225.145 9
 -5 1 -5 454.949 217.863 9
 -5 -1 -5 784.158 231.586 1
 -1 5 5 613.925 225.969 14
 1 5 5 368.86 176.111 7
 -1 5 5 656.523 255.983 7
 5 -1 5 724.458 234.122 13
 -1 -5 -5 929.055 277.289 2
 -5 1 -5 422.337 211.379 1
 5 -1 6 1047.02 318.485 10
 5 1 6 1022.3 297.118 10
 -1 -5 -6 861.727 281.709 2
 1 -5 -6 860.319 265.449 2
 -5 -1 -6 876.867 296.681 9
 -5 1 -6 838.765 266.354 9
 5 -1 6 625.852 258.424 6
 1 5 6 735.701 246.073 7
 -1 5 6 761.183 235.384 14
 5 -1 6 1353.45 323.21 13
 -5 -1 -6 539.844 227.376 1
 -5 1 -6 749.393 242.07 1
 5 -1 7 268.962 249.53 10
 5 1 7 70.5549 249.343 10
 -1 -5 -7 41.7471 228.473 2
 -5 -1 -7 145.741 264.552 9
 1 -5 -7 380.471 273.038 2
 -5 1 -7 497.505 304.217 9
 5 -1 7 170.639 241.416 6
 5 1 7 -64.0296 244.118 13
 -5 -1 -7 59.0785 196.411 1
 -5 1 -7 21.2862 229.417 1
 -2 5 0 -52.8677 120.402 4
 -5 2 0 -36.2414 75.6723 9
 -5 2 0 -39.3459 115.999 3
 2 -5 0 -7.1169 98.3311 16
 -2 5 0 -7.09377 130.337 7
 -5 2 0 -28.9778 101.81 15
 5 -2 0 -171.438 112.031 12
 2 -5 0 -54.9719 96.4668 2
 2 -5 0 47.5859 110.344 5
 5 -2 0 -216.818 143.024 11
 -2 5 -1 54619.8 1499.75 4
 -2 5 1 53975.1 1355.67 4
 -5 2 1 53462.8 1468.63 3
 -5 2 -1 53685.3 1202.56 15
 -2 5 -1 51445.2 1337.19 7
 2 -5 -1 53203.4 1345.07 16
 -2 5 1 51251.8 1432.98 7
 -2 5 1 53633.5 1384.38 14
 2 -5 -1 52019.7 1379.45 2
 2 -5 1 55966.5 1433.18 16
 5 -2 1 54460.6 1118.68 12
 5 -2 -1 53483.2 1368.97 12
 5 -2 1 53870 1457.99 11
 5 -2 2 -202.428 134.676 10
 -2 5 -2 287.039 186.696 4
 -2 5 2 25.1011 101.132 4
 -5 2 -2 50.6826 99.504 9
 -2 5 -2 85.1605 112.575 1
 -5 2 -2 102.208 144.662 3
 -2 5 -2 3.40418 95.9913 7
 2 -5 -2 13.1181 112.898 16
 -5 2 2 -0.34558 131.765 3
 -2 5 2 285.513 169.502 7
 -5 2 2 61.07 135.856 15
 5 -2 -2 -228.124 146.89 2
 -2 5 2 94.4751 150.032 14
 2 -5 2 -60.1893 97.2878 2
 5 -2 -2 22.2035 119.213 12
 2 -5 2 135.419 150.139 5
 -5 2 -2 -29.5959 113.958 1
 5 -2 2 -149.733 132.051 11
 2 -5 -2 -130.331 114.765 5
 2 -5 -2 -32.1903 131.711 2
 5 -2 -2 -43.0743 146.615 11
 2 -5 2 -64.4479 157.961 16
 -5 2 -3 4699.41 394.747 1
 -5 2 -3 4338.25 385.112 9
 -5 2 -3 4124.29 385.783 3
 2 -5 -3 4226.3 339.784 16
 -2 5 3 3945.41 390.99 14
 2 -5 -3 4634.41 441.276 2
 -2 5 -3 4345.25 406.56 1
 -2 5 3 4526.03 454.227 7
 2 -5 3 3721.3 412.166 5
 5 -2 -3 3916.35 420.247 2
 5 -2 -3 4341.07 447.629 12
 -5 2 3 4319.27 436.127 15
 5 -2 3 4256.47 415.153 11
 5 -2 3 4175.01 390.87 10
 -2 5 -3 3974.18 460.836 4
 5 -2 4 126.055 166.271 10
 5 2 4 28.086 162.757 10
 -2 5 -4 133.78 150.12 4
 2 -5 -4 369.319 218.835 2
 -2 -5 -4 -50.1088 156.674 9
 -5 -2 -4 -144.418 183.518 9
 -5 2 -4 398.955 190.991 9
 -2 5 -4 25.2442 156.322 1
 -5 2 -4 262.092 193.244 4
 2 5 4 -277.899 218.926 7
 5 -2 4 68.8031 117.954 16
 -5 2 4 -268.679 180.16 15
 -2 5 4 -6.85212 192.536 7
 5 -2 -4 -56.6226 151.895 2
 -2 5 4 21.6191 157.511 14
 -5 2 -4 214.38 162.203 1
 5 -2 4 -48.6632 172.578 13
 5 -2 -4 140.095 178.751 12
 2 -5 4 111.464 166.277 5
 -2 -5 -4 124.546 174.809 2
 5 -2 4 39.0045 158.522 11
 5 2 5 2131.82 359.919 10
 -5 -2 -5 2052.76 336.302 9
 -5 2 -5 2201.84 349.636 9
 -5 2 -5 2486.05 356.795 4
 -5 -2 -5 1962.74 367.417 1
 -5 2 -5 2443.34 370.118 1
 -5 2 5 2574.87 389.596 15
 5 -2 5 1392.73 326.619 6
 5 -2 5 2424.63 368.66 13
 5 -2 -5 2346.45 389.142 12
 -2 -5 -6 468.68 257.329 2
 5 2 6 -309.959 310.272 10
 2 5 6 -477.493 268.302 10
 -2 -5 -6 -76.087 176.095 9
 -5 -2 -6 -567.923 334.967 9
 2 -5 -6 -64.6559 186.985 2
 -5 2 -6 -214.398 237.146 9
 -5 -2 -6 -200.26 249.877 1
 -5 2 -6 120.24 226.016 1
 2 5 6 -332.525 211.559 7
 -2 5 6 -29.9061 194.149 14
 5 -2 6 -49.1684 209.18 6
 5 -2 6 355.851 237.786 13
 5 2 7 2064.96 424.804 10
 -2 -5 -7 1681.41 355.78 2
 -5 -2 -7 1220.54 337.93 9
 -5 2 -7 2073.39 410.208 9
 2 -5 -7 1798.15 414.676 2
 -2 5 7 1844.53 412.441 8
 -5 2 -7 1443.39 346.334 1
 -2 5 7 1461.47 329.39 14
 5 -2 7 1165.83 384.085 6
 5 -2 7 2142.05 424.68 13
 -5 -2 -7 1733.12 393.985 1
 5 2 7 2237.44 415.351 13
 -3 5 0 314.709 173.678 4
 3 -5 0 -42.5855 131.826 16
 -5 3 0 195.773 142.577 3
 -3 5 0 34.0985 120.23 7
 5 -3 0 444.912 132.499 2
 -5 3 0 362.37 133.906 15
 -3 5 0 -18.2134 141.404 14
 3 -5 0 -26.1302 106.796 13
 5 -3 0 191.188 122.007 11
 3 -5 0 384.586 192.209 5
 3 -5 0 124.999 102.911 2
 -3 5 -1 11327.9 687.686 4
 -3 5 1 11293.8 613.262 4
 -5 3 -1 11701.8 676.954 4
 -3 5 -1 11678.1 583.548 7
 -5 3 1 13184.6 700.878 3
 3 -5 1 11860.5 668.062 16
 3 -5 1 11818.4 544.635 2
 -5 3 -1 12102.3 546.706 15
 -5 3 1 11495.9 630.21 15
 -3 5 1 11738.5 624.827 14
 3 -5 -1 11030.9 606.4 2
 3 -5 1 12004.2 563.518 13
 5 -3 -1 10614.4 575.075 2
 3 -5 1 11662.1 685.43 5
 3 -5 -1 11358.5 636.866 5
 5 -3 -1 12334.9 688.403 11
 -3 5 1 11731.6 645.47 7
 3 -5 -1 11614.3 620.279 16
 5 -3 2 2057.11 238.392 10
 3 -5 -2 2030.53 280.94 2
 -3 5 -2 1807.01 296.988 4
 -3 5 2 2038.95 250.326 4
 -5 3 -2 1786.57 228.115 9
 -5 3 -2 1773.71 297.91 4
 -5 3 -2 1748.95 220.775 1
 3 -5 2 1998.2 290.817 16
 -3 5 -2 1976.2 237.74 1
 5 -3 -2 2046.86 300.076 2
 -5 3 2 1650.02 283.584 3
 -5 3 2 2245.87 322.943 15
 -3 5 2 2266.26 322.466 7
 -3 5 2 2186.93 300.384 14
 3 -5 -2 2083.56 268.145 16
 3 -5 2 1909.7 258.163 13
 5 -3 -2 1627.28 260.948 12
 3 -5 2 1468.6 278.669 5
 5 -3 -2 2067 301.286 11
 -5 3 -3 8657.61 541.05 1
 -3 5 -3 8367.14 648.764 4
 -5 3 -3 9267.9 635.505 4
 -5 3 -3 8754.19 538.267 9
 -3 5 3 8328.67 510.409 3
 -5 3 3 8629.92 604.827 3
 3 -5 3 8060.38 573.49 16
 3 -5 -3 8773.16 518.511 16
 5 -3 3 8639.33 564.492 16
 -5 3 3 8272.41 621.588 15
 -3 5 3 7257.02 544.155 14
 3 -5 3 8712.94 574.401 13
 3 -5 -3 8861.38 617.214 2
 5 -3 3 8516.84 580.9 13
 -3 5 -3 9362.46 574.58 1
 5 -3 -3 7908.56 588.142 2
 5 -3 -3 8041.19 621.115 12
 3 -5 3 7946.98 604.48 5
 5 -3 -3 8653.11 591.703 11
 -3 5 -4 2518.86 390.204 4
 3 -5 -4 3177.18 406.981 2
 -5 3 -4 2912.58 371.257 4
 -5 3 -4 2696.29 354.737 9
 -3 5 -4 3089.17 374.441 1
 3 -5 4 3016.66 379.568 16
 -5 3 -4 3082.57 350.001 1
 5 -3 -4 3182.13 418.295 2
 -5 3 4 3159.88 429.81 15
 -3 5 4 2733.53 370.756 14
 3 -5 4 3370.6 399.785 13
 5 -3 4 2778.99 370.378 13
 5 -3 -4 3522.38 471.019 12
 3 -5 4 2733.93 375.437 5
 5 -3 4 3090.15 358.731 16
 5 3 5 1695.83 358.911 10
 -3 5 -5 1213.22 324.487 4
 -3 -5 -5 1116.8 291.378 9
 -5 -3 -5 1258.68 311.414 9
 3 -5 -5 1443.74 319.079 2
 3 5 5 1223.56 317.792 7
 -5 3 -5 1279.42 283.042 4
 -5 3 -5 1437.42 293.917 9
 -3 5 5 1764.28 332.381 8
 -5 3 -5 1694.68 315.909 1
 5 -3 -5 1436.47 354.02 2
 -3 5 -5 1232.25 285.49 1
 -5 3 5 1650.19 349.572 15
 -3 5 5 1792.79 337.93 14
 5 -3 5 876.897 280.536 6
 3 -5 5 1517.84 305.16 13
 5 -3 5 1773.78 349.232 13
 5 -3 -5 1196.57 319.733 12
 -3 -5 -5 965.328 263.711 2
 3 -5 5 1378.72 295.818 5
 5 3 6 343.936 236.161 10
 -3 5 -6 741.666 304.708 4
 -3 -5 -6 522.088 228.394 9
 -5 -3 -6 75.6788 261.125 9
 3 -5 -6 625.279 266.053 2
 -3 5 6 460.995 239.118 8
 -3 5 -6 431.044 197.113 1
 -5 3 6 910.235 354.413 15
 5 -3 -6 -0.21211 234.017 2
 -3 5 6 655.443 290.309 14
 3 -5 6 673.492 252.03 13
 5 -3 6 139.622 235.109 6
 5 -3 6 323.658 226.528 13
 3 -5 6 624.521 268.504 5
 -3 -5 -6 559.924 281.067 2
 3 5 7 921.584 347.757 10
 -3 -5 -7 651.094 290.022 9
 -5 3 -7 887.162 345.203 9
 -5 3 -7 588.499 276.652 1
 -5 3 7 742.544 305.761 15
 -3 5 7 624.855 281.125 14
 5 -3 7 485.962 317.244 6
 4 -5 0 -272.666 151.761 2
 -4 5 0 -135.916 155.142 4
 -5 4 0 -34.5121 133.392 4
 4 -5 0 -66.538 141.097 16
 -4 5 0 213.662 138.362 7
 -4 5 0 122.738 152.928 14
 5 -4 0 -126.841 110.011 13
 4 -5 -1 2514.84 303.3 2
 -4 5 -1 2408.68 338.904 4
 -4 5 1 2528.19 322.965 4
 -5 4 -1 2582.98 357.323 4
 5 -4 -1 2924.39 317.717 2
 4 -5 -1 2515.62 328.488 16
 -5 4 1 2386.92 322.144 3
 4 -5 1 2811.7 359.714 16
 -5 4 1 2004.16 304.41 15
 -4 5 -1 2628.22 295.722 14
 -4 5 1 2445.45 317.643 14
 -5 4 -1 2211.71 270.453 14
 4 -5 1 2515.95 279.316 13
 5 -4 1 2198.68 318.919 16
 5 -4 1 2165.69 284.375 13
 -4 5 -1 2823.9 293.113 7
 5 -4 -1 2558.37 327.289 11
 4 -5 1 2805.04 361.162 5
 -4 5 -2 17231.2 915.519 4
 -5 4 -2 15691.7 853.837 4
 -4 5 2 14865.9 727.266 4
 -4 5 2 15180.8 733.79 8
 -5 4 2 16209.1 824.474 3
 -5 4 2 15456.3 731.485 8
 4 -5 2 17825.6 869.536 16
 4 -5 -2 16500.6 771.949 16
 5 -4 2 16299.6 825.724 16
 -5 4 2 16501.3 838.505 15
 -4 5 2 15344.9 797.53 14
 4 -5 2 16344.4 755.698 13
 5 -4 2 14997.2 737.534 13
 4 -5 -2 17278.3 821.18 2
 5 -4 -2 15581.7 780.818 2
 4 -5 2 15186.1 849.07 5
 5 -4 -2 16904.2 819.559 11
 -4 5 -3 868.992 256.629 4
 4 -5 -3 1353.1 298.546 2
 -5 4 -3 770.768 244.264 4
 -4 5 3 1033.33 238.895 8
 5 -4 -3 1174.15 269.274 2
 -4 5 3 1042.87 237.472 3
 -5 4 3 881.178 218.442 8
 4 -5 3 752.325 223.558 16
 5 -4 3 1071.09 265.892 16
 4 -5 -3 698.318 181.557 16
 -5 4 3 951.425 246.895 15
 -5 4 3 574.158 208.499 3
 -4 5 3 1052.54 271.863 14
 4 -5 3 866.487 226.422 13
 5 -4 3 720.18 206.356 13
 5 -4 -3 857.437 226.887 11
 4 -5 3 954.032 256.58 5
 -4 5 -4 -57.3347 204.28 4
 -5 4 -4 -27.7791 183.623 4
 -5 4 -4 250.504 148.654 1
 4 -5 -4 -258.452 215.585 2
 -5 4 -4 372.121 187.928 9
 -4 5 4 279.79 203.566 8
 5 -4 -4 -216.716 232.868 2
 4 -5 4 14.0806 174.182 16
 5 -4 4 244.081 202.298 16
 -5 4 4 -282.212 194.495 3
 -4 5 -4 87.8457 163.228 1
 4 -5 4 177.761 205.079 13
 5 -4 4 10.3267 156.996 13
 4 -5 4 212.371 186.403 5
 -4 5 4 120.106 191.471 14
 5 -4 -5 114.94 214.043 2
 -5 4 -5 -153.636 230.802 1
 -5 4 -5 284.4 201.566 4
 -5 4 -5 643.346 264.066 9
 4 -5 -5 179.616 246.865 2
 -4 5 5 392.57 251.034 8
 -5 4 5 495.828 250.393 8
 5 -4 5 339.546 210.585 16
 -5 4 5 340.523 223.563 15
 -4 5 5 196.737 218.974 14
 4 -5 5 -1.65521 193.813 13
 -4 5 -5 -256.115 259.495 1
 5 -4 5 75.5212 198.531 13
 4 -5 5 166.116 294.842 5
 -4 -5 -6 1410.68 356.032 9
 -5 -4 -6 2024.82 444.649 9
 -4 5 -6 1193.92 351.815 4
 -5 4 -6 2274.02 429.647 1
 -5 4 -6 2079.12 394.433 4
 -5 4 -6 2454.75 426.141 9
 4 -5 -6 1942.51 412.931 2
 -4 5 6 1842.15 390.497 8
 -5 4 6 2191.94 389.442 8
 5 -4 -6 1764.03 428.374 2
 -5 4 6 2632.03 489.921 15
 -4 5 6 2382.61 447.48 14
 4 -5 6 2457.98 439.529 13
 5 -4 6 1329.21 343.472 13
 -4 5 -6 1710.84 380.929 1
 -5 5 0 7925.25 603.529 4
 5 -5 0 7937.93 599.671 16
 -5 5 0 7537.85 524.412 14
 -5 5 -1 88.1622 188.422 4
 5 -5 -1 46.7003 134.876 2
 -5 5 1 -113.392 148.438 4
 5 -5 1 137.957 181.897 16
 5 -5 -1 170.916 199.172 16
 -5 5 -1 -328.965 145.053 14
 -5 5 1 56.6607 144.384 14
 5 -5 1 -252.167 147.795 13
 -5 5 -2 242.693 204.435 4
 5 -5 -2 412.259 171.358 2
 -5 5 2 292.452 176.744 3
 5 -5 2 368.847 192.439 16
 5 -5 -2 465.719 180.409 16
 -5 5 2 415.381 194.85 14
 5 -5 2 459.645 170.747 13
 5 -5 -2 285.319 177.305 11
 -5 5 -3 -98.2747 181.888 4
 5 -5 -3 -257.225 215.329 2
 -5 5 3 -95.2849 217.437 3
 5 -5 3 -281.482 237.865 16
 5 -5 -3 -82.7514 167.162 16
 5 -5 3 -14.1595 162.493 13
 5 -5 -3 -47.8961 178.891 11
 -5 5 4 7901.85 651.858 8
 5 -5 -4 8577.8 711.075 2
 -5 5 -5 80.8307 255.024 4
 -5 5 5 176.342 247.034 8
 5 -5 -5 135.749 201.177 2
 5 -5 5 -18.6489 219.424 16
 5 -5 5 342.431 258.007 13
 -5 5 -6 328.078 248.405 4
 -5 5 6 615.528 318.117 8
 -6 0 -2 1356.7 254.438 9
 0 6 2 1273.81 276.448 7
 0 -6 -2 1781.13 313.44 2
 6 0 3 7687.16 592.482 10
 -6 0 -3 7344.54 588.095 9
 0 6 3 7070.56 625.588 7
 0 -6 -3 6566.02 580.471 2
 6 0 4 -79.4359 222.441 10
 -6 0 -4 -143.927 178.422 1
 -6 0 -4 17.6134 175.945 9
 0 6 4 41.5329 174.205 7
 0 -6 -4 -47.8497 179.963 2
 0 -6 -5 1445.05 326.587 2
 6 0 5 1626.65 326.88 10
 -6 0 -5 1532.1 331.046 9
 0 6 5 1317.01 303.673 7
 -6 0 -5 1470.27 321.524 1
 6 0 6 -23.5908 212.262 10
 0 -6 -6 722.997 305.237 2
 -6 0 -6 135.856 193.63 1
 -6 0 -6 114.429 228.443 9
 0 6 6 191.366 237.958 7
 -6 1 0 -50.2185 143.762 3
 6 -1 0 -169.015 179.684 11
 -6 1 -1 10675.7 590.39 9
 -6 1 -1 11671.5 680.727 3
 -1 6 1 10616.3 696.319 7
 1 -6 -1 9682.72 620.344 2
 -6 1 -1 10745.1 548.76 15
 6 -1 1 11575 698.602 11
 -1 6 1 9924.75 592.131 4
 6 -1 2 1088.47 228.699 10
 -1 6 2 782.703 180.499 4
 -6 1 -2 971.656 214.777 9
 -1 6 2 930.63 263.895 7
 -6 1 -2 846.711 222.013 3
 1 -6 -2 917.246 199.316 5
 1 -6 -2 1190.99 274.408 2
 6 -1 2 902.532 227.872 11
 6 -1 3 64.5618 142.445 10
 -6 -1 -3 273.995 198.334 9
 -6 1 -3 -64.69 157.577 9
 -6 1 -3 -113.438 149.344 3
 1 6 3 -350.203 224.647 7
 -1 6 3 143.898 175.198 7
 -1 6 3 27.8044 168.841 14
 -1 -6 -3 86.6925 159.666 2
 1 -6 -3 -18.4212 132.877 2
 -6 1 -3 104.396 144.501 1
 6 -1 3 99.3151 144.67 11
 1 -6 -4 -58.4515 180.603 2
 6 -1 4 -207.301 187.904 10
 6 1 4 -16.5734 183.316 10
 -6 -1 -4 158.796 175.646 9
 -6 1 -4 91.513 152.306 1
 -6 1 -4 113.849 150.178 9
 1 6 4 -206.263 227.089 7
 -1 6 4 53.1837 185.176 7
 -1 6 4 102.283 199.352 14
 -1 -6 -4 -217.374 236.332 2
 6 -1 4 -60.5934 166.606 11
 6 -1 5 -278.702 244.329 10
 6 1 5 399.009 267.877 10
 1 -6 -5 -353.851 229.444 2
 -6 -1 -5 172.097 203.573 9
 -6 1 -5 231.028 224.54 9
 1 6 5 -38.832 175.563 7
 -6 1 -5 212.416 185.853 1
 -1 6 5 -98.7302 209.26 7
 -1 6 5 201.354 238.234 14
 -1 -6 -5 -44.1347 209.999 2
 -6 -1 -5 -200.25 233.896 1
 6 -1 6 -104.388 198.412 10
 -1 -6 -6 -25.4097 233.58 2
 6 1 6 259.35 237.604 10
 1 -6 -6 -70.4809 228.127 2
 -6 -1 -6 476.766 298.574 9
 -6 1 -6 140.712 229.886 9
 -6 1 -6 -73.3294 178.978 1
 1 6 6 305.025 258.044 7
 -1 6 6 494.977 251.277 14
 -6 -1 -6 22.5744 258.221 1
 6 -1 6 301.183 229.636 13
 -1 6 7 222.751 274.096 14
 6 1 7 344.53 215.73 13
 -2 6 0 9142.18 617.516 4
 -6 2 0 10327.4 663.937 3
 2 -6 0 9009.05 580.019 16
 -2 6 0 8715.88 604.495 7
 -6 2 0 8946.37 549.33 15
 2 -6 0 9542.47 575.321 2
 6 -2 0 9326.75 532.291 12
 2 -6 0 8574.39 582.645 5
 6 -2 0 9229.96 639.681 11
 -2 6 -1 305.412 187.714 4
 -2 6 1 408.075 166.405 4
 -6 2 -1 296.466 171.494 3
 2 -6 1 204.919 132.678 16
 -6 2 1 282.661 148.152 3
 -2 6 -1 328.21 183.29 7
 -2 6 1 427.006 198.503 7
 -6 2 -1 424.442 136.159 15
 -6 2 1 324.187 153.506 15
 2 -6 1 500.254 160.472 2
 6 -2 -1 491.164 165.502 12
 2 -6 1 615.166 215.51 5
 2 -6 -1 297.665 152.933 5
 2 -6 -1 297.066 169.426 2
 6 -2 1 395.837 187.252 11
 6 -2 -1 520.353 196.131 11
 2 -6 -1 347.329 153.653 16
 6 -2 2 1441.42 226.283 10
 -2 6 -2 1333.63 300.6 4
 -2 6 2 1506.66 242.907 4
 -6 2 -2 1275.86 240.005 9
 -6 2 -2 1164.83 255.898 3
 2 -6 -2 1454.45 238.891 16
 -2 6 2 1054.2 258.509 7
 -6 2 2 1204.72 246.306 15
 -2 6 2 1241.03 260.744 14
 2 -6 2 1411.41 272.04 5
 6 -2 -2 1465.38 286.561 12
 2 -6 -2 1322.58 222.207 5
 6 -2 2 1514.24 275.64 11
 2 -6 -2 1772.78 305.468 2
 2 -6 -3 168.839 180.138 2
 6 -2 3 -130.421 153.136 10
 -6 2 -3 298.026 167.991 9
 -6 2 -3 356.718 188.964 3
 -6 2 -3 219.067 154.176 1
 -2 6 3 252.525 194.485 7
 -2 6 3 298.287 192.187 14
 6 -2 3 358.496 195.047 11
 -6 2 -4 10097.8 677.117 9
 -6 2 -4 11340.5 718.433 1
 -6 2 -4 9347.56 644.284 3
 6 -2 4 10443.3 644.545 16
 -2 6 4 11228.5 793.391 7
 -2 6 4 12269.5 767.292 14
 2 -6 -4 9729.23 731.126 2
 6 -2 4 11601 738.051 11
 6 -2 4 11045.3 703.584 10
 6 -2 5 -283.154 258.057 10
 6 2 5 155.193 184.66 10
 2 -6 -5 -72.8894 209.458 2
 -6 -2 -5 -102.66 213.783 9
 -6 2 -5 128.113 166.77 9
 -6 2 -5 243.79 198.62 1
 2 6 5 -204.227 235.479 7
 -2 6 5 21.2442 179.674 14
 6 -2 5 14.5517 173.59 6
 6 -2 5 91.9278 156.652 13
 -2 -6 -5 55.1435 201.928 2
 -2 -6 -6 461.258 261.028 2
 6 -2 6 685.705 306.734 10
 6 2 6 512.6 307.042 10
 -6 2 -6 567.793 301.52 1
 -6 -2 -6 81.149 306.086 9
 2 -6 -6 500.106 276.167 2
 -6 2 -6 531.499 270.934 9
 2 6 6 489.33 277.067 7
 -2 6 6 782.592 295.145 14
 6 -2 6 232.154 218.455 6
 6 -2 6 802.265 290.534 13
 -2 -6 -7 518.699 325.855 2
 -2 6 7 -120.568 257.525 14
 6 -2 7 -207.538 255.85 6
 -3 6 0 56.5419 158.261 4
 -6 3 0 265.958 188.576 3
 3 -6 0 160.168 168.392 16
 -3 6 0 75.3208 148.193 7
 -6 3 0 -44.8478 120.838 15
 3 -6 0 -122.43 161.74 5
 6 -3 0 -101.516 154.819 11
 3 -6 0 -292.821 169.72 2
 -3 6 -1 1274.44 275.838 4
 -3 6 1 1151.59 232.389 4
 -6 3 1 1237.04 270.608 3
 3 -6 1 892.167 238.462 16
 3 -6 -1 1157.83 245.88 16
 -3 6 -1 1017.01 229.896 7
 -3 6 1 1396.25 272.361 7
 -6 3 1 1188.62 249.565 15
 -3 6 1 966.244 233.457 14
 6 -3 -1 1066.81 236.204 12
 3 -6 1 1064.08 255.704 5
 6 -3 -1 904.618 257.501 11
 3 -6 -1 1213.65 252.848 5
 3 -6 -1 983.624 224.094 2
 -3 6 2 5556.37 447.103 4
 -6 3 -2 5324.82 490.862 3
 -6 3 2 5138.66 510.153 3
 -3 6 2 5308.03 513.497 7
 -6 3 2 4474.28 467.853 15
 -3 6 2 4951.28 468.032 14
 3 -6 -2 5779.29 517.015 2
 6 -3 -2 5407.07 502.009 12
 6 -3 -2 4983.76 474.285 2
 6 -3 2 5168.54 508.604 11
 6 -3 -2 4801.68 482.844 11
 3 -6 -3 425.645 203.116 2
 -3 6 -3 477.673 266.868 4
 -6 3 -3 1076.24 276.251 3
 3 -6 3 421.606 176.917 16
 3 -6 -3 1021.36 227.504 16
 6 -3 3 712.127 220.749 16
 -6 3 3 961.225 249.725 15
 -3 6 3 708.907 239.092 7
 6 -3 -3 733.643 253.276 2
 -3 6 3 684.638 238.949 14
 6 -3 3 1062.95 267.503 13
 6 -3 -3 468.589 183.407 12
 3 -6 3 908.906 262.892 5
 6 -3 3 568.754 236.179 11
 6 -3 4 303.263 189.399 10
 -3 6 -4 -61.2348 233.86 4
 -6 3 -4 -116.561 185.891 1
 3 -6 -4 375.897 205.055 2
 -6 3 -4 -255.056 189.595 9
 6 -3 4 -97.9567 178.84 16
 -6 3 -4 -16.4759 171.76 3
 -6 3 4 -188.299 234.523 15
 6 -3 -4 93.8073 166.891 2
 -3 6 4 115.439 198.816 14
 6 -3 4 -246.174 226.146 13
 6 -3 -4 -149.652 202.936 12
 3 -6 4 42.011 193.553 5
 6 -3 4 83.042 190.346 11
 6 -3 5 114.022 182.995 10
 -3 6 -5 -63.9502 269.575 4
 3 -6 -5 290.005 233.816 2
 -6 3 -5 289.501 204.844 9
 -6 3 5 368.699 271.393 15
 -3 6 5 147.792 209.408 14
 6 -3 5 716.917 292.169 13
 6 -3 -5 205.503 266.374 12
 6 -3 5 373.717 207.995 11
 -6 3 -5 449.585 204.384 1
 6 -3 6 750.33 327.554 10
 6 3 6 714.921 331.425 10
 -6 -3 -6 577.275 281.341 9
 -6 3 -6 523.762 263.124 9
 -3 6 6 844.592 319.197 8
 -3 6 6 620.018 250.752 14
 6 -3 6 618.179 255.94 13
 -6 3 -6 1077.34 327.941 1
 -3 -6 -6 973.302 361.414 2
 -4 6 0 1423.22 283.728 4
 -6 4 0 1449.52 302.938 3
 4 -6 0 1417.92 271.761 16
 -4 6 0 1761.76 277.43 7
 -4 6 0 1990.41 310.016 14
 6 -4 0 2483.31 369.698 11
 4 -6 0 1635.56 301.596 5
 4 -6 -1 3636.83 392.794 2
 -4 6 -1 3695.05 458.058 4
 -4 6 1 2902.71 369.084 4
 -6 4 -1 2841.76 394.813 3
 -6 4 1 3564.98 436.649 3
 4 -6 1 3479.52 432.624 16
 4 -6 -1 3440.48 407.832 16
 -6 4 1 3468.83 407.676 15
 -4 6 1 3190.66 389.008 7
 -4 6 1 3049.41 375.944 14
 6 -4 1 3544.14 370.387 13
 6 -4 -1 3925.52 452.464 11
 6 -4 1 3377.4 417.356 11
 4 -6 1 3321.75 442.484 5
 4 -6 -2 602.399 209.315 2
 -4 6 -2 586.221 223.926 4
 -4 6 2 739.263 214.313 4
 -6 4 -2 925.484 297.904 4
 -6 4 2 1088.49 251.963 3
 4 -6 2 867.243 272.816 16
 6 -4 -2 516.251 187.483 2
 6 -4 2 644.317 213.607 16
 -6 4 2 923.609 256.959 15
 4 -6 -2 818.665 240.896 16
 -4 6 2 794.238 237.016 14
 4 -6 2 808.436 218.403 13
 6 -4 2 768.06 221.94 13
 6 -4 -2 761.72 230.121 11
 4 -6 2 876.526 272.85 5
 -4 6 -3 1942.21 394.997 4
 4 -6 -3 1848.74 349.668 2
 -6 4 -3 2144.28 382.088 4
 -4 6 3 1890.65 353.939 3
 4 -6 -3 2103.83 326.153 16
 -6 4 3 2180.55 379.071 3
 6 -4 3 1587.41 310.665 16
 4 -6 3 2435.99 393.91 16
 6 -4 -3 1850.3 340.351 2
 -6 4 3 2090.52 378.793 15
 -4 6 3 1532.08 310.408 14
 6 -4 3 2165.26 331.439 13
 4 -6 3 1542.69 337.997 5
 6 -4 -3 1918.23 334.623 11
 -4 6 -4 388.753 268.676 4
 4 -6 -4 182.24 230.272 2
 -6 4 -4 -150.053 215.156 4
 -4 6 4 57.4476 177.787 8
 4 -6 4 28.6693 197.968 16
 6 -4 4 -295.771 227.151 16
 6 -4 -4 78.3103 208.322 2
 -6 4 4 297.388 256.089 15
 -4 6 4 164.732 211.102 14
 4 -6 4 -108.043 210.569 13
 6 -4 4 -89.5909 180.6 13
 4 -6 4 24.1884 227.262 5
 -4 6 -5 563.366 277.53 4
 4 -6 -5 746.528 299.92 2
 -6 4 -5 636.44 317.658 4
 -4 6 5 744.245 294.09 8
 6 -4 5 727.667 257.403 16
 -6 4 5 717.65 282.551 15
 6 -4 -5 1213.3 351.977 2
 -4 6 5 598.117 305.806 14
 4 -6 5 657.043 263.034 13
 6 -4 5 634.627 319.151 13
 4 -6 5 631.727 256.351 5
 -6 4 -6 70.3387 238.499 4
 -6 4 -6 159.974 228.681 1
 4 -6 6 66.7023 234.241 5
 -5 6 0 55.5721 160.665 4
 -6 5 0 -241.372 217.637 3
 5 -6 0 -153.973 191.35 16
 6 -5 0 -50.5538 192.963 16
 -5 6 0 -35.1557 159.049 14
 -6 5 0 37.5056 145.265 14
 6 -5 0 -342.019 222.196 11
 -5 6 -1 4306.67 502.998 4
 -6 5 1 5593.55 563.472 3
 5 -6 1 4908.41 527.653 16
 6 -5 -1 4576.68 494.301 16
 -6 5 1 4732.93 461.117 14
 6 -5 -1 4605.25 519.153 11
 -5 6 -2 432.237 223.687 4
 5 -6 -2 383.794 209.334 2
 -6 5 -2 856.323 299.717 4
 -5 6 2 148.74 195.701 3
 -6 5 2 384.411 201.691 3
 6 -5 -2 168.709 194.799 2
 5 -6 2 218.963 197.596 16
 5 -6 -2 441.73 185.03 16
 6 -5 2 125.507 174.594 16
 -5 6 2 240.778 187.852 14
 6 -5 2 588.77 224.62 13
 6 -5 -2 85.4859 196.136 11
 -5 6 -3 22.4572 219.802 4
 -6 5 -3 97.4168 170.231 4
 5 -6 -3 598.511 248.214 2
 6 -5 -3 577.128 232.492 2
 5 -6 3 323.883 207.9 16
 -6 5 3 68.8407 215.286 3
 6 -5 3 219.691 205.015 16
 5 -6 -3 334.623 242.695 16
 -5 6 3 605.066 248.366 14
 5 -6 3 781.822 275.514 13
 6 -5 3 732.112 286.83 13
 6 -5 -3 -142.348 234.154 11
 -5 6 -4 127.078 249.822 4
 -6 5 -4 -99.1949 257.593 4
 5 -6 -4 4.76103 217.378 2
 5 -6 4 -164.024 226.861 16
 6 -5 -4 245.464 233.198 2
 6 -5 4 40.2454 210.229 16
 -5 6 4 -209.031 277.659 14
 5 -6 4 128.443 249.993 13
 6 -5 4 -475.243 276.398 13
 -6 5 -5 88.4872 283.312 4
 5 -6 -5 64.3436 214.372 2
 -5 6 5 273.955 276.873 8
 5 -6 5 105.424 197.748 16
 6 -5 5 108.218 212.611 16
 6 -5 -5 -271.964 287.398 2
 5 -6 5 -146.522 231.01 13
 6 -5 5 440.538 283.635 13
 -6 6 0 779.141 293.003 4
 6 -6 0 1204.26 305.41 16
 -6 6 0 455.123 208.516 14
 -6 6 -1 62.842 181.041 4
 -6 6 1 34.95 199.723 3
 6 -6 1 -271.085 224.26 16
 6 -6 -1 160.002 214.951 16
 -6 6 1 -191.439 207.186 14
 6 -6 -1 287.428 242.298 11
 -6 6 -2 -266.995 262.201 4
 -6 6 2 345.353 245.074 3
 6 -6 2 -367.516 235.758 16
 6 -6 -2 295.068 224.822 16
 -6 6 2 282.523 215.093 14
 6 -6 -2 289.191 217.38 11
 -6 6 -3 45.5577 272.409 4
 6 -6 -3 -142.335 251.807 2
 -6 6 3 391.89 271.201 3
 6 -6 3 23.2566 232.835 16
 6 -6 -3 51.1819 212.721 16
 -6 6 3 126.196 212.993 14
 6 -6 3 461.147 213.649 13
 6 -6 4 821.758 276.585 16
 6 -6 4 217.21 233.443 13
 0 7 3 11180.4 860.534 7
 0 -7 -3 8430.49 709.323 2
 7 0 4 -152.096 215.611 10
 -7 0 -4 18.7312 206.663 9
 0 7 4 236.751 275.362 7
 0 -7 -4 226.972 207.017 2
 7 0 5 4997.05 578.038 10
 -7 0 -5 4898.13 562.521 9
 0 7 5 4388.73 583.365 7
 0 -7 -5 5565.39 647.022 2
 0 7 6 58.2996 266.583 7
 -7 1 -1 3357.45 369.463 9
 -7 1 -1 3856 446.842 3
 7 -1 1 3779.88 472.235 11
 -7 1 -2 977.749 247.099 9
 -1 7 2 816.279 243.784 7
 -7 1 -2 645.959 200.732 3
 1 -7 -2 840.85 213.506 5
 1 -7 -2 605.253 237.71 2
 7 -1 2 1235.43 294.698 11
 7 -1 3 3015.93 401.829 10
 -7 1 -3 2960.94 388.135 9
 -7 1 -3 3107.06 415.041 3
 -1 7 3 2277.9 409.914 7
 1 -7 -3 2437.16 398.266 2
 7 -1 3 3130.64 421.962 11
 7 -1 4 772.707 278.168 10
 -7 -1 -4 1006.95 313.955 9
 -7 1 -4 265.999 219.31 9
 -1 7 4 152.311 261.161 7
 7 -1 4 515.04 230.932 11
 1 -7 -4 144.833 189.336 2
 1 -7 -5 543.413 278.727 2
 7 -1 5 553.851 276.644 10
 7 1 5 164.897 227.404 10
 -7 -1 -5 964.884 335.482 9
 -7 1 -5 478.219 267.508 9
 1 7 5 1410.11 448.268 7
 -7 1 -5 926.937 315.194 1
 -1 7 5 837.838 333.949 7
 -1 -7 -5 1328.88 387.32 2
 7 -1 6 37.41 227.921 10
 -7 1 -6 358.358 293.644 9
 1 7 6 319.196 308.46 7
 -7 1 -6 78.2291 240.688 1
 -2 7 0 -99.9489 180.817 4
 -2 7 0 -208.563 217.287 7
 -7 2 0 217.119 224.14 3
 -7 2 0 162.831 166.397 15
 2 -7 0 -82.8703 163.328 2
 2 -7 0 -59.7262 155.776 5
 7 -2 0 -90.2183 224.985 11
 -2 7 1 329.253 173.27 4
 -7 2 -1 72.1361 177.837 3
 -2 7 1 309.211 208.971 7
 -7 2 1 -156.294 218.624 3
 -7 2 1 94.1657 135.685 15
 7 -2 -1 234.371 162.354 12
 2 -7 -1 117.025 155.925 5
 2 -7 -1 213.103 189.771 2
 7 -2 1 32.0294 174.451 11
 7 -2 -1 -285.119 229.147 11
 -7 2 -2 14299.8 854.743 3
 -2 7 2 12249.9 846.118 7
 2 -7 -2 12784.6 827.176 2
 2 -7 -2 12766 749.267 5
 7 -2 2 13486.7 848.593 11
 -7 2 -3 1643.64 304.896 3
 -2 7 3 875.455 284.278 7
 -2 7 3 756.777 275.076 14
 7 -2 3 307.997 225.021 11
 2 -7 -3 808.206 279.813 2
 2 -7 -4 -148.974 225.099 2
 7 -2 4 353.508 219.602 10
 -7 2 -4 315.623 195.8 9
 -7 2 -4 -39.2588 202.413 1
 -7 2 -4 89.3616 179.924 3
 -2 7 4 233.654 247.946 7
 -2 7 4 -312.635 264.595 14
 7 -2 4 -177.569 259.04 11
 7 -2 5 131.1 208.958 10
 -7 2 -5 257.46 209.802 9
 -7 2 -5 426.501 235.003 1
 -2 7 5 415.365 257.592 14
 7 -2 5 618.488 282.35 13
 7 -2 6 2156.38 434.891 10
 -7 2 -6 1755.79 400.257 9
 2 7 6 1610.05 397.637 7
 -3 7 0 14144.3 856.999 4
 -7 3 0 14649 907.886 3
 3 -7 0 15558 872.848 16
 -3 7 0 14441.8 854.503 7
 -7 3 0 12712.6 735.684 15
 3 -7 0 13156.1 756.754 2
 3 -7 0 12786.2 820.674 5
 7 -3 0 13903.6 881.442 11
 -3 7 -1 437.161 262.088 4
 -3 7 1 734.291 248.957 4
 3 -7 1 699.611 278.237 16
 3 -7 -1 742.767 236.794 16
 -7 3 1 620.547 203.042 3
 -3 7 -1 441.356 224.419 7
 -3 7 1 543.898 228.395 7
 -7 3 1 652.657 239.507 15
 7 -3 -1 323.539 170.57 12
 7 -3 1 372.28 780.427 11
 3 -7 1 606.769 245.612 5
 3 -7 -1 759.426 241.379 5
 7 -3 -1 564.019 255.899 11
 3 -7 -1 603.895 238.58 2
 3 -7 -2 847.012 264.818 2
 -3 7 -2 534.795 251.857 4
 -7 3 -2 576.009 257.478 3
 3 -7 2 350.549 183.122 16
 3 -7 -2 904.573 243.041 16
 -7 3 2 642.297 243.725 3
 -3 7 2 1231.76 305.918 7
 -7 3 2 525.527 221.056 15
 -3 7 2 1135.3 291.255 14
 7 -3 -2 657.604 248.672 12
 3 -7 2 806.857 264.481 5
 7 -3 2 755.178 254.095 11
 3 -7 -2 793.4 224.119 5
 7 -3 -2 722.06 233.833 11
 3 -7 -3 113.435 232.264 2
 -3 7 -3 515.699 254.686 4
 -7 3 -3 494.71 256.044 3
 -3 7 3 395.17 234.926 7
 -7 3 3 206.965 228.163 15
 7 -3 -3 574.209 266.024 12
 3 -7 3 475.005 244.79 5
 7 -3 3 512.404 242.567 11
 3 -7 -4 2131.62 430.929 2
 -7 3 -4 1403.23 329.193 3
 7 -3 4 1411.91 301.133 16
 -3 7 4 1615.83 356.207 14
 7 -3 4 1748.53 343.006 13
 7 -3 4 1429.32 359.716 11
 3 -7 -5 380.636 253.223 2
 -3 7 5 258.811 277.413 14
 7 -3 5 562.9 276.336 13
 -4 7 0 -133.467 179.199 4
 -7 4 0 -198.089 269.071 3
 4 -7 0 30.3022 231.932 16
 -4 7 0 -127.345 190.976 7
 7 -4 0 -578.253 256.072 11
 4 -7 0 -118.243 202.799 5
 4 -7 -1 1548.81 301.153 2
 -4 7 -1 1469.53 318.683 4
 -4 7 1 1678.25 355.289 4
 -7 4 -1 1582.41 352.54 3
 -7 4 1 1758.59 356.841 3
 4 -7 1 2147.47 399.948 16
 4 -7 -1 1679.13 323.774 16
 -7 4 1 1706.38 326.202 15
 -4 7 1 1847.45 318.281 7
 -4 7 1 2070.24 359.779 14
 7 -4 1 1535.75 361.597 11
 7 -4 -1 2144.15 385.374 11
 4 -7 1 1285.13 324.923 5
 4 -7 -2 532.896 255.773 2
 -4 7 -2 586.71 305.442 4
 -7 4 -2 162.17 193.738 3
 4 -7 2 -36.984 196.616 16
 4 -7 -2 561.187 223.566 16
 -7 4 2 787.245 290.034 3
 7 -4 2 196.314 197.581 16
 -7 4 2 50.7194 175.537 15
 -4 7 2 487.579 249.687 7
 -4 7 2 604.983 252.089 14
 7 -4 2 657.272 251.757 13
 7 -4 2 652.375 287.28 11
 4 -7 2 277.601 266.629 5
 7 -4 -2 280.638 207.057 11
 -4 7 -3 4592.12 611.403 4
 4 -7 -3 3748.79 501.419 2
 4 -7 3 3292.13 472.029 16
 -4 7 3 3623.15 482.097 14
 4 -7 3 2694.1 466.429 5
 -4 7 -4 96.4638 276.587 4
 4 -7 -4 -260.82 289.256 2
 -7 4 -4 27.2016 202.925 3
 7 -4 4 -201.696 227.723 16
 -7 4 4 101.28 223.657 15
 -4 7 4 164.908 205.85 14
 7 -4 4 32.4539 195.781 13
 7 -4 4 -76.3935 189.239 11
 4 -7 4 309.338 285.853 5
 -4 7 5 1973.16 423.731 8
 7 -4 5 1424.28 372.811 11
 -5 7 0 645.417 283.491 4
 -7 5 0 839.267 284.231 3
 5 -7 0 1097.57 297.392 16
 7 -5 0 832.856 291.038 16
 -5 7 0 1059.47 286.498 14
 7 -5 0 1075.39 336.767 11
 -5 7 -1 3216.63 486.676 4
 -5 7 1 2243.74 393.965 4
 -7 5 -1 1997.93 426.311 3
 -7 5 1 2501.78 447.879 3
 5 -7 1 2997.99 453.414 16
 5 -7 -1 3226.36 447.83 16
 7 -5 1 2364.56 416.708 16
 -5 7 1 2329.88 378.343 14
 -7 5 1 2790.83 396.86 14
 7 -5 1 1714.28 401.267 11
 7 -5 -1 1885.55 396.143 11
 -5 7 -2 217.056 244.822 4
 -7 5 2 43.9987 239.629 3
 5 -7 2 421.236 232.204 16
 5 -7 -2 165.875 226.239 16
 7 -5 2 712.719 316.283 16
 -5 7 2 744.032 307.411 14
 7 -5 2 168.419 237.416 11
 7 -5 -2 331.535 243.343 11
 -5 7 -3 2422.42 475.169 4
 5 -7 -3 1449.49 363.058 2
 -7 5 -3 1756.55 368.252 3
 5 -7 3 2489.86 439.445 16
 7 -5 3 1743.82 380.73 16
 -7 5 3 2200.63 412.305 3
 -5 7 3 2746.55 467.808 14
 7 -5 3 2851.52 422.438 13
 7 -5 3 1696.33 401.779 11
 7 -5 -3 1617.89 338.517 11
 5 -7 3 2050.59 449.748 5
 -7 5 -4 -431.229 316.959 3
 7 -5 4 -350.771 302.524 16
 7 -5 -4 72.6171 268.248 2
 5 -7 4 435.301 259.827 13
 7 -5 4 -13.8045 239.441 13
 -6 7 0 367.015 210.225 4
 -7 6 0 -284.496 303.902 3
 6 -7 0 -273.079 271.531 16
 7 -6 0 398.728 252.712 16
 7 -6 0 923.286 367.69 11
 -6 7 -1 188.784 271.89 4
 -6 7 1 56.3891 249.412 3
 -7 6 -1 -261.589 294.666 3
 -7 6 1 125.67 241.012 3
 6 -7 1 37.5396 216.553 16
 6 -7 -1 -78.8958 252.203 16
 7 -6 1 127.096 253.545 16
 7 -6 -1 -84.6206 217.13 16
 -6 7 1 465.803 282.223 14
 -7 6 1 -396.213 205.65 14
 7 -6 1 11.5521 196.935 11
 7 -6 -1 162.03 232.877 11
 -6 7 2 1560.89 393.352 3
 -7 6 2 1671.36 383.831 3
 6 -7 -2 1313.99 327.365 16
 7 -6 -2 1558.39 373.117 16
 -6 7 2 1497.23 322.006 14
 -7 6 2 1162.66 318.533 14
 6 -7 -2 1685.87 376.727 11
 7 -6 -2 1792.5 389.684 11
 -7 6 3 329.56 266.139 3
 7 -6 -3 243.73 276.928 16
 -8 0 -4 -320.222 246.347 9
 0 8 4 770.557 406.238 7
 0 -8 -4 401.807 254.619 2
 8 0 5 -225.069 323.405 10
 -8 0 -5 164.482 251.707 9
 -8 1 -3 243.212 205.758 9
 -1 8 3 -40.8616 265.425 7
 1 -8 -3 -66.1388 217.504 2
 -8 1 -4 -30.2999 230.072 9
 -1 8 4 -129.618 329.276 7
 1 -8 -4 82.594 229.691 2
 8 -1 5 658.602 320.926 10
 -8 1 -5 311.454 246.653 9
 -2 8 1 1060.21 298.9 4
 -2 8 1 645.056 266.002 7
 -8 2 -1 1308.31 361.13 3
 2 -8 -1 498.005 235.745 5
 2 -8 -1 640.639 253.488 2
 8 -2 1 682.468 301.187 11
 -2 8 2 39.8038 210.346 7
 2 -8 -2 -166.84 196.568 2
 8 -2 2 63.2947 198.887 11
 -8 2 -3 485.496 279.286 3
 -2 8 3 369.936 266.416 7
 8 -2 3 -2.41033 239.624 11
 2 -8 -3 564.695 249.165 2
 2 -8 -4 916.781 290.429 2
 -2 8 4 1127.18 404.162 7
 8 -2 4 1380.99 374.27 11
 -3 8 0 -278.08 228.983 4
 -8 3 0 -166.333 222.625 3
 -3 8 0 151.331 240.846 7
 3 -8 0 -83.5059 188.672 5
 8 -3 0 98.3687 209.708 11
 -3 8 -1 34.0262 230.469 4
 3 -8 -1 -298.333 237.093 16
 -8 3 -1 -431.383 251.971 3
 -8 3 1 202.127 234.424 3
 -3 8 1 156.388 226.023 7
 -8 3 1 182.397 210.764 15
 3 -8 1 -25.9362 223.948 5
 3 -8 -1 304.922 200.226 5
 8 -3 1 -251.474 273.836 11
 3 -8 -1 233.578 219.303 2
 8 -3 -1 -331.9 278.624 11
 3 -8 -2 333.152 226.684 2
 -8 3 -2 606.015 298.742 3
 -3 8 2 750.962 303.935 7
 8 -3 2 58.1111 221.237 11
 3 -8 -3 535.97 229.411 2
 -8 3 -3 377.907 249.623 3
 -3 8 3 755.083 317.832 7
 8 -3 3 583.562 245.485 11
 -8 3 -4 155.342 241.505 3
 8 -3 4 -122.47 233.337 16
 8 -3 4 145.141 266.736 13
 8 -3 4 -179.742 253.996 11
 -4 8 0 1291.68 320.8 4
 4 -8 0 1249.93 322.16 16
 -8 4 0 1338.47 349.907 3
 8 -4 0 1300.12 403.33 11
 4 -8 0 1388.1 339.179 5
 -8 4 -1 484.871 254.179 3
 4 -8 -1 617.628 288.508 16
 -8 4 1 455.295 300.464 3
 -8 4 1 -56.9559 189.649 15
 -4 8 1 133.023 207.405 7
 8 -4 1 80.0025 213.24 11
 8 -4 -1 94.5439 241.19 11
 4 -8 -2 -232.958 258.661 2
 -4 8 -2 523.39 311.955 4
 -8 4 -2 247.798 216.76 3
 4 -8 2 310.751 224.301 16
 4 -8 -2 -132.688 276.063 16
 -8 4 2 -239.716 254.484 3
 -8 4 2 -84.9524 237.208 15
 -4 8 2 320.182 246.934 7
 -4 8 2 77.4317 242.321 14
 8 -4 2 466.49 270.886 13
 4 -8 2 346.397 247.836 5
 8 -4 2 -298.785 312.987 11
 8 -4 -2 307.199 267.593 11
 4 -8 -3 149.612 227.58 2
 -8 4 -3 -259.58 289.689 3
 8 -4 3 564.718 301.706 16
 -8 4 3 263.15 243.32 15
 8 -4 3 229.238 258.846 13
 8 -4 3 -575.642 379.766 11
 -5 8 0 -33.7108 242.166 4
 5 -8 0 -243.416 315.921 16
 -5 8 -1 839.588 349.321 4
 5 -8 -1 309.896 228.034 16
 8 -5 -1 516.641 311.638 11
 5 -8 -2 -199.393 303.18 16
 -9 2 -3 231.475 269.286 3
 -3 9 1 1135.02 357.95 7
 3 -9 -1 569.096 251.691 5
 3 -9 -2 -141.409 218.432 2
 -4 9 0 -608.702 339.996 4
 -4 9 1 207.932 295.562 7


_iucr_refine_instructions_details
;
TITL appr1 in P42/nmc #137
REM reset to P42/nmc #137
CELL 0.56087 6.191809 6.191809 5.706699 90 90 90
ZERR 10 0.000355 0.000355 0.000395 0 0 0
LATT 1
SYMM 0.5-Y,+X,0.5+Z
SYMM 0.5-X,0.5-Y,+Z
SYMM +Y,0.5-X,0.5+Z
SYMM 0.5+X,-Y,-Z
SYMM -X,0.5+Y,-Z
SYMM 0.5+Y,0.5+X,0.5-Z
SYMM -Y,-X,0.5-Z
SFAC H O
UNIT 20 10

L.S. 28
PLAN  4
CONF
BOND 
fmap 2 53
ACTA 
MORE -1
BOND $H
WGHT 0.01 0.000958
FVAR 23.307003
REM <olex2.extras>
REM <HklSrc "%.\\appr1.hkl">
REM </olex2.extras>

O1    2     0.52946  0.75000  0.12893  10.50000  0.03044  0.04259  0.04061 =
 0.00000  0.00111  0.00000 

O2    2     0.25000  0.75000 -0.25000  10.12500  0.04380  0.04380  0.03204 =
 0.00000  0.00000  0.00000 

D1A   1     0.46413  0.63541  0.20672  10.50000  0.04441  0.05330  0.05736 =
 0.00512  0.00089 -0.00307 
D1B   1     0.67976  0.75000  0.12078  10.25000  0.04010  0.05384  0.04570 =
 0.00000  0.00406  0.00000 

D2    1     0.13902  0.75000 -0.14473  10.25000  0.05392  0.05805  0.05442 =
 0.00000 -0.00598 -0.00000 

D1C   1     0.46481  0.75000 -0.01559  10.25000  0.05198  0.05876  0.03636 =
 0.00000  0.00377  0.00000 
HKLF 4

END
Q1 1 0.14 0.75 -0.041667 11 0.05 0.15
Q2 1 0.06 0.75 -0.333333 11 0.05 0.11
Q5 1 0.58 0.62 -0.166667 11 0.05 0.09
Q3 1 0.75 0.75 0.208333 11 0.05 0.1
Q4 1 0.75 0.75 -0.041667 11 0.05 0.1

  REM The information below was added by Olex2.
  REM
  REM R1 = 0.0152 for 182 Fo > 4sig(Fo) and 0.0290 for all 240 data
  REM 36 parameters refined using 0 restraints
  REM Highest difference peak 0.1508, deepest hole -0.1232
  REM Mean Shift 0.0002, Max Shift 0.0007.

  REM +++ Tabular Listing of Refinement Information +++
  REM R1_all = 0.0290
  REM R1_gt = 0.0152
  REM wR_ref = 0.0255
  REM GOOF = 0.9287
  REM Shift_max = 0.0007
  REM Shift_mean = 0.0002
  REM Reflections_all = 240
  REM Reflections_gt = 182
  REM Parameters = 36
  REM Hole = -0.1232
  REM Peak = 0.1508
  REM Flack = n/a

  
;
_olex2_submission_special_instructions  'No special instructions were received'

# start Validation Reply Form
_vrf_PLAT029_D2O_home_HAR
;
PROBLEM: _diffrn_measured_fraction_theta_full value Low .      0.918 Why?  
RESPONSE: It is caused by the fact that sample was closed in Diamond Anvil Cell
 and as a result access to the reciprocal psace was restricted.
;
# end Validation Reply Form
data_D2O_home_IAM
_audit_creation_date               2022-03-15
_audit_creation_method
;
Olex2 1.5
(compiled 2021.12.09 svn.r5202d8cf for OlexSys, GUI svn.r6439)
;
_audit_contact_author_address      ?
_audit_contact_author_email        ?
_audit_contact_author_name         ''
_audit_contact_author_phone        ?
_publ_contact_author_id_orcid      ?
_publ_section_references
;
Bourhis, L.J., Dolomanov, O.V., Gildea, R.J., Howard, J.A.K., Puschmann, H.
 (2015). Acta Cryst. A71, 59-75.

Dolomanov, O.V., Bourhis, L.J., Gildea, R.J, Howard, J.A.K. & Puschmann, H.
 (2009), J. Appl. Cryst. 42, 339-341.
;
_chemical_name_systematic
;
 ?
;
_chemical_formula_moiety           'H2 O'
_chemical_formula_sum              'H2 O'
_chemical_formula_weight           18.015
_chemical_oxdiff_formula           H2O
loop_
  _atom_type_symbol
  _atom_type_scat_dispersion_real
  _atom_type_scat_dispersion_imag
  _atom_type_scat_Cromer_Mann_a1
  _atom_type_scat_Cromer_Mann_a2
  _atom_type_scat_Cromer_Mann_a3
  _atom_type_scat_Cromer_Mann_a4
  _atom_type_scat_Cromer_Mann_b1
  _atom_type_scat_Cromer_Mann_b2
  _atom_type_scat_Cromer_Mann_b3
  _atom_type_scat_Cromer_Mann_b4
  _atom_type_scat_Cromer_Mann_c
  _atom_type_scat_source
  _atom_type_scat_dispersion_source
 H 0.00000 0.00000 0.49300 0.32291 0.14019 0.04081 10.51090 26.12570 3.14236
 57.79970 0.00304 'International Tables Volume C Table 6.1.1.4 (pp. 500-502)'
 custom
 O 0.00580 0.00360 3.04850 2.28680 1.54630 0.86700 13.27710 5.70110 0.32390
 32.90890 0.25080 'International Tables Volume C Table 6.1.1.4 (pp. 500-502)'
 custom

_space_group_crystal_system        'tetragonal'
_space_group_IT_number             137
_space_group_name_H-M_alt          'P 42/n m c'
_space_group_name_Hall             '-P 4ac 2a'
loop_
  _space_group_symop_id
  _space_group_symop_operation_xyz
 1 x,y,z
 2 -y+1/2,x,z+1/2
 3 y,-x+1/2,z+1/2
 4 x+1/2,-y,-z
 5 -x,y+1/2,-z
 6 -x+1/2,-y+1/2,z
 7 y+1/2,x+1/2,-z+1/2
 8 -y,-x,-z+1/2
 9 -x,-y,-z
 10 y-1/2,-x,-z-1/2
 11 -y,x-1/2,-z-1/2
 12 -x-1/2,y,z
 13 x,-y-1/2,z
 14 x-1/2,y-1/2,-z
 15 -y-1/2,-x-1/2,z-1/2
 16 y,x,z-1/2

_symmetry_Int_Tables_number        137
_cell_length_a                     6.1918(4)
_cell_length_b                     6.1918(4)
_cell_length_c                     5.7067(4)
_cell_angle_alpha                  90
_cell_angle_beta                   90
_cell_angle_gamma                  90
_cell_volume                       218.79(2)
_cell_formula_units_Z              10
_cell_measurement_reflns_used      1022
_cell_measurement_temperature      293(2)
_cell_measurement_theta_max        23.5850
_cell_measurement_theta_min        3.6640
_exptl_crystal_colour              "colourless"
_exptl_crystal_description         "disc"
_exptl_crystal_size_max            0.3
_exptl_crystal_size_mid            0.2
_exptl_crystal_size_min            0.2
_exptl_absorpt_coefficient_mu      0.090
_exptl_absorpt_correction_T_max    1.00000
_exptl_absorpt_correction_T_min    0.80935
_exptl_absorpt_correction_type     multi-scan
_exptl_absorpt_process_details
;
CrysAlisPro 1.171.40.67a (Rigaku Oxford Diffraction, 2019)
Empirical absorption correction using spherical harmonics,
 implemented in SCALE3 ABSPACK scaling algorithm.
;
_exptl_crystal_density_diffrn      1.367
_exptl_crystal_F_000               100.058
_exptl_special_details
;
 ?
;
_diffrn_ambient_temperature        293(2)
_diffrn_reflns_av_R_equivalents    0.0357
_diffrn_reflns_av_unetI/netI       0.0173
_diffrn_reflns_Laue_measured_fraction_full  0.9180
_diffrn_reflns_Laue_measured_fraction_max  0.8856
_diffrn_reflns_limit_h_max         8
_diffrn_reflns_limit_h_min         -9
_diffrn_reflns_limit_k_max         9
_diffrn_reflns_limit_k_min         -9
_diffrn_reflns_limit_l_max         9
_diffrn_reflns_limit_l_min         -9
_diffrn_reflns_number              2579
_diffrn_reflns_point_group_measured_fraction_full  0.9180
_diffrn_reflns_point_group_measured_fraction_max  0.8856
_diffrn_reflns_theta_full          19.6651
_diffrn_reflns_theta_max           26.66
_diffrn_reflns_theta_min           3.67
_diffrn_detector                   'CCD plate'
_diffrn_detector_area_resol_mean   16.0128
_diffrn_detector_type              Eos
_diffrn_measured_fraction_theta_full  0.9180
_diffrn_measured_fraction_theta_max  0.8856
_diffrn_measurement_details
;
List of Runs (angles in degrees, time in seconds):

  # Type    Start    End  Width  t~exp~   \w     \q     \k     \f   Frames
--------------------------------------------------------------------------
  1  \w    -99.00 -22.00   1.00   60.00    --  -25.00 135.00 -57.00   77
  2  \w    -62.00  23.00   1.00   60.00    --  -25.00  39.00 167.00   85
  3  \w    -73.00 -46.00   1.00   60.00    --  -25.00  38.00   0.00   27
  4  \w    -43.00  15.00   1.00   60.00    --  -25.00  53.00 -17.00   58
  5  \w      4.00  29.00   1.00   60.00    --  -25.00 -39.00-167.00   25
  6  \w     -5.00  26.00   1.00   60.00    --  -25.00-114.00  45.00   31
  7  \w     -5.00  44.00   1.00   60.00    --  -25.00 -26.00   8.00   49
  8  \w    -38.00 -13.00   1.00   60.00    --  -25.00 -57.00  30.00   25
  9  \w    -98.00 -21.00   1.00   60.00    --  -25.00 135.00 123.00   77
 10  \w      8.00  35.00   1.00   60.00    --  -25.00-135.00-123.00   27
 11  \w    -37.00 -11.00   1.00   60.00    --  -25.00 -39.00-167.00   26
 12  \w    -16.00  10.00   1.00   60.00    --   25.16 -26.00   8.00   26
 13  \w    -23.00  14.00   1.00   60.00    --   25.16  97.00 -35.00   37
 14  \w      2.00  28.00   1.00   60.00    --   25.16  19.00-180.00   26
 15  \w    -39.00  -1.00   1.00   60.00    --   25.16  19.00-180.00   38
 16  \w      1.00  36.00   1.00   60.00    --   25.16  39.00 -12.00   35
;
_diffrn_measurement_device         'four-circle diffractometer'
_diffrn_measurement_device_type    'SuperNova, Single source at offset/far, Eos'
_diffrn_measurement_method         '\w scans'
_diffrn_orient_matrix_type        
 'CrysAlisPro convention (1999,Acta A55,543-557)'
_diffrn_orient_matrix_UB_11        0.0592605000
_diffrn_orient_matrix_UB_12        0.0609523000
_diffrn_orient_matrix_UB_13        -0.0331758000
_diffrn_orient_matrix_UB_21        0.0536528000
_diffrn_orient_matrix_UB_22        -0.0666710000
_diffrn_orient_matrix_UB_23        -0.0314616000
_diffrn_orient_matrix_UB_31        -0.0421458000
_diffrn_orient_matrix_UB_32        0.0008159000
_diffrn_orient_matrix_UB_33        -0.0866928000
_diffrn_radiation_monochromator    mirror
_diffrn_radiation_probe            x-ray
_diffrn_radiation_type             'Ag K\a'
_diffrn_radiation_wavelength       0.56087
_diffrn_source                     'micro-focus sealed X-ray tube'
_diffrn_source_type                'SuperNova (Ag) X-ray Source'
_reflns_Friedel_coverage           0.0
_reflns_limit_h_max                9
_reflns_limit_h_min                0
_reflns_limit_k_max                6
_reflns_limit_k_min                0
_reflns_limit_l_max                9
_reflns_limit_l_min                0
_reflns_number_gt                  182
_reflns_number_total               240
_reflns_threshold_expression       I>=2u(I)
_computing_cell_refinement         'CrysAlisPro 1.171.40.67a (Rigaku OD, 2019)'
_computing_data_collection         'CrysAlisPro 1.171.40.67a (Rigaku OD, 2019)'
_computing_data_reduction          'CrysAlisPro 1.171.40.67a (Rigaku OD, 2019)'
_computing_molecular_graphics      'Olex2 1.5 (Dolomanov et al., 2009)'
_computing_publication_material    'Olex2 1.5 (Dolomanov et al., 2009)'
_computing_structure_refinement    'olex2.refine 1.5 (Bourhis et al., 2015)'
_computing_structure_solution      'ShelXS (Sheldrick, 2008)'
_refine_diff_density_max           0.1583
_refine_diff_density_min           -0.1445
_refine_diff_density_rms           0.0351
_refine_ls_d_res_high              0.6249
_refine_ls_d_res_low               4.3783
_refine_ls_goodness_of_fit_ref     0.9349
_refine_ls_hydrogen_treatment      refall
_refine_ls_matrix_type             full
_refine_ls_number_constraints      0
_refine_ls_number_parameters       22
_refine_ls_number_reflns           240
_refine_ls_number_restraints       0
_refine_ls_R_factor_all            0.0300
_refine_ls_R_factor_gt             0.0159
_refine_ls_restrained_S_all        0.9349
_refine_ls_shift/su_max            0.0001
_refine_ls_shift/su_mean           0.0000
_refine_ls_structure_factor_coef   Fsqd
_refine_ls_weighting_details      
 'w=1/[\s^2^(Fo^2^)+(0.0100P)^2^+0.0009P] where P=(Fo^2^+2Fc^2^)/3'
_refine_ls_weighting_scheme        calc
_refine_ls_wR_factor_gt            0.0231
_refine_ls_wR_factor_ref           0.0265
_olex2_refinement_description
;
1. Others
 Fixed Sof: H1a(0.5) H1b(0.25) H2(0.25) H1c(0.25)
;
loop_
  _atom_site_label
  _atom_site_type_symbol
  _atom_site_fract_x
  _atom_site_fract_y
  _atom_site_fract_z
  _atom_site_U_iso_or_equiv
  _atom_site_adp_type
  _atom_site_occupancy
  _atom_site_site_symmetry_order
  _atom_site_refinement_flags_posn
  _atom_site_refinement_flags_adp
  _atom_site_refinement_flags_occupancy
 O1 O 0.52948(6) 0.75 0.12889(6) 0.03794(15) Uani 1.000000 2 S T P
 O2 O 0.25 0.75 -0.25 0.0398(2) Uani 1.000000 8 S T P
 H1a H 0.4786(9) 0.6531(13) 0.1921(11) 0.039(2) Uiso 0.500000 1 . . .
 H1b H 0.6531(17) 0.75 0.1231(13) 0.034(3) Uiso 0.500000 2 S T P
 H2 H 0.1550(18) 0.75 -0.1667(15) 0.040(3) Uiso 0.500000 2 S T P
 H1c H 0.4762(13) 0.75 0.0056(18) 0.034(2) Uiso 0.500000 2 S T P

loop_
  _atom_site_aniso_label
  _atom_site_aniso_U_11
  _atom_site_aniso_U_22
  _atom_site_aniso_U_33
  _atom_site_aniso_U_12
  _atom_site_aniso_U_13
  _atom_site_aniso_U_23
 O1 0.0303(3) 0.0427(2) 0.0409(2) -0.000000 0.00103(15) 0.000000
 O2 0.0436(3) 0.0436(3) 0.0321(3) -0.000000 -0.000000 0.000000

loop_
  _geom_bond_atom_site_label_1
  _geom_bond_atom_site_label_2
  _geom_bond_distance
  _geom_bond_site_symmetry_2
  _geom_bond_publ_flag
 O1 H1a 0.768(7) 13_575 ?
 O1 H1a 0.768(7) . ?
 O1 H1b 0.766(10) . ?
 O1 H1c 0.777(10) . ?
 O2 H2 0.756(10) 7_454 ?
 O2 H2 0.756(10) 6_565 ?
 O2 H2 0.756(10) 8_664 ?
 O2 H2 0.756(10) . ?

loop_
  _geom_angle_atom_site_label_1
  _geom_angle_atom_site_label_2
  _geom_angle_atom_site_label_3
  _geom_angle
  _geom_angle_site_symmetry_1
  _geom_angle_site_symmetry_3
  _geom_angle_publ_flag
 H1a O1 H1a 102.8(10) 13_575 . ?
 H1b O1 H1a 115.5(5) . . ?
 H1b O1 H1a 115.5(5) . 13_575 ?
 H1c O1 H1a 104.5(6) . . ?
 H1c O1 H1a 104.5(6) . 13_575 ?
 H1c O1 H1b 112.7(9) . . ?
 H2 O2 H2 113.3(8) . 7_454 ?
 H2 O2 H2 113.3(8) 8_664 . ?
 H2 O2 H2 102.2(16) 8_664 7_454 ?
 H2 O2 H2 113.3(8) 6_565 7_454 ?
 H2 O2 H2 113.3(8) 8_664 6_565 ?
 H2 O2 H2 102.2(16) 6_565 . ?

loop_
  _diffrn_refln_index_h
  _diffrn_refln_index_k
  _diffrn_refln_index_l
  _diffrn_refln_intensity_net
  _diffrn_refln_intensity_u
  _diffrn_refln_scale_group_code
 0 0 -1 8.00865 9.05707 12
 0 0 1 1.81518 13.8804 6
 0 0 -1 4.24551 12.2873 9
 0 0 -1 -14.2251 13.9484 1
 0 0 1 -0.22382 8.81382 13
 0 0 -1 0.52756 11.0373 2
 0 0 2 131483 1725.64 13
 0 0 2 134832 1842.71 6
 0 0 -2 132151 1772.67 2
 0 0 -3 14.0624 31.2642 4
 0 0 -3 -59.2662 71.7577 1
 0 0 -3 38.7878 66.3714 9
 0 0 3 31.6116 47.6293 13
 0 0 3 49.5186 69.2906 6
 0 0 -3 45.4815 50.562 2
 0 0 3 -44.2054 65.3078 8
 0 0 -3 52.3064 43.1108 12
 0 0 4 105998 1915.98 8
 0 0 4 103003 1738.48 13
 0 0 -4 107174 1533.02 4
 0 0 -4 104201 1776.91 12
 0 0 5 13.4148 105.829 8
 0 0 5 -60.3237 121.583 6
 0 0 -5 7.07308 97.4997 2
 0 0 -5 -1.80008 93.2047 12
 0 0 5 77.1702 83.917 13
 0 0 5 -68.8631 87.9016 15
 0 0 -5 -81.5388 112.018 9
 0 0 -5 138.478 131.534 1
 0 0 -6 136.691 163.392 9
 0 0 -6 274.699 142.629 12
 0 0 6 189.601 137.313 8
 0 0 -6 157.682 154.925 1
 0 0 -6 194.743 147.844 2
 0 0 6 199.018 148.736 6
 0 0 6 203.505 104.573 13
 0 0 -7 -122.55 174.072 1
 0 0 7 -249.718 203.279 8
 0 0 7 -399.863 240.581 6
 0 0 8 8671.41 702.481 8
 0 0 -8 6725.3 651.927 1
 0 0 8 8585.26 731.826 6
 1 0 0 12.9543 15.8553 11
 -1 0 0 -6.48707 14.061 3
 -1 0 -1 4504.11 195.968 9
 0 -1 -1 4382.49 129.322 16
 1 0 -1 4195.34 206.295 2
 0 1 1 5123.27 208.445 7
 0 -1 1 4339.87 190.481 13
 -1 0 -1 4727.6 202.793 1
 0 -1 -1 4556.93 162.225 1
 -1 0 -1 4627.24 177.753 4
 0 1 1 4622.25 168.474 10
 0 -1 -1 4622.64 200.409 2
 0 1 1 4678.46 180.022 14
 0 -1 -1 4695.86 170.734 9
 0 1 -3 113647 1921.31 9
 0 -1 3 115444 1892.85 6
 0 -1 -3 110761 1784.07 1
 -1 0 -3 112932 1879.57 1
 -1 0 -3 113494 1877.22 9
 -1 0 -3 112632 1632.86 2
 0 -1 3 113069 1788.76 13
 1 0 4 753.185 137.327 13
 0 -1 -4 875.654 158.936 2
 0 1 4 960.422 131.88 13
 0 -1 4 1273.36 170.586 13
 0 -1 -4 1294.22 192.262 1
 -1 0 -4 1243.15 131.576 4
 1 0 4 967.56 177.953 6
 1 0 -4 841.075 163.687 1
 0 -1 -4 1063.63 64.2592 4
 -1 0 4 1063.57 156.85 15
 -1 0 4 1103.63 184.565 6
 -1 0 -4 750.498 155.066 1
 -1 0 4 1183.64 201.006 8
 0 1 -4 871.871 142.301 4
 1 0 -4 2078.88 223.155 12
 0 -1 -4 677.617 134.628 9
 1 0 -4 758.228 159.717 2
 0 1 4 1031.09 177.457 6
 0 1 -4 1154.72 198.109 1
 0 -1 4 665.893 147.172 6
 0 1 4 964.034 135.352 15
 0 -1 4 793.901 150.406 8
 0 1 -4 1102.05 197.822 9
 -1 0 -4 1198.92 153.995 2
 1 0 4 1131.33 104.3 5
 1 0 4 1287.47 116.198 15
 -1 0 -4 901.143 168.503 9
 1 0 -5 23064.1 859.385 12
 1 0 -5 23182.5 893.651 2
 0 1 -5 23875.8 787.836 12
 -1 0 5 24167.4 902.573 6
 0 1 -5 23415.5 757.373 4
 0 1 -5 23233.3 949.546 1
 -1 0 5 25499.5 956.556 8
 -1 0 -5 22700.1 768.337 2
 1 0 5 24637.4 936.768 6
 0 -1 -5 25113.6 904.779 9
 1 0 -5 24175.9 913.586 1
 -1 0 -5 23020.9 909.464 9
 0 -1 5 24390.3 853.225 13
 1 0 5 24387.5 832.719 13
 0 1 5 24744.9 763.896 15
 0 -1 -5 25075.1 883.805 2
 0 -1 -5 24001.1 893.61 1
 0 1 5 24042.5 895.277 6
 0 -1 5 24154.7 932.114 6
 0 -1 5 23136.9 700.779 15
 0 1 5 24078.9 744.89 13
 1 0 5 24076.4 865.7 8
 0 -1 5 22934 849.449 8
 0 -1 -6 10203.1 637.385 1
 0 1 6 10138.2 659.183 8
 0 -1 6 10122.5 654.941 6
 1 0 -6 8341.32 602.492 1
 1 0 -6 9726.27 607.266 12
 -1 0 6 9972.37 632.715 6
 0 -1 -6 9556.57 600.89 2
 -1 0 6 10269.9 558.234 15
 1 0 6 9523.55 649.435 6
 0 1 6 9675.54 631.899 6
 0 -1 -6 9902.2 635.256 9
 -1 0 6 9901.44 653.892 8
 -1 0 -6 9490.94 650.002 1
 -1 0 -6 9617.91 649.855 9
 1 0 6 10829.2 622.609 8
 0 1 -6 9311.34 661.747 1
 1 0 6 10416.4 589.258 13
 0 -1 6 10141.6 599.566 8
 1 0 -7 74.9758 151.606 12
 1 0 7 409.135 221.961 8
 0 -1 -7 -84.0195 154.115 2
 -1 0 -7 186.181 176.548 1
 0 -1 7 232.512 181.215 8
 0 -1 -7 105.858 165.435 1
 1 0 7 141.489 157.236 6
 0 1 7 323.478 231.827 8
 1 0 7 304.207 178.336 13
 -1 0 7 332.59 217.122 8
 0 1 7 495.725 227.715 6
 0 1 -7 73.5684 201.179 1
 -1 0 -7 36.3174 196.705 9
 1 0 -7 468.98 216.872 1
 -1 0 7 127.419 171.945 6
 0 -1 7 208.903 217.264 6
 0 -1 -7 194.24 206.174 9
 0 1 8 -137.4 234.499 6
 -1 0 -8 261.81 235.74 1
 0 -1 8 163.678 238.383 6
 0 -1 -8 -201.401 239.287 1
 -1 0 8 -282.645 199.62 8
 1 0 -8 634.152 287.152 1
 -1 0 -8 191.348 250.19 9
 1 0 8 43.0759 217.031 6
 0 1 8 233.238 221.676 8
 0 1 -8 35.2635 208.032 1
 -1 0 8 -18.4475 189.315 6
 0 -1 -9 -454.739 308.361 1
 0 1 9 -152.715 239.348 8
 1 -1 0 11634.3 327.236 5
 -1 1 0 11612.5 324.764 4
 1 -1 0 11937.9 281.954 2
 -1 1 0 12515.1 305.811 7
 -1 1 0 11918 301.078 15
 1 -1 1 18.0747 23.05 6
 1 -1 1 -10.0507 27.0741 5
 1 -1 -1 -21.7126 24.5763 12
 1 1 1 22.9687 27.909 10
 -1 1 1 27.6601 29.1485 15
 1 -1 1 40.1908 24.3045 16
 -1 1 -1 4.76802 19.3309 9
 -1 1 -1 63.3196 34.9142 1
 1 -1 -1 19.9474 30.5332 2
 -1 -1 -1 -30.3385 28.8558 1
 -1 -1 -1 -19.2715 26.7679 9
 1 -1 1 -3.06182 25.1782 13
 -1 1 1 18.6424 19.7486 3
 -1 1 -1 17.1244 26.4967 4
 -1 1 1 15.0266 15.3493 6
 1 -1 2 51199.4 1008.36 6
 1 -1 2 58212 984.899 5
 -1 -1 -2 56400 977.895 2
 1 -1 2 57671.8 1052.64 13
 1 -1 -2 57109.4 1092.81 12
 -1 -1 -2 57535 1058.87 1
 -1 1 2 58461.5 1056.55 15
 1 1 2 57542.7 961.991 7
 1 -1 2 58706 879.686 8
 -1 -1 -2 56841.5 1067.03 9
 1 -1 -2 57393.3 934.049 9
 -1 1 -2 57324.4 1085.34 1
 1 -1 -2 56048.7 1082.15 2
 -1 1 2 56286.8 958.906 6
 1 -1 -2 58222.9 935.537 1
 1 1 2 56090.8 887.184 14
 -1 1 -2 56819.2 1017.86 4
 1 -1 2 56689.1 947.504 16
 -1 1 -2 56097.3 1067.23 9
 1 -1 3 15.3412 41.8782 16
 1 1 3 53.3424 42.2706 14
 1 -1 -3 3.96844 60.1728 12
 1 -1 3 23.4734 72.4319 13
 -1 1 3 36.9761 67.7719 8
 1 1 3 52.5871 46.2377 7
 1 -1 3 2.84829 48.7264 8
 1 -1 -3 -8.11413 55.4341 9
 -1 1 -3 53.9181 68.0961 1
 1 -1 -3 34.754 55.425 1
 -1 -1 -3 -26.0829 61.7232 1
 -1 1 -3 -14.876 77.8991 9
 1 -1 -3 -99.5453 90.8575 2
 -1 1 -3 9.85659 52.4567 4
 -1 -1 -3 -1.36515 53.971 2
 -1 1 3 7.24459 53.5625 15
 -1 -1 -3 -5.62084 61.525 9
 1 -1 3 2.68052 73.0417 6
 -1 1 3 -25.2902 57.7533 6
 -1 1 4 36109.6 985.631 6
 -1 1 -4 37042.7 1083.9 1
 -1 1 -4 35647.9 902.095 4
 -1 1 -4 38683.6 1083.99 9
 1 -1 -4 37495.4 1045.81 12
 1 -1 4 37459.4 834.563 5
 1 -1 -4 38562.4 1002.71 9
 1 -1 4 35743.7 979.575 13
 -1 -1 -4 34529.7 1015.98 1
 -1 -1 -4 37193.1 1034.02 9
 1 1 4 36732.7 902.114 13
 -1 1 4 38041.1 1091.04 8
 1 -1 4 39322 1081.25 6
 1 -1 5 32.5402 129.185 13
 -1 -1 -5 134.449 118.987 1
 1 -1 -5 -52.8261 115.882 9
 1 -1 -5 6.22428 99.1467 12
 1 1 5 163.726 105.179 13
 -1 1 -5 -102.997 118.648 1
 -1 -1 -5 -19.9735 130.979 9
 -1 1 5 38.2347 104.279 6
 -1 -1 -5 58.8039 105.477 2
 -1 -1 5 -97.524 145.619 6
 1 1 -5 13.6791 133.827 1
 -1 1 -5 -192.24 187.93 9
 -1 1 -5 -50.7065 99.7858 4
 -1 1 5 57.7141 113.006 8
 1 -1 5 62.2594 94.9354 8
 1 1 5 222.062 131.997 6
 -1 1 5 -6.1458 97.1394 15
 1 -1 -5 194.423 138.221 1
 1 -1 -5 60.3906 122.639 2
 1 -1 5 -57.2163 151.794 6
 1 1 6 2824.14 292.183 13
 1 -1 6 2174.26 342.992 6
 1 -1 -6 2684.57 350.556 2
 -1 1 -6 2907.04 384.893 9
 -1 -1 -6 2684.18 349.299 9
 -1 1 6 2858.88 366.875 8
 -1 -1 -6 2964.31 317.845 2
 1 -1 -6 2157.69 313.063 12
 1 1 -6 2541.06 365.985 1
 1 -1 6 2793.33 319.766 8
 -1 -1 -6 2447.89 331.97 1
 1 -1 -6 2226.7 306.076 1
 -1 1 6 2384.18 298.568 15
 -1 1 -6 2462.73 357.558 1
 1 1 6 2064.38 311.901 6
 1 -1 6 2480.81 319.564 13
 -1 1 6 2337.68 318.551 6
 -1 1 7 -236.786 206.111 6
 1 -1 -7 56.5901 181.82 2
 -1 1 7 46.5544 180.905 8
 1 -1 -7 286.145 204.168 1
 -1 -1 -7 57.8213 196.045 1
 1 1 7 -93.0727 176.19 8
 1 1 7 -211.069 210.085 6
 1 -1 7 414.181 249.615 6
 -1 -1 -7 -491.48 255.79 9
 -1 1 8 72.7386 195.946 6
 1 -1 8 221.844 218.806 6
 -1 1 8 269.069 233.401 8
 -1 -1 -8 74.708 238.586 9
 1 1 8 254.685 193.319 8
 -1 1 -8 282.355 194.549 1
 1 1 8 -144.876 223.983 6
 1 -1 -8 72.5293 193.081 1
 -1 -1 -8 121.013 202.7 1
 -2 0 0 112477 1646.18 3
 2 0 0 114328 1663.38 11
 0 2 2 39917 898.21 7
 0 -2 -2 36914.4 756.84 1
 0 -2 -2 38879.3 775.846 9
 0 -2 -2 37478.3 885.96 2
 -2 0 -2 36904.2 870.6 1
 -2 0 -2 39224.5 727.69 3
 -2 0 -2 38824.4 895.354 9
 0 2 2 40318.2 789.041 10
 0 2 2 37670.5 811.211 14
 2 0 2 39149.8 777.256 11
 0 2 2 38992.3 565.31 4
 -2 0 -2 39403.7 619.399 2
 -2 0 -3 176762 2203.76 2
 -2 0 -3 175152 2650.31 9
 -2 0 -3 176211 2681.37 1
 -2 0 -4 6268.85 329.477 4
 -2 0 -4 6279.5 438.69 1
 2 0 4 5776.26 256.194 16
 2 0 4 5548.58 377.466 13
 0 2 4 6584.28 296.986 13
 0 2 4 6206.97 362.047 14
 0 -2 -4 6579.95 425.273 2
 -2 0 -4 6222.05 300.458 2
 0 -2 4 5345.98 389.474 6
 0 2 -4 5626.4 434.165 1
 0 -2 -4 6019.07 376.477 9
 -2 0 -4 6174.12 438.892 9
 0 -2 -4 6056.75 374.687 1
 2 0 5 16333.7 718.879 13
 -2 0 -5 16227.7 789.569 1
 2 0 -5 17285.7 795.79 12
 0 -2 -5 17563.8 767.566 2
 0 2 5 17727.9 749.917 6
 0 -2 -5 17216.5 729.024 9
 2 0 -5 15141.2 727.779 1
 0 -2 5 15762.1 762.188 6
 0 2 -5 15483.8 806.715 1
 0 2 5 16442.1 640.181 14
 -2 0 -5 16926.8 796.228 9
 0 -2 -5 16824.5 720.783 1
 -2 0 5 16236.9 793.808 8
 -2 0 5 16062.9 726.791 15
 -2 0 -6 2411.14 366.124 1
 0 -2 -6 2194.07 305.094 9
 0 2 -6 1537.64 292.78 1
 2 0 -6 1822.47 303.698 12
 2 0 6 2075.09 326.571 6
 0 -2 6 1549.37 311.203 6
 2 0 -6 2070.2 322.353 1
 -2 0 6 1931.63 310.202 8
 0 2 6 1768.46 276.899 6
 0 -2 -6 1650.98 281.746 2
 0 -2 -6 1750.54 294.907 1
 2 0 6 1889.1 280.226 8
 0 -2 -7 5304.7 511.82 9
 0 -2 -7 6289.58 562.024 2
 0 -2 -7 6654.85 569.028 1
 0 2 7 6459.68 565.748 6
 0 2 7 6123.78 577.194 8
 0 -2 -8 515.192 261.719 9
 2 0 8 292.365 305.107 6
 -2 0 -8 616.327 320.759 1
 0 2 8 538.486 280.252 8
 -2 0 -8 549.851 305.043 9
 0 -2 -8 852.029 235.3 1
 0 2 8 955.546 275.091 6
 -2 1 0 35.5087 23.6342 9
 -1 2 0 4.01471 31.7284 4
 1 -2 0 -35.7099 37.3018 16
 -2 1 0 31.3928 34.943 4
 -1 2 0 2.2753 28.1223 7
 1 -2 0 -24.438 36.529 5
 1 -2 0 -3.57624 22.506 13
 1 -2 0 0.79419 29.0202 2
 2 -1 0 -12.3211 22.9794 12
 -2 1 0 19.9996 27.7376 15
 2 -1 0 -22.7937 24.5042 10
 2 -1 0 42.9569 33.4626 2
 -1 2 0 -9.69894 28.2759 14
 1 2 2 74297.7 1352.52 7
 -2 -1 -2 76295.5 1220.98 2
 -2 1 -2 77809.9 1367.68 4
 -2 1 2 72839.1 1398.59 8
 2 -1 -2 74693.6 1299.16 11
 2 -1 2 78684.3 1329.49 5
 1 -2 2 76545.2 1324.92 6
 -1 2 -2 76402.1 1384.22 1
 1 -2 2 77259.6 1356.75 13
 2 1 2 78082.9 1215.18 7
 2 -1 -2 77107.4 1427.46 12
 2 1 2 76235.3 1396.05 10
 -2 -1 -2 76198.3 1388.21 1
 -1 -2 -2 74361.1 1353.68 2
 -1 2 -2 73193 1376.32 9
 -1 2 2 77765.9 1378.4 15
 -2 1 -2 78228.2 1377.92 1
 2 -1 -2 79561.8 1432.19 2
 -1 2 -2 74932.3 1402.45 4
 1 -2 2 73630.7 1320.72 16
 1 -2 -2 77331.2 1108.87 9
 -2 1 2 76975.9 1405.83 15
 -1 2 2 80373.4 1440.58 7
 1 -2 -3 3397.83 220.796 9
 -1 2 3 3012.86 226.411 6
 1 2 3 2983.06 214.129 14
 -1 2 -3 2934.15 274.37 9
 -2 1 -3 2635.54 225.945 4
 1 -2 -3 3136.3 212.504 1
 -1 2 3 3574.96 204.081 3
 -2 -1 -3 2972.5 214.056 2
 -2 1 3 3176.14 286.709 8
 1 2 3 3020.65 256.39 10
 1 -2 -3 3232.46 282.269 2
 -1 2 -3 2959.05 261.907 4
 2 -1 3 2925.88 204.546 16
 -2 1 3 2651.19 218.618 6
 -2 -1 -3 3155.39 277.578 9
 1 -2 3 3341.92 273.582 13
 -1 -2 -3 2898.95 245.006 2
 -1 2 -3 3233.56 287.762 1
 -2 -1 -3 3118.6 272.121 1
 2 -1 -3 2953.46 277.217 12
 2 1 3 3363.08 284.188 10
 -1 2 3 3097 258.883 15
 -1 -2 -3 3084.13 259.188 9
 -2 1 3 2999.6 266.475 15
 1 -2 -3 3064.42 165.633 11
 2 1 3 2968.55 196.331 7
 2 -1 -3 2966.23 276.686 2
 -1 -2 -3 3075.59 255.022 1
 2 -1 3 3171.92 231.918 5
 2 -1 -3 3017.23 224.49 1
 -2 1 -3 2950.08 267.198 1
 -2 1 -3 3080.51 263.492 9
 1 -2 3 3262.6 272.033 6
 2 -1 3 2951.74 263.256 13
 1 2 3 3093.68 243.115 7
 1 -2 -4 118.5 101.789 2
 1 2 4 177.047 85.5211 7
 -2 -1 -4 260.461 95.9165 2
 2 -1 -4 279.431 149.647 2
 2 -1 4 327.288 99.0008 5
 -1 2 -4 334.267 161.136 9
 -2 1 -4 342.318 140.047 9
 -1 -2 -4 356.471 138.073 9
 2 -1 4 507.722 111.829 8
 -2 1 4 544.704 161.413 8
 2 -1 4 258.277 85.9903 16
 -2 1 4 419.247 125.336 6
 -1 -2 -4 373.943 127.093 2
 -1 2 -4 440.941 128.967 4
 -1 2 4 610.102 156.373 15
 2 -1 4 191.88 121.551 13
 2 -1 -4 478.688 154.298 12
 1 -2 -4 182.913 76.0005 1
 -2 1 -4 248.143 112.241 4
 2 1 4 322.223 95.4591 7
 2 -1 4 475.09 147.324 6
 -2 -1 -4 485.615 152.306 1
 -2 -1 -4 339.134 144.772 9
 1 -2 -4 416.431 112.897 9
 -2 1 4 314.447 136.659 15
 -1 -2 -4 435.232 133.348 1
 1 2 4 288.936 112.069 14
 1 -2 4 288.945 130.579 6
 -1 2 4 226.868 104.491 6
 2 -1 -4 262.495 113.41 1
 -1 2 -4 241.89 124.914 1
 -2 1 -4 285.791 148.073 1
 1 -2 4 298.413 130.478 13
 -2 -1 -5 1699.63 263.94 9
 -1 -2 -5 1767.66 249.978 2
 -2 1 5 1924.54 270.763 15
 2 -1 -5 1573.63 266.108 12
 -1 -2 -5 1753.6 256.174 9
 -1 -2 -5 1743.65 260.815 1
 1 -2 -5 1874.54 242.175 9
 1 2 5 1710.15 212.288 13
 1 -2 5 1706.57 253.679 13
 -2 1 5 1491.84 268.024 8
 1 -2 -5 1772.7 266.316 2
 -2 1 5 1587.84 238.422 6
 2 -1 5 1772.88 258.088 13
 2 -1 5 1451.01 267.14 6
 1 -2 -5 1560.19 218.65 1
 -1 2 5 1442.82 218.816 6
 -1 2 -5 1996.26 258.143 4
 -1 2 -5 1457.35 265.515 9
 2 -1 -5 1790.53 243.075 1
 -2 -1 -5 1572.99 252.315 1
 1 2 5 1761.24 194.914 14
 1 -2 5 1126.95 227.752 6
 -1 2 -5 1585.79 275.223 1
 -1 2 5 1675.24 281.504 8
 -2 1 -5 1671.97 218.236 4
 2 1 5 1623.32 226.918 13
 -2 -1 -5 1884.48 220.937 2
 -2 1 -5 1629.24 271.807 1
 2 -1 -5 1395.33 256.12 2
 -1 2 5 1719.5 243.144 15
 -2 1 -5 1685.94 275.121 9
 2 -1 5 1837.87 221.593 8
 -1 -2 -6 2883.29 352.319 1
 -2 1 6 2650.96 340.271 15
 1 -2 6 2638.77 348.601 13
 -2 -1 -6 2484.67 345.732 1
 -1 -2 -6 2978.51 363.567 9
 -1 -2 -6 2770.89 324.681 2
 1 2 6 2963.94 369.697 6
 -2 1 6 2738.66 334.183 6
 2 -1 -6 2555.5 324.922 1
 -1 2 -6 2100.88 343.823 1
 2 1 6 2339.51 277.382 13
 2 -1 6 2450.7 323.665 13
 -2 1 -6 2703.01 382.41 1
 2 -1 -6 2681.83 373.718 12
 -2 -1 -6 2647.76 354.895 9
 -2 1 -6 3114.96 388.937 9
 2 -1 6 2841.13 397.291 6
 1 -2 6 1979.82 364.424 6
 -2 1 6 2890.36 388.601 8
 2 -1 -6 3074.93 397.581 2
 1 -2 -7 3556.37 406.911 1
 -1 -2 -7 3382.53 430.384 1
 2 -1 -7 2679.93 401.276 2
 -2 -1 -7 2907.8 412.118 9
 -1 2 -7 2734.21 441.087 1
 -2 -1 -7 2920.63 403.342 1
 2 1 7 3713.91 458.804 6
 -1 -2 -7 3352.42 436.707 9
 2 -1 -7 3403.49 418.897 1
 -1 2 7 3780.8 479.904 8
 -1 2 7 4263.63 477.107 6
 2 -1 7 2930.93 480.901 6
 -2 1 -7 4066.49 501.997 9
 2 -1 7 4012.33 446.24 13
 1 -2 -7 3171.12 422.067 2
 -2 1 7 4001.83 490.948 8
 1 -2 7 3131.05 484.257 6
 1 2 7 2838.51 392.209 6
 -2 1 -7 3936.17 499.231 1
 2 1 7 3667.66 391.7 13
 2 -1 -7 3975.8 456.39 12
 2 1 8 137.02 223.168 6
 -2 1 8 107.515 222.843 8
 -2 -1 -8 512.409 284.168 9
 -2 1 -8 158.593 283.645 9
 2 -1 8 -41.4888 208.98 13
 -1 -2 -8 15.4904 224.472 1
 1 2 8 37.118 216.431 8
 2 -1 8 -91.1167 227.684 6
 -1 2 -8 431.75 327.56 1
 -1 2 8 6.49363 202.161 8
 1 -2 -8 201.701 224.824 2
 -2 1 -8 -59.4736 247.489 1
 1 2 8 -170.168 189.411 6
 -1 -2 -8 287.048 233.76 9
 1 -2 8 181.892 244.025 6
 -1 2 8 355.414 219.139 6
 -2 -1 -8 -49.1819 204.469 1
 2 -2 1 20.2472 27.9132 2
 2 -2 1 -20.1878 57.688 16
 -2 2 1 43.7461 72.533 15
 2 -2 1 11.3959 63.2665 5
 -2 2 -1 0.86813 44.7063 14
 -2 2 1 48.117 60.4282 4
 -2 2 -1 28.8169 42.1344 9
 -2 2 -1 -6.7409 32.4032 7
 2 -2 1 120.205 62.5249 6
 -2 2 -1 128.179 53.0893 1
 2 -2 1 3.98514 51.7073 13
 2 -2 -1 84.2019 73.9643 2
 -2 2 -1 -89.6773 65.1066 4
 -2 -2 -2 20301.4 691.778 9
 2 -2 2 20631.9 669.915 5
 -2 2 -2 21337.6 636.209 9
 2 -2 -2 19466.8 664.033 2
 2 -2 -2 21105.5 698.507 12
 2 -2 -2 21144 405.182 1
 -2 2 2 21059.8 668.821 8
 -2 2 -2 20898.7 638.253 1
 -2 2 2 20377.3 677.037 15
 -2 2 2 21151.2 607.569 3
 2 -2 2 21758.1 364.483 2
 2 2 2 18520.2 649.653 7
 2 -2 2 20193.7 622.841 16
 2 -2 2 20206.4 647.695 13
 -2 -2 -2 21664.3 660.885 2
 2 -2 2 19898.2 586.035 6
 -2 2 -2 21758.1 416.087 7
 -2 2 2 20784.3 482.204 6
 -2 2 -2 20272.2 682.003 4
 2 -2 -2 21671.5 590.105 11
 2 2 2 20871.8 703.057 10
 2 2 3 147.281 77.0742 7
 -2 2 -3 -50.518 96.1091 4
 2 -2 3 27.4836 75.289 5
 2 -2 -3 -9.11403 58.0651 11
 -2 2 3 -73.2772 95.3696 8
 2 -2 -3 42.227 46.2526 1
 -2 2 -3 67.3182 87.1919 1
 -2 -2 -3 -9.60354 71.3359 2
 2 -2 -3 21.5518 91.3154 12
 2 2 3 -26.599 75.1104 10
 -2 -2 -3 -96.6046 80.4106 9
 -2 2 3 11.5617 54.7625 6
 2 -2 3 194.301 104.604 13
 -2 2 3 96.3641 101.461 15
 -2 2 3 46.5798 60.035 3
 -2 -2 -3 100.236 99.0766 1
 2 -2 3 83.5786 82.6827 16
 2 -2 -3 -78.0179 94.5625 2
 2 -2 3 41.9521 82.7696 6
 -2 2 -3 -25.6669 67.5841 9
 2 -2 -4 125564 1988.22 1
 2 -2 4 131740 2304.7 13
 -2 2 -4 128909 2370.09 9
 -2 2 4 125514 2409.42 8
 2 2 4 120605 2276.9 10
 -2 -2 -4 128379 2315.77 9
 -2 2 4 124213 2300.53 15
 2 -2 -4 122526 2359.88 12
 -2 2 4 124578 2083.64 6
 -2 2 -4 127614 2243.64 4
 2 -2 4 121630 2120.44 5
 -2 2 -5 -6.01905 110.716 4
 2 -2 5 129.488 137.259 13
 -2 2 5 97.3028 113.096 6
 -2 -2 -5 27.6525 106.801 2
 -2 2 -5 128.14 165.621 9
 2 2 5 -21.189 94.1466 7
 -2 2 -5 20.7098 139.571 1
 2 -2 -5 -57.1615 98.244 1
 2 -2 5 94.5163 101.523 5
 2 -2 5 33.8609 159.076 6
 2 -2 -5 89.2702 146.458 2
 -2 2 5 -12.1411 152.891 8
 -2 -2 -5 -144.989 158.532 9
 2 -2 -5 251.305 161.287 12
 2 2 5 -126.866 125.358 10
 -2 2 5 -85.372 124.962 15
 -2 -2 -5 3.32715 132.999 1
 -2 2 -6 3487.47 426.967 1
 -2 2 6 3768.82 443.997 8
 -2 2 6 3520.49 383.528 15
 2 2 6 3914.08 437.2 10
 -2 2 -6 3421.18 424.461 9
 2 -2 -6 3490.89 437.171 2
 2 -2 6 3760.55 400.72 13
 2 2 6 3990.3 358.426 13
 2 -2 6 3047.43 446.179 6
 -2 2 6 3618.17 384.781 6
 -2 -2 -6 3846.48 434.363 1
 -2 -2 -6 3460.45 404.076 9
 2 2 7 -12.7865 181.085 6
 -2 2 -7 -285.269 264.424 1
 2 2 7 -48.8815 191.188 10
 2 -2 -7 -313.009 237.921 2
 -2 2 7 372.382 264.054 8
 -2 -2 -7 -156.831 188.874 1
 -2 2 7 99.2336 157.1 15
 -2 -2 -7 -28.8972 193.696 9
 2 -2 7 192.649 203.573 6
 -2 2 -7 -232.889 196.978 9
 2 -2 7 -7.18436 176.899 13
 -2 2 7 273.572 172.84 6
 2 -2 8 613.046 348.226 6
 2 2 8 1228.77 354.808 10
 -2 2 8 583.309 301.472 8
 2 -2 -8 1221 372.019 2
 -2 2 -8 1982.46 417.07 1
 2 2 8 1117.66 347.578 6
 -2 -2 -8 1078.22 323.722 9
 2 -2 8 1064.68 292.901 13
 -2 2 8 533.826 195.098 6
 -2 -2 -8 885.264 295.838 1
 -3 0 0 330.493 164.723 3
 3 0 0 323.321 122.04 11
 0 3 1 44128.2 1051.22 7
 0 -3 -1 44670.4 1022.59 2
 -3 0 -1 43746 969.975 9
 3 0 1 43498.2 987.133 11
 3 0 1 42864.7 960.967 10
 -3 0 -2 16337.8 527.314 3
 -3 0 -2 16025.3 602.684 9
 0 3 2 15350.1 610.045 7
 0 3 2 15765.8 568.363 14
 0 -3 -2 16100.6 491.42 9
 0 -3 -2 15146.8 603.133 2
 3 0 2 17273.4 609.266 10
 -3 0 -2 16328.2 594.086 1
 3 0 2 15952.7 551.818 11
 0 3 2 16239.9 440.124 4
 0 3 3 114279 1394.67 4
 0 -3 -3 114092 1832.1 1
 3 0 3 116662 1406.69 7
 0 3 3 111024 2057.64 7
 -3 0 -3 116633 2080.27 1
 0 3 3 111754 1932.43 14
 0 -3 -3 117355 1526.3 5
 0 3 3 116457 1864.49 10
 3 0 3 114022 1847.98 11
 0 -3 -4 106.879 129.836 2
 0 -3 -4 -113.39 101.718 9
 0 -3 -4 133.239 104.104 1
 -3 0 -4 -46.7451 114.487 9
 -3 0 -4 120.177 110.779 1
 3 0 4 -12.3539 82.1616 11
 0 3 4 212.142 127.946 7
 0 3 4 103.716 104.143 14
 0 3 4 -7.94476 87.0024 10
 3 0 4 107.911 65.3177 16
 -3 0 -5 30990.2 1127.36 1
 0 -3 -5 31868.5 1001.07 9
 3 0 5 31760.9 1069.74 13
 0 -3 -5 31406.5 1000.93 1
 -3 0 -5 30709.9 1133.87 9
 0 3 5 30817.9 969.474 14
 0 3 5 30762.7 1009.98 10
 3 0 6 475.051 210.464 6
 0 -3 -6 639.382 198.986 2
 -3 0 -6 493.137 177.762 1
 0 -3 -6 812.919 222.044 9
 0 3 6 739.018 202.92 6
 0 3 6 877.419 216.829 14
 0 -3 -6 858.738 223.848 1
 3 0 6 1046.37 226.714 13
 -3 0 -6 692.607 248.967 9
 0 -3 -7 291.317 179.698 9
 0 -3 -7 316.047 195.337 2
 -3 0 -7 91.9834 208.571 1
 3 0 7 -205.016 183.546 6
 -3 0 -7 187.354 218.853 9
 0 3 7 313.71 224.923 6
 3 0 7 364.963 210.361 13
 -3 0 -8 -226.489 264.482 1
 -3 0 -8 287.514 287.709 9
 0 3 8 -191.09 238.46 8
 0 -3 -8 8.44954 226.92 2
 3 0 8 -254.158 263.291 6
 0 3 8 371.291 248.707 6
 3 0 8 -222.558 236.636 13
 -1 3 0 87670 1519.69 4
 -1 3 0 84828.3 1515.71 7
 1 -3 0 87296.6 1468.27 2
 1 -3 0 86418.2 1481.93 16
 -1 3 0 88066.5 1478.85 14
 -3 1 -1 26194.7 668.023 9
 3 -1 -1 27194.8 750.476 12
 -3 1 -1 27526.2 742.87 3
 -3 1 1 25561.7 745.851 15
 3 -1 -1 24959.1 754.077 11
 -1 3 -1 25257.9 715.318 7
 1 -3 1 26185.3 685.412 13
 1 -3 -1 26748.1 683.472 16
 -1 3 1 25631.4 666.896 4
 -1 3 1 26904.3 733.405 14
 3 -1 1 26654 665.222 10
 3 -1 1 25751.8 750.87 11
 -3 1 1 23300.2 723.751 3
 -3 1 -1 26774.3 669.902 1
 1 -3 1 26686.9 756.884 16
 1 -3 -1 25854.5 697.097 5
 -1 3 1 27259.4 779.795 7
 1 -3 -1 26297.3 745.189 2
 -3 -1 -2 19726.4 716.479 9
 -3 1 -2 20655.1 672.725 9
 -3 -1 -2 22199.4 728.185 1
 1 -3 -2 20513.6 573.4 5
 1 -3 -2 21128.1 483.318 9
 3 1 2 21406.2 723.071 10
 -1 -3 -2 21113.6 722.204 2
 -1 3 2 21233.4 531.27 4
 1 -3 -2 20391.8 706.775 2
 -1 3 -2 21470.5 703.393 1
 -3 1 2 19975.4 713.136 15
 -1 3 2 21021.7 731.665 7
 -1 3 2 20848.5 675.426 14
 -1 3 -2 21663.6 759.934 4
 1 3 2 20916.1 730.668 7
 -3 1 -2 21310.5 705.657 4
 -1 -3 -2 21683.7 673.005 9
 1 -3 2 21648.8 699.006 16
 3 -1 -2 21068.5 741.639 12
 3 -1 -2 20473.6 728.357 2
 1 -3 2 21736 684.899 13
 -3 1 -2 20732.3 670.607 1
 -3 1 -3 12539.1 586.277 9
 1 -3 -3 13784.4 449.396 9
 -3 -1 -3 14029.8 629.312 1
 3 -1 -3 13180.3 636.634 2
 -1 -3 -3 13604.1 568.874 1
 -1 3 3 12435.6 412.562 3
 -1 -3 -3 12247.5 565.091 2
 -3 1 3 12267.8 602.419 8
 1 3 3 12564 558.751 10
 -3 -1 -3 12714.2 449.202 2
 -1 3 3 13438 619.932 7
 3 1 3 12416.6 418.531 7
 -1 3 3 12696.1 559.165 14
 1 -3 3 13252.2 589.48 13
 -3 1 3 13190.1 622.509 15
 1 3 3 12773.4 577.94 7
 3 -1 -3 12913.3 626.727 12
 -1 -3 -3 12202.8 535.838 9
 -1 3 -3 13200.7 622.339 1
 -3 -1 -3 11544.9 592.032 9
 -3 1 -3 13004.7 567.316 4
 1 -3 -3 14131.3 628.896 2
 -3 1 -3 13277.8 607.717 1
 1 -3 -3 12796.3 415.601 16
 1 -3 -3 13266.7 434.329 1
 -1 3 -3 12936.6 623.246 4
 -1 3 3 13744.5 453.022 10
 3 1 3 12935.7 605.487 10
 -1 -3 -4 551.807 147.295 9
 -3 1 -4 689.902 178.306 9
 -1 3 -4 513.061 169.512 4
 1 3 4 369.003 132.411 7
 1 -3 -4 335.646 139.41 2
 -3 -1 -4 773.263 201.239 9
 1 -3 -4 464.648 110.654 1
 -3 -1 -4 533.043 130.574 2
 -3 1 -4 512.662 141.036 4
 1 -3 -4 713.221 130.295 9
 3 -1 4 365.694 97.7396 16
 -1 -3 -4 668.95 172.115 2
 -3 1 -4 468.23 157.755 1
 -3 -1 -4 821.278 187.117 1
 -3 1 4 500.706 171.102 8
 1 3 4 410.747 122.997 14
 1 3 4 678.825 158.002 10
 -1 3 4 218.734 130.833 14
 -3 1 4 476.492 149.463 15
 3 -1 -4 429.802 174.225 2
 3 -1 4 634.462 178.582 13
 3 1 4 547.64 178.853 10
 1 -3 4 602.373 150.339 13
 -1 -3 -4 474.327 138.359 1
 3 -1 -4 676.919 193.579 12
 -1 3 -4 559.896 165.878 1
 1 -3 -5 2027.56 297.898 2
 -1 3 -5 1687.78 283.846 4
 -3 1 -5 1611.51 278.591 1
 1 3 5 2165.55 287.783 10
 -1 3 -5 1631.02 289.337 1
 1 -3 -5 2389.59 257.683 1
 -1 3 5 2317.93 269.269 6
 -3 1 -5 2403.23 279.256 4
 -3 -1 -5 1972.76 300.52 9
 -1 -3 -5 2317.74 297.607 9
 -3 1 -5 2552.54 336.578 9
 3 1 5 1898.04 301.794 10
 1 -3 -5 2166.17 254.069 9
 -1 -3 -5 2179.51 285.166 1
 1 -3 5 1971.06 296.22 6
 3 -1 5 1719.81 303.533 6
 -1 -3 -5 2633.62 314.438 2
 1 3 5 2221.67 274.251 7
 1 3 5 2334.57 259.716 14
 -1 3 5 1743.72 262.905 14
 1 -3 5 2240.24 309.767 13
 3 -1 5 2162.35 304.237 13
 -3 -1 -5 2298.56 320.782 1
 1 3 6 1041.07 241.466 10
 -1 -3 -6 878.779 216.663 1
 -3 1 -6 952.632 239.707 9
 -1 -3 -6 1043.46 244.686 2
 -1 3 -6 979.359 236.012 4
 -3 -1 -6 1187.61 293.765 9
 1 -3 -6 1600.95 299.791 2
 3 -1 -6 918.301 208.832 1
 -1 3 -6 735.177 257.667 1
 -3 1 6 906.638 259.992 8
 3 -1 -6 1255.13 303.964 2
 -1 3 6 1180.92 247.954 6
 3 1 6 833.179 198.508 13
 -3 1 6 1011.59 254.733 15
 -3 -1 -6 1405.89 297.826 1
 -1 -3 -6 789.874 194.375 9
 -1 3 6 756.184 217.896 14
 3 -1 6 1020.12 283.212 6
 3 -1 -6 899.331 286.695 12
 1 3 7 1079.39 290.569 10
 -1 -3 -7 622.892 216.506 1
 3 1 7 820.042 258.81 13
 1 3 7 428.961 228.802 6
 -3 -1 -7 563.238 284.375 9
 -1 -3 -7 741.299 241.996 2
 -3 1 -7 384.278 216.514 9
 1 -3 -7 627.746 272.745 2
 -1 3 7 479.479 267.422 8
 3 -1 7 861.936 322.175 6
 -1 -3 -7 804.45 249.019 9
 -1 3 7 1029.73 279.11 6
 -3 -1 -7 813.778 274.159 1
 3 1 7 281.56 211.252 6
 3 -1 -7 709.795 275.039 12
 3 -1 7 628.939 212.711 13
 -3 1 -7 896.577 275.583 1
 -3 1 7 723.158 255.398 15
 1 3 8 82.7492 213.742 10
 -1 -3 -8 543.102 246.866 1
 -3 1 -8 977.094 344.377 1
 -3 -1 -8 682.225 287.279 9
 -1 -3 -8 397.591 213.966 9
 -3 1 -8 759.4 322.553 9
 -1 3 8 433.926 275.39 8
 1 -3 -8 164.197 224.445 2
 1 3 8 470.374 260.214 6
 3 -1 8 968.268 313.598 13
 3 1 8 233.307 270.977 6
 3 -1 8 354.234 281.619 6
 -1 3 8 722.392 223.8 6
 3 1 8 814.842 316.305 10
 -3 -1 -8 1141.2 384.307 1
 -3 2 0 7.77371 59.6262 15
 3 -2 0 -13.4054 33.2894 10
 -2 3 0 62.2211 64.4236 4
 2 -3 0 34.6156 70.3129 5
 -3 2 0 -16.6033 37.9198 9
 -3 2 0 26.0487 56.2578 4
 -2 3 0 95.8276 76.1974 14
 -2 3 0 -16.3826 33.6378 1
 3 -2 0 -1.76289 48.8662 2
 2 -3 0 76.7914 53.1038 13
 2 -3 0 5.9208 58.8899 2
 2 -3 0 -36.0979 78.4865 16
 -2 3 0 83.3764 63.9256 7
 -2 3 1 47092.1 1015.57 4
 3 -2 -1 46866.2 1064.48 12
 -2 3 1 44543.1 1086.67 7
 -3 2 1 45900.4 989.13 8
 3 -2 -1 44677.4 1010.48 2
 -2 3 -1 43852.1 932.192 7
 -2 3 -1 48758.8 947.228 14
 -2 3 1 43783.9 1029.74 14
 2 -3 1 46611.9 1077.04 16
 2 -3 -1 46211.8 1049.3 2
 2 -3 1 41441.3 948.289 13
 -2 3 -1 44331.8 897.852 1
 -3 2 1 44125.2 1064.69 15
 -3 2 -1 45282 883.959 15
 3 -2 -1 44290.6 1058.76 11
 3 2 2 118317 2243.63 10
 -3 -2 -2 123623 2219.55 9
 -3 2 -2 119946 1951.76 9
 -2 3 2 123031 1590.54 6
 -2 3 -2 124083 1775.39 7
 2 -3 2 124683 2081.78 16
 -3 2 -2 119794 1970.2 1
 2 -3 -2 122714 2118.59 2
 3 -2 -2 125473 2121.67 2
 2 -3 2 125719 2044.26 13
 3 -2 2 118698 2044.61 13
 -2 3 -2 122721 1990.86 1
 3 -2 -2 119921 2127.67 12
 2 -3 -3 2179.34 146.641 1
 3 2 3 2148.05 269.163 10
 2 3 3 1946.84 257.718 10
 -2 -3 -3 2227.56 260.634 9
 -2 3 -3 2236.62 264.62 4
 -3 -2 -3 1780.94 248.612 9
 2 -3 -3 2430.54 285.312 2
 2 3 3 1888.68 242.831 7
 -3 2 -3 1593.42 227.648 9
 3 -2 3 2272.2 235.267 6
 3 -2 3 2163.01 242.297 5
 2 -3 3 1904.75 242.098 13
 -2 3 -3 2196.08 268.63 9
 -2 3 3 2206.51 210.78 3
 -2 3 -3 2004.81 251.207 1
 -3 2 3 2183.33 247.036 3
 3 -2 -3 1823.56 246.839 2
 -3 -2 -3 2207.06 269.732 1
 -3 2 3 1680.63 242.736 8
 3 2 3 1924.96 211.347 7
 -2 3 3 2196.72 259.876 15
 2 -3 3 2043.51 252.071 5
 3 -2 -3 1774.62 263.412 12
 -3 2 -3 1841.53 223.98 1
 2 -3 3 2324.55 241.012 6
 -3 2 3 2515.72 291.788 15
 3 -2 3 2040.1 252.032 13
 -2 3 3 2173.05 186.066 6
 3 -2 3 2014.83 222.031 16
 3 -2 -3 2017.29 160.939 1
 -3 -2 -3 2046.94 218.753 2
 -2 -3 -3 1734.91 221.622 2
 2 -3 -3 2088.5 190.402 11
 2 -3 3 2225.3 254.986 16
 3 -2 -3 1943.4 222.031 11
 -3 2 -3 2532.83 276.774 4
 -2 3 3 2229.7 153.205 10
 2 3 4 78.842 125.78 10
 -3 -2 -4 316.89 150.863 1
 -2 3 -4 333.438 142.628 4
 -2 3 4 354.408 117.291 3
 2 -3 4 767.318 191.009 13
 -2 -3 -4 357.405 144.636 9
 3 2 4 264.723 110.586 7
 -3 2 -4 396.732 145.743 4
 2 -3 -4 490.866 189.385 2
 -2 -3 -4 329.319 137.133 2
 -3 2 -4 455.25 152.891 9
 -2 3 4 479.821 156.535 15
 -2 3 -4 298.075 154.873 9
 -3 -2 -4 401.46 179.255 9
 -2 3 -4 164.198 134.352 1
 -3 2 4 79.7609 143.573 8
 2 3 4 228.044 108.288 7
 2 -3 4 246.044 122.957 5
 3 -2 4 330.669 173.567 13
 3 -2 -4 349.609 175.031 2
 3 -2 4 312.084 136.431 6
 2 -3 4 186.807 140.239 6
 -3 2 -4 352.109 127.702 1
 3 -2 -4 269.301 168.614 12
 2 -3 4 247.921 124.181 16
 -3 2 4 229.934 173.499 15
 -3 -2 -4 290.842 105.055 2
 3 2 4 396.284 164.364 10
 -2 -3 -4 390.375 150.585 1
 -2 3 4 305.847 112.965 6
 3 -2 4 296.869 107.549 5
 3 -2 4 407.485 127.421 16
 -2 -3 -5 412.903 167.457 2
 -3 -2 -5 577.811 189.09 1
 -3 2 5 357.481 171.616 15
 -2 3 -5 629.835 179.748 4
 -3 -2 -5 578.107 204.919 9
 -2 -3 -5 789.042 224.554 9
 -3 2 -5 692.497 180.782 4
 -3 2 -5 804.551 220.002 9
 2 -3 -5 845.777 232.506 2
 -2 3 5 694.596 219.79 8
 -2 3 -5 470.582 207.876 1
 -3 2 5 293.937 149.346 8
 2 -3 5 792.036 235.957 13
 2 3 5 387.301 149.199 7
 3 2 5 518.146 221.377 10
 -3 2 -5 562.536 193.882 1
 3 -2 5 412.303 188.374 6
 -2 3 5 554.792 152.466 6
 3 -2 5 607.119 199.713 13
 2 -3 5 224.826 163.486 6
 -2 -3 -5 583.773 197.42 1
 3 -2 -5 347.027 162.145 12
 2 3 5 1084.86 248.805 10
 2 -3 5 518.312 171.964 5
 -2 3 5 360.9 160.533 15
 3 -2 -5 441.225 199.895 2
 -2 3 -6 6424.07 526.003 4
 -3 -2 -6 7518.54 605.705 1
 -3 -2 -6 7233.47 600.852 9
 -2 -3 -6 6143.36 538.388 9
 -2 -3 -6 7818.03 588.655 1
 -2 3 6 8386.85 654.749 8
 -2 3 6 7748.62 543.277 6
 2 -3 6 7360.17 596.148 13
 -3 2 6 6716.11 579.231 15
 3 2 6 7062.06 518.025 13
 -2 -3 -6 7298.16 542.023 2
 2 -3 -6 7797.19 638.911 2
 -2 3 -6 7730.25 671.582 1
 3 -2 -6 7528.89 642.423 12
 3 2 6 7681.09 619.153 10
 2 3 6 8063.28 603.906 10
 -2 3 -7 1096.31 327.618 1
 -3 -2 -7 1063.9 323.523 9
 -2 -3 -7 1095.07 301.483 9
 -3 -2 -7 1450.04 341.767 1
 -3 2 -7 1201.57 305.852 9
 -2 3 7 957.774 279.758 8
 -2 -3 -7 1572.04 311.105 1
 -3 2 7 1206.83 343.109 8
 2 -3 -7 1260.09 331.942 2
 2 -3 7 639.669 283.469 6
 3 2 7 950.799 271.828 10
 -3 2 7 1361.61 310.531 15
 3 -2 7 1071.74 312.87 13
 2 3 7 1491.78 333.264 10
 3 -2 7 617.689 273.543 6
 3 -2 -7 816.483 303.996 2
 2 -3 7 1073.49 279.403 13
 -3 2 -7 792.583 278.936 1
 2 3 8 -255.719 240.246 10
 3 -2 8 288.608 287.122 6
 -3 -2 -8 -44.3772 260.621 9
 -2 -3 -8 240.919 250.479 9
 -3 -2 -8 90.0465 219.995 1
 2 3 8 101.591 251.567 6
 3 2 8 -293.589 261.284 10
 -2 -3 -8 116.22 209.417 1
 2 -3 8 -13.094 215.476 6
 2 -3 -8 587.034 297.155 2
 3 -2 8 79.1285 236.65 13
 -3 3 0 133026 1654.14 1
 -3 3 0 131016 1811.95 8
 -3 3 0 128864 2222.85 4
 3 -3 -1 67.378 79.527 2
 3 -3 1 -55.7216 76.4792 13
 -3 3 -1 68.7163 79.6054 4
 -3 3 1 42.4476 74.0147 4
 -3 3 -1 30.2341 59.4751 9
 -3 3 1 146.517 85.9175 8
 -3 3 1 98.0289 93.1996 15
 3 -3 -1 -30.4804 45.2134 13
 -3 3 -1 30.6997 53.3115 7
 -3 3 -1 -13.7644 57.8541 14
 3 -3 1 -52.3158 60.2821 2
 3 -3 1 48.5246 41.443 6
 -3 3 -1 19.3678 54.4868 1
 3 -3 1 132.675 108.05 5
 3 -3 1 177.188 105.701 16
 -3 3 -2 12378.3 516.094 9
 3 -3 2 11290.7 553.774 16
 3 -3 2 12574.3 471.409 6
 3 -3 -2 12066.7 538.504 11
 -3 3 -2 12016.4 508.545 1
 3 -3 2 12359.7 323.861 2
 3 -3 2 12277.2 560.592 13
 3 -3 -2 11568.9 564.453 2
 -3 3 -2 12225.3 615.946 4
 3 -3 2 11973.1 596.623 5
 -3 3 -2 11866.2 383.514 7
 3 3 3 157.787 160.081 10
 -3 3 -3 14.281 136.116 4
 -3 -3 -3 265.48 139.573 9
 3 -3 -3 -152.085 131.697 2
 -3 3 -3 -66.8147 115.231 9
 -3 3 3 -98.9516 118.577 8
 3 -3 3 21.3041 110.499 16
 -3 3 3 -136.819 104.513 3
 -3 3 -3 46.4594 100.078 1
 -3 3 3 -106.758 127.989 15
 3 -3 3 -116.756 127.823 5
 3 -3 3 253.064 131.401 6
 3 -3 3 -90.1595 127.108 13
 -3 -3 -3 58.8545 113.125 2
 3 -3 -3 73.1199 86.0325 11
 -3 3 -4 3926.65 386.748 4
 -3 3 -4 3905.36 385.492 9
 -3 3 4 4456.72 408.224 8
 3 -3 4 3315.1 342.299 5
 3 -3 4 2948.42 349.535 6
 3 -3 4 3688.58 340.3 16
 3 -3 -4 4071.83 412.577 2
 3 -3 4 3662.22 376.994 13
 -3 3 -4 3879.54 382.115 1
 -3 3 4 3288.17 367.518 15
 -3 -3 -5 -100.939 157.52 1
 3 3 5 376.774 187.345 10
 -3 3 -5 216.673 163.189 4
 -3 -3 -5 -152.149 181.86 9
 -3 3 -5 40.7726 156.158 9
 3 -3 -5 -251.306 204.762 2
 -3 3 5 -49.4199 169.335 8
 -3 3 5 -165.925 160.384 15
 -3 3 -5 174.291 173.814 1
 3 -3 5 -14.1993 138.248 6
 3 -3 5 39.9626 149.911 13
 3 -3 5 -101.985 121.821 16
 3 -3 5 32.5712 135.594 5
 -3 -3 -5 52.0407 137.669 2
 -3 3 -6 147.387 185.444 9
 -3 -3 -6 380.201 216.59 9
 -3 3 -6 573.6 231.396 4
 -3 -3 -6 915.277 270.531 1
 -3 3 6 493.473 272.26 8
 3 -3 -6 551.6 292.012 2
 3 3 6 267.892 210.757 10
 -3 3 -6 457.439 244.737 1
 3 -3 6 483.659 212.901 13
 3 -3 6 126.539 195.411 6
 -3 3 6 458.68 252.659 15
 3 -3 7 -133.662 238.518 6
 3 3 7 390.979 281.475 10
 -3 -3 -7 -13.1942 217.17 1
 -3 3 -7 -91.587 219.783 1
 -3 -3 -7 139.059 188.366 9
 -3 3 7 529.971 291.718 8
 -3 3 7 -94.7527 239.187 15
 3 -3 7 -345.496 262.304 13
 3 -3 -7 360.697 250.031 2
 -3 -3 -8 1569.32 380.455 1
 3 3 8 1603.88 388.539 10
 -3 -3 -8 946.954 316.735 9
 0 4 1 1414.53 211.428 7
 -4 0 -1 1731.97 214.299 3
 -4 0 -1 1582.56 200.152 9
 4 0 1 1786.71 218.855 11
 0 -4 -1 1521.57 204.634 2
 0 -4 -2 11132.4 575.199 2
 0 -4 -2 11664.8 456.461 9
 -4 0 -2 10921.5 557.039 9
 -4 0 -2 11465.3 547.679 1
 -4 0 -2 11298.3 525.384 3
 0 4 2 11043.4 594.569 7
 4 0 2 11728.4 550.914 11
 0 4 2 11416.3 455.09 4
 4 0 2 11191.5 547.031 10
 0 -4 -3 579.373 119.898 9
 -4 0 -3 602.499 168.936 9
 0 -4 -3 494.562 157.805 2
 -4 0 -3 564.927 125.614 3
 -4 0 -3 412.343 158.694 1
 0 4 3 718.128 161.291 14
 4 0 3 362.908 127.208 10
 0 -4 -3 551.964 105.987 5
 0 4 3 355.795 167.391 7
 4 0 3 388.872 128.816 11
 0 4 4 19654.2 745.445 10
 -4 0 -4 19315.3 843.499 1
 0 -4 -4 18057.5 683.193 9
 -4 0 -4 18349.2 836.662 9
 0 4 4 19494.9 862.72 7
 -4 0 -4 17264.7 640.353 3
 4 0 4 18930.9 714.644 11
 0 -4 -4 17394.5 817.074 2
 0 4 4 18188.5 761.367 14
 4 0 4 19119.3 851.664 10
 0 4 5 298.59 151.996 10
 0 -4 -5 108.153 147.014 2
 0 -4 -5 137.013 114.536 1
 0 -4 -5 378.362 156.795 9
 4 0 5 -1.35263 154.782 10
 0 4 5 185.835 163.855 7
 0 4 5 223.535 175.112 14
 0 -4 -6 241.104 163.976 2
 -4 0 -6 362.563 161.78 9
 0 4 6 529.342 233.054 14
 -4 0 -6 404.434 201.704 1
 4 0 6 510.588 232.843 13
 0 -4 -7 318.415 256.69 2
 -4 0 -7 -82.3805 218.329 9
 4 0 7 3.0017 190.123 6
 0 4 7 315.211 201.949 6
 4 0 7 -297.105 250.378 13
 -4 0 -7 -15.4288 198.774 1
 0 -4 -8 3050.68 464.149 2
 4 0 8 2560.22 421.968 13
 -1 4 0 45.7086 78.1837 4
 -4 1 0 13.0729 65.2235 9
 -1 4 0 -52.6718 81.285 7
 -4 1 0 -8.81031 69.9849 15
 1 -4 0 -98.3062 95.382 16
 1 -4 0 -68.3472 93.026 2
 -4 1 0 -89.1918 82.0365 3
 4 -1 0 -17.6232 63.3294 11
 4 -1 1 31.4518 69.6861 10
 -1 4 -1 214.407 114.822 4
 -1 4 1 81.6736 72.9876 4
 -4 1 -1 198.173 93.3816 9
 -4 1 1 76.9392 92.9431 3
 -4 1 -1 171.738 95.4473 3
 -4 1 -1 149.928 74.4936 15
 -4 1 1 -1.37529 74.3807 15
 -1 4 1 -5.13394 82.7574 14
 1 -4 -1 69.377 85.8848 2
 4 -1 1 60.5211 48.9811 12
 1 -4 -1 125.622 98.6412 16
 -1 4 1 185.253 101.102 7
 4 -1 1 36.538 80.1293 11
 4 -1 -1 126.546 93.2103 11
 1 -4 1 189.83 103.336 16
 -4 -1 -2 41015.6 1198.29 9
 1 4 2 41193.9 1241.36 7
 -4 1 -2 42748.3 1099.77 3
 4 1 2 43383.9 1212.73 10
 -1 -4 -2 40964.2 1179.78 2
 -1 4 2 42556.4 1197.89 7
 -4 1 2 42632.4 1174.09 15
 -1 4 2 44709 1143.82 14
 4 -1 2 44317.8 1127.87 11
 -1 4 -2 41701.7 1258.34 4
 -4 1 -3 18743 748.031 1
 1 -4 -3 17806.2 536.817 9
 -4 1 -3 15756.9 705.174 9
 1 4 3 16152 749.374 7
 -4 1 -3 17216.9 669.144 3
 1 -4 -3 16539 746.82 2
 1 -4 -3 17385.6 572.099 16
 -1 4 3 16834.1 767.343 7
 -1 -4 -3 15844.2 726.743 2
 -4 1 3 16766.7 767.909 15
 4 -1 -3 16931.4 785.942 12
 1 -4 -3 16896.7 551.41 5
 4 -1 3 17531.4 689.414 11
 -1 4 3 17645.2 731.27 14
 4 -1 3 17602.4 724.522 10
 4 1 4 202.856 136.695 10
 1 -4 -4 394.699 174.807 2
 1 4 4 204.696 139.416 10
 -1 -4 -4 339.693 149.887 9
 -4 -1 -4 247.972 180.68 9
 -4 1 -4 126.583 159.83 9
 -4 -1 -4 95.2395 146.456 1
 -4 1 -4 351.804 147.39 4
 -4 1 -4 280.24 116.678 3
 1 4 4 174.082 126.634 7
 -1 4 4 20.1965 162.426 7
 -1 4 4 316.264 166.381 14
 -4 1 -4 463.773 188.577 1
 4 -1 4 312.731 117.969 11
 -1 -4 -4 132.694 128.314 2
 4 -1 4 197.253 123.948 16
 -4 -1 -5 5993.39 527.712 1
 -4 -1 -5 6108.12 534.363 9
 -4 1 -5 6029.39 523.833 9
 -1 4 5 5749.49 423.39 6
 -1 4 5 5642.22 478.488 14
 1 -4 -5 5391.97 499.995 2
 4 -1 5 5885 505.546 13
 -4 1 -5 5284.89 491.196 1
 4 1 5 5821.98 516.407 10
 1 4 6 2731.72 354.447 10
 1 -4 -6 1971.98 326.423 2
 -4 -1 -6 2519.65 377.291 9
 -1 -4 -6 2087.84 317.199 9
 -4 1 -6 2508.79 390.352 9
 -4 1 -6 2606.49 392.223 1
 -4 -1 -6 2749.44 408.903 1
 -1 -4 -6 2270.99 328.901 1
 -1 -4 -6 2494.3 351.923 2
 -1 4 6 2485.02 362.777 14
 4 -1 6 1077.23 323.82 6
 4 -1 6 1965.54 332.753 13
 4 1 6 1963.25 291.911 13
 4 1 6 2707.82 413.074 10
 4 1 7 -280.554 275.272 10
 -4 -1 -7 -211.652 214.671 1
 -1 -4 -7 -75.8951 204.559 2
 -4 -1 -7 -109.43 188.53 9
 -4 1 -7 330.273 239.818 9
 1 -4 -7 330.897 207.382 2
 -1 4 7 -90.1849 230.256 8
 -4 1 -7 -210.98 258.927 1
 4 1 7 464.352 249.553 13
 4 -1 7 49.6069 216.824 6
 4 -1 7 -62.0084 219.661 13
 1 -4 -8 -64.3036 224.402 2
 4 -1 8 372.909 283.968 13
 -2 4 0 6787.9 426.105 4
 -4 2 0 6945.68 304.248 9
 2 -4 0 6918.63 389.117 2
 -4 2 0 7091.66 452.732 3
 -4 2 0 6602.73 385.161 15
 2 -4 0 6803.81 412.487 16
 -2 4 0 6529.4 405.146 7
 4 -2 0 6931.61 369.052 12
 -2 4 0 6955.29 389.721 14
 -2 4 0 6807.25 270.317 1
 4 -2 0 7185.04 371.672 2
 2 -4 0 6582.6 423.891 5
 4 -2 0 6844.26 432.681 11
 -2 4 -1 57113.2 1401.91 4
 -4 2 -1 57303.7 1144.77 1
 -4 2 -1 58382.1 1401.5 4
 2 -4 1 58210.9 1359.87 16
 -2 4 1 57153.4 1370.73 7
 -4 2 1 58503.6 1397.7 3
 4 -2 -1 58476 1373.37 11
 2 -4 1 57432.7 1172.5 2
 2 -4 1 57516.3 1214.01 13
 2 -4 -1 56805.9 1313.85 2
 -2 4 -1 57676.9 1144.95 1
 2 -4 -1 54709.4 1291.7 5
 4 -2 -1 55228.1 1278.87 2
 -2 4 1 57425.9 1309.99 14
 -2 4 -1 58363.1 1262.74 7
 2 -4 1 55702.5 1382.75 5
 -2 4 -2 8872.09 550.193 4
 4 -2 -2 8263.62 508.801 12
 -4 2 -2 8758.83 523.583 4
 -4 2 -2 8436.75 436.587 9
 -4 2 2 7858.82 498.125 15
 2 -4 2 7684.25 441.372 13
 -4 2 -2 8355.38 439.026 1
 -2 4 -2 8151.9 448.827 1
 -4 2 2 8161.1 491.006 3
 2 -4 2 8052.53 490.87 16
 -2 4 -2 8518.32 419.749 7
 2 -4 2 7672.8 360.214 2
 4 -2 -2 7832.73 487.607 2
 2 -4 2 7764.17 501.516 5
 4 -2 -2 7729.95 470.363 11
 4 -2 2 7372.21 427.037 10
 -2 4 -3 23344.7 959.661 4
 -4 2 -3 25118.7 937.802 4
 -2 -4 -3 23715.8 892.063 9
 -4 -2 -3 22816.4 962.184 9
 -4 2 -3 24888.7 874.844 9
 2 4 3 23995.6 967.373 7
 -4 2 3 23936.3 909.146 8
 2 -4 3 24705.2 895.059 13
 2 -4 3 24365.3 897.456 16
 2 -4 -3 25044.9 752.611 16
 -2 4 3 25590.7 965.154 7
 -4 2 3 24428.8 960.394 15
 -2 -4 -3 24794.8 938.609 2
 4 -2 3 23772.1 829.4 16
 2 -4 -3 24101.3 931.087 2
 4 2 3 24578 979.784 10
 4 -2 -3 24795.3 967.7 2
 2 -4 3 22530.2 911.417 5
 4 -2 -3 23945 963.157 12
 -4 2 -3 23397.7 856.591 1
 4 2 4 5002.89 457.886 10
 -2 4 -4 4037.05 428.48 4
 2 4 4 4496.05 433.762 10
 2 4 4 4648.86 416.508 7
 -4 2 -4 4197.01 397.399 4
 -2 -4 -4 3873.31 381.988 9
 -4 2 -4 3777.79 382.578 9
 -4 -2 -4 3686.57 416.077 9
 -4 -2 -4 4559.31 445.224 1
 4 -2 4 4171.14 412.47 13
 -4 2 4 3967.6 417.384 8
 4 -2 4 4228.28 349.701 16
 -4 2 4 4499.71 443.136 15
 -2 -4 -4 4519.56 422.191 2
 -2 4 4 4533.83 412.683 14
 2 -4 4 4638.46 421.544 13
 2 -4 -4 4543.99 441.977 2
 -2 4 -4 3811.02 397.779 1
 4 -2 -4 4279.71 440.884 2
 2 -4 4 3406.19 369.771 5
 4 -2 -4 4032.81 442.872 12
 -4 2 -4 4520.74 417.683 1
 2 4 5 5162.47 482.15 10
 -2 4 -5 5216.62 507.485 4
 -4 2 -5 5096.77 457.084 4
 -2 -4 -5 4836.94 446.442 9
 -4 -2 -5 5767.28 540.008 9
 -4 2 -5 5554.37 510.453 9
 -4 -2 -5 5311.77 521.13 1
 -4 2 5 5434.86 510.952 8
 2 4 5 4998.53 454.693 7
 -4 2 5 5170.06 507.264 15
 4 -2 5 4772.72 473.256 6
 -2 4 5 5187.66 462.413 14
 -2 -4 -5 4803.92 459.657 2
 2 -4 5 5518.62 494.218 13
 4 -2 5 5484.7 507.135 13
 2 -4 -5 6032.51 540.466 2
 4 -2 -5 5704.04 558.238 2
 4 -2 -5 4627.09 528.207 12
 2 -4 5 4542.52 434.712 5
 -2 4 -5 4995.13 500.962 1
 -4 2 -5 5669.41 520.22 1
 4 2 5 5369.3 526.814 10
 4 2 6 558.549 255.395 10
 -2 -4 -6 642.668 219.032 2
 2 4 6 789.942 245.368 10
 -2 4 -6 425.83 220.738 4
 -4 2 -6 921.102 256.143 1
 -4 -2 -6 422.977 188.345 9
 -2 -4 -6 1010.56 264.443 9
 -4 2 -6 823.606 283.717 9
 2 -4 -6 1075.08 321.085 2
 -2 4 6 1527.83 348.795 8
 -2 4 -6 967.86 303.544 1
 -4 2 6 1077.16 291.812 8
 -4 2 6 888.149 281.811 15
 4 -2 -6 853.789 277.124 2
 -2 4 6 672.271 252.891 14
 4 -2 6 614.738 234.319 6
 2 -4 6 653.856 230.591 13
 4 -2 6 952.462 259.036 13
 4 -2 -6 1219.97 309.892 12
 -2 -4 -6 676.415 221.83 1
 -4 -2 -6 1216.57 313.385 1
 4 2 7 1991.67 415.536 10
 -4 -2 -7 1942.05 368.668 9
 -2 -4 -7 2009.91 367.945 9
 -4 2 -7 1938.15 391.355 9
 2 -4 -7 1441.92 338.943 2
 -2 4 7 1571.75 358.363 8
 2 4 7 1943.5 374.734 10
 -2 4 7 2573.2 400.026 14
 -4 2 7 1974.78 393.357 15
 -4 -2 -7 2207.22 399.254 1
 4 -2 7 1452.85 369.727 6
 4 -2 -7 2206.26 451.174 12
 -2 -4 -7 2549.93 414.237 1
 4 2 7 1606.45 326.946 13
 3 -4 0 46.8095 89.7506 2
 -3 4 0 -69.9044 91.8345 4
 -4 3 0 -14.6664 96.545 4
 4 -3 0 79.4377 72.496 2
 3 -4 0 5.86494 118.61 16
 -3 4 0 -151.739 106.757 7
 -4 3 0 -28.632 84.832 15
 -3 4 0 27.7094 92.0768 14
 3 -4 0 -139.785 87.7733 13
 3 -4 0 43.9293 111.5 5
 -3 4 -1 6349.04 459.408 4
 -3 4 1 6661.77 427.495 4
 -4 3 -1 6509.33 467.259 4
 -4 3 -1 6364.71 334.949 1
 -4 3 -1 6785.14 336.671 9
 -4 3 1 6354.16 431.243 15
 -4 3 1 6439.75 449.188 3
 -4 3 1 6255.1 374.7 8
 3 -4 1 6638.71 451.226 16
 -3 4 -1 6304.37 372.124 14
 -3 4 1 6049.54 407.917 14
 3 -4 -1 6635.45 433.501 16
 3 -4 1 6894.38 356.544 2
 -4 3 -1 6198.35 344.983 14
 3 -4 -1 6782.8 427.614 2
 3 -4 -1 6836.34 289.234 13
 3 -4 1 6361.17 382.477 13
 4 -3 -1 6530.62 411.998 2
 4 -3 1 6561.58 311.986 2
 -3 4 1 6099.15 430.828 7
 -3 4 -1 6178.16 322.256 1
 4 -3 1 6058.9 384.136 13
 3 -4 1 6109.25 453.392 5
 4 -3 -1 6643.65 444.054 11
 -3 4 -1 6977.49 394.37 7
 4 -3 1 5888.52 311.592 10
 3 -4 -2 1205.45 210.419 2
 -3 4 -2 882.794 194.225 4
 -4 3 -2 764.821 184.204 4
 -4 3 -2 943.226 172.907 1
 -4 3 -2 838.435 157.703 9
 3 -4 2 999.677 192.651 16
 4 -3 -2 719.249 171.633 2
 -4 3 2 830.972 173.407 8
 -4 3 2 900.056 193.101 3
 -3 4 -2 701.365 149.615 1
 -3 4 -2 967.59 151.255 7
 -4 3 2 835.332 181.832 15
 4 -3 2 729.725 165.889 16
 -4 3 -2 831.951 123.659 14
 -3 4 2 545.692 159.286 14
 4 -3 2 1260.5 154.389 6
 3 -4 2 602.732 150.034 13
 4 -3 2 910.311 187.355 13
 3 -4 2 714.475 194.049 5
 4 -3 -2 799.196 174.235 11
 -3 4 -3 22268.8 955.665 4
 -4 3 -3 23101.5 953.722 4
 -4 3 -3 21898.1 833.674 9
 3 -4 3 23193 949.834 5
 -3 4 3 22618.4 802.731 3
 -4 3 3 21965.5 891.144 8
 -4 3 3 23246.1 891.453 3
 -4 3 3 21089.7 926.791 15
 4 -3 3 20479.4 823.583 16
 3 -4 -3 22140.4 774.142 16
 4 -3 3 22121.6 769.881 6
 3 -4 3 23688.7 903.895 13
 4 -3 3 23283 909.917 13
 3 -4 -3 21934.3 918.971 2
 4 -3 -3 22769.3 939.846 2
 -3 4 -3 21750.2 840.695 1
 4 -3 -3 22170 954.593 12
 3 -4 -3 22003.4 770.815 11
 3 -4 3 22947.7 893.991 16
 4 -3 -3 22711.9 854.905 11
 -4 3 -3 22984.5 853.126 1
 -4 3 -4 135.576 146.528 1
 4 3 4 120.071 163.144 10
 -3 4 -4 50.5559 135.482 4
 -3 -4 -4 -167.213 176.459 9
 -4 -3 -4 112.827 148.631 9
 -4 3 -4 -217.838 179.408 4
 3 -4 -4 -12.9522 159.019 2
 -4 3 -4 45.4575 128.02 9
 3 -4 4 19.8789 154.257 13
 -3 4 4 -18.9722 161.231 8
 -4 3 4 130.094 153.213 8
 4 -3 -4 -62.6324 151.791 2
 3 -4 4 -122.058 148.65 16
 4 -3 4 87.6796 135.403 16
 -4 3 4 160.708 154.615 15
 -3 4 -4 -27.948 122.426 1
 4 -3 4 -34.8032 125.924 6
 4 -3 4 -200.518 156.066 13
 3 -4 4 -63.8508 107.288 6
 4 -3 -4 -245.526 172.57 12
 -4 -3 -4 104.075 115.979 2
 -3 -4 -4 -106.612 158.739 2
 3 -4 4 -94.4521 141.085 5
 3 4 4 159.27 134.458 7
 4 3 5 9289.13 712.603 10
 3 4 5 9105.11 689.386 10
 -3 4 -5 8636.76 663.455 4
 -4 3 -5 9133.98 652.235 4
 -3 -4 -5 8369.46 652.998 9
 -4 -3 -5 9621.92 706.358 9
 -4 3 -5 9552.84 676.715 9
 -3 4 5 9562.01 692.987 8
 -4 3 5 9603.86 693.685 8
 4 -3 5 9426.65 583.676 16
 -4 3 5 8582.74 666.885 15
 -3 -4 -5 8416.82 614.43 2
 3 -4 5 9509.12 671.226 13
 4 -3 5 9816.14 681.285 13
 3 -4 -5 9353.71 704.245 2
 4 -3 -5 8974.9 684.419 2
 -3 4 -5 8511.9 638.606 1
 3 -4 5 7581.88 590.261 5
 -4 3 -5 8783.79 656.271 1
 -4 3 -6 -203.545 229.504 1
 4 3 6 123.597 183.552 10
 3 4 6 -22.0926 242.718 10
 -3 4 -6 159.833 184.897 4
 -3 -4 -6 -67.3739 159.685 9
 -4 -3 -6 59.1931 227.875 9
 4 -3 -6 -209.589 195.388 2
 -4 3 -6 201.29 209.709 4
 -4 3 -6 -12.3807 184.995 9
 3 -4 -6 168.37 241.909 2
 -3 4 6 -122.588 215.891 8
 -4 3 6 299.903 229.03 8
 -4 -3 -6 174.777 236.922 1
 -4 3 6 473.853 265.96 15
 -3 4 -6 328.758 245.251 1
 3 -4 6 88.5707 200.39 13
 4 -3 6 252.553 207.572 6
 4 -3 6 13.7985 210.706 13
 3 -4 6 -61.5968 181.738 6
 4 3 7 9.25844 256.267 10
 3 4 7 -14.331 201.869 10
 -4 3 -7 166.216 279.876 1
 -4 -3 -7 -310.901 268.987 1
 -3 -4 -7 -613.142 362.419 1
 -4 -3 -7 -211.803 235.71 9
 -3 -4 -7 -87.2706 253.491 9
 -4 3 -7 225.081 240.308 9
 -3 4 7 104.77 210.163 8
 -4 3 7 170.86 254.239 8
 3 -4 -7 -280.917 284.516 2
 4 -3 -7 75.2325 234.752 2
 -4 3 7 -52.1979 193.954 15
 -3 4 7 -75.4536 193.281 14
 -3 4 -7 225.295 255.846 1
 3 -4 7 269.818 243.896 13
 4 -3 7 -187.771 215.81 13
 4 -3 7 335.359 256.289 6
 4 -4 0 56235 1442.48 16
 -4 4 0 57696.7 1354.36 14
 4 -4 -1 -76.7124 119.451 2
 -4 4 -1 -63.5189 128.202 4
 -4 4 1 146.198 117.17 4
 -4 4 1 -49.679 96.1647 8
 4 -4 1 -8.70032 134.833 16
 -4 4 -1 -57.394 89.7702 14
 4 -4 1 97.5497 95.6418 13
 -4 4 -2 2601.13 354.87 4
 4 -4 -2 2272 292.342 2
 -4 4 -2 2296.53 249.635 9
 -4 4 2 2030.31 259.606 8
 -4 4 2 2462.48 302.87 3
 4 -4 2 1872.4 271.987 16
 4 -4 2 1933.75 258.164 13
 4 -4 -2 2060.68 266.68 11
 -4 4 -2 2362.29 248.64 1
 4 -4 2 2207.52 316.006 5
 -4 4 -3 59.1114 137.02 4
 4 -4 -3 -30.3279 138.59 2
 -4 4 -3 -114.245 143.231 9
 -4 4 3 26.9493 127.738 8
 4 -4 3 427.277 210.099 16
 -4 4 3 130.249 197.557 15
 4 -4 3 -342.2 189.805 13
 -4 4 -3 53.3247 113.872 1
 4 -4 -3 157.153 134.335 11
 4 -4 3 3.33762 160.882 5
 -4 4 -4 4646.8 482.503 4
 -4 4 -4 3958.87 407.445 1
 -4 4 -4 4339.01 438.107 9
 -4 4 4 4590.23 463.237 8
 -4 4 4 4403.22 430.021 3
 4 -4 4 4137.1 415.544 16
 -4 4 4 4003.78 450.773 15
 4 -4 4 4425.17 449.675 13
 4 -4 -4 4187.39 460.999 2
 4 -4 4 3862.8 426.279 5
 -4 -4 -5 -568.432 277.636 9
 -4 4 -5 50.7591 178.013 4
 -4 4 -5 41.8607 171.798 9
 4 -4 -5 128.632 204.211 2
 -4 4 5 -204.863 228.106 8
 4 -4 5 371.562 213.911 16
 -4 4 5 -67.8147 214.476 15
 -4 4 -5 22.8191 154.521 1
 4 -4 5 312.04 228.71 13
 4 -4 5 -7.38628 156.085 6
 4 -4 5 -124.327 176.852 5
 -4 4 6 -121.733 247.846 15
 4 4 6 696.965 322.414 10
 -4 -4 -6 81.848 229.211 9
 -4 4 -6 153.099 184.921 4
 -4 4 6 242.083 234.599 8
 4 -4 6 299.267 250.07 13
 4 -4 6 -114.917 224.539 6
 4 -4 -6 466.773 287.359 2
 -4 4 -6 -218.486 272.497 1
 4 4 7 302.357 327.542 10
 -4 -4 -7 462.578 310.879 9
 4 -4 7 -418.222 232.575 6
 -4 4 -7 158.44 232.705 1
 0 5 1 4407.7 417.554 7
 0 -5 -1 4025.35 370.698 2
 0 5 2 58456.8 1623.89 7
 0 -5 -2 57945 1550.12 2
 0 5 2 55259.7 1263.78 4
 0 -5 -3 4591.34 327.754 9
 -5 0 -3 3761.88 397.432 9
 -5 0 -3 4480.61 406.527 1
 -5 0 -3 4338.02 359.682 3
 0 -5 -3 4550.66 435.308 2
 5 0 3 3652.62 359.534 11
 5 0 3 4963.65 436.624 10
 5 0 4 164.256 146.836 10
 -5 0 -4 76.8682 168.551 9
 0 5 4 187.429 171.325 7
 0 5 4 -41.5957 172.909 14
 -5 0 -4 -48.5589 140.413 1
 0 -5 -4 156.131 135.277 2
 5 0 4 219.62 124.076 11
 5 0 5 1005.72 270.474 10
 0 -5 -5 1266.03 277.415 2
 -5 0 -5 1151.93 298.044 9
 0 5 5 1195.05 266.565 7
 0 5 5 1698.55 300.804 14
 -5 0 -5 1492.77 309.857 1
 -5 0 -6 6579.45 641.658 1
 -5 0 -6 6275.29 605.857 9
 0 5 6 6249.57 544.225 14
 0 -5 -6 5818.27 573.308 2
 5 0 6 5583.73 558.651 13
 5 0 6 6085.08 609.547 10
 5 0 7 209.174 238.466 10
 0 -5 -7 389.179 191.671 2
 -5 0 -7 265.951 280.036 1
 -5 0 -7 367.611 253.534 9
 5 0 7 71.7519 227.535 6
 5 0 7 229.657 230.287 13
 1 -5 0 7287.65 465.335 2
 -5 1 0 7681.83 433.035 9
 -5 1 0 7442.02 439.023 15
 -5 1 0 8081.4 522.756 3
 -1 5 0 8013.69 519.437 7
 5 -1 0 7451.2 506.856 11
 -1 5 0 7295.85 480.491 4
 -5 1 -1 4671.43 318.788 15
 -5 1 -1 4743.79 363.087 9
 1 -5 -1 4974.62 369.487 16
 -5 1 -1 4777.84 403.156 3
 -5 1 1 4890.04 415.29 3
 -1 5 1 4891.2 430.631 7
 1 -5 -1 4284.5 374.584 2
 5 -1 1 4818.11 299.641 12
 5 -1 1 4629.73 404.505 11
 5 -1 -1 4558.75 407.694 11
 -1 5 1 4463.93 356.081 4
 -1 5 2 3070.45 273.705 4
 1 -5 -2 3007.09 281.304 16
 -1 5 2 3002.22 316.392 14
 -1 5 2 2788.67 345.755 7
 1 -5 -2 2699.14 271.547 5
 1 -5 -2 2801.34 329.65 2
 5 1 3 3533.76 397.585 10
 -1 -5 -3 3112.86 317.693 9
 -5 1 -3 3613.99 361.636 9
 -5 1 -3 3351.94 349.174 1
 -5 -1 -3 2486.24 342.71 9
 -5 1 -3 3611.75 354.298 3
 -1 5 3 3153.3 369.754 7
 -1 5 3 3853.89 386.06 14
 1 -5 -3 3856.74 397.177 2
 -1 -5 -3 3231.65 378.908 2
 5 -1 3 3556.63 355.182 11
 1 5 3 2887.12 372.855 7
 5 -1 3 3625.94 365.463 10
 -5 1 -4 16742.6 828.51 1
 -1 -5 -4 15099.1 721.666 9
 -5 -1 -4 16772.3 882.158 9
 -5 1 -4 18287.4 857.666 9
 -1 5 4 16395.3 866.577 7
 -5 -1 -4 18217.7 905.417 1
 -5 1 -4 16231.6 728.361 3
 1 5 4 16422.4 866.704 7
 -1 5 4 17788.6 839.383 14
 -1 -5 -4 17511.7 885.592 2
 1 -5 -4 16061.2 851.863 2
 5 -1 4 16630.1 778.895 11
 5 -1 4 15027.5 783.724 10
 5 1 4 17166.4 895.477 10
 5 -1 5 685.758 220.237 10
 5 1 5 874.658 257.104 10
 1 -5 -5 190.214 185.739 2
 -5 -1 -5 629.417 225.145 9
 -5 1 -5 454.949 217.863 9
 -5 -1 -5 784.158 231.586 1
 -1 5 5 613.925 225.969 14
 1 5 5 368.86 176.111 7
 -1 5 5 656.523 255.983 7
 5 -1 5 724.458 234.122 13
 -1 -5 -5 929.055 277.289 2
 -5 1 -5 422.337 211.379 1
 5 -1 6 1047.02 318.485 10
 5 1 6 1022.3 297.118 10
 -1 -5 -6 861.727 281.709 2
 1 -5 -6 860.319 265.449 2
 -5 -1 -6 876.867 296.681 9
 -5 1 -6 838.765 266.354 9
 5 -1 6 625.852 258.424 6
 1 5 6 735.701 246.073 7
 -1 5 6 761.183 235.384 14
 5 -1 6 1353.45 323.21 13
 -5 -1 -6 539.844 227.376 1
 -5 1 -6 749.393 242.07 1
 5 -1 7 268.962 249.53 10
 5 1 7 70.5549 249.343 10
 -1 -5 -7 41.7471 228.473 2
 -5 -1 -7 145.741 264.552 9
 1 -5 -7 380.471 273.038 2
 -5 1 -7 497.505 304.217 9
 5 -1 7 170.639 241.416 6
 5 1 7 -64.0296 244.118 13
 -5 -1 -7 59.0785 196.411 1
 -5 1 -7 21.2862 229.417 1
 -2 5 0 -52.8677 120.402 4
 -5 2 0 -36.2414 75.6723 9
 -5 2 0 -39.3459 115.999 3
 2 -5 0 -7.1169 98.3311 16
 -2 5 0 -7.09377 130.337 7
 -5 2 0 -28.9778 101.81 15
 5 -2 0 -171.438 112.031 12
 2 -5 0 -54.9719 96.4668 2
 2 -5 0 47.5859 110.344 5
 5 -2 0 -216.818 143.024 11
 -2 5 -1 54619.8 1499.75 4
 -2 5 1 53975.1 1355.67 4
 -5 2 1 53462.8 1468.63 3
 -5 2 -1 53685.3 1202.56 15
 -2 5 -1 51445.2 1337.19 7
 2 -5 -1 53203.4 1345.07 16
 -2 5 1 51251.8 1432.98 7
 -2 5 1 53633.5 1384.38 14
 2 -5 -1 52019.7 1379.45 2
 2 -5 1 55966.5 1433.18 16
 5 -2 1 54460.6 1118.68 12
 5 -2 -1 53483.2 1368.97 12
 5 -2 1 53870 1457.99 11
 5 -2 2 -202.428 134.676 10
 -2 5 -2 287.039 186.696 4
 -2 5 2 25.1011 101.132 4
 -5 2 -2 50.6826 99.504 9
 -2 5 -2 85.1605 112.575 1
 -5 2 -2 102.208 144.662 3
 -2 5 -2 3.40418 95.9913 7
 2 -5 -2 13.1181 112.898 16
 -5 2 2 -0.34558 131.765 3
 -2 5 2 285.513 169.502 7
 -5 2 2 61.07 135.856 15
 5 -2 -2 -228.124 146.89 2
 -2 5 2 94.4751 150.032 14
 2 -5 2 -60.1893 97.2878 2
 5 -2 -2 22.2035 119.213 12
 2 -5 2 135.419 150.139 5
 -5 2 -2 -29.5959 113.958 1
 5 -2 2 -149.733 132.051 11
 2 -5 -2 -130.331 114.765 5
 2 -5 -2 -32.1903 131.711 2
 5 -2 -2 -43.0743 146.615 11
 2 -5 2 -64.4479 157.961 16
 -5 2 -3 4699.41 394.747 1
 -5 2 -3 4338.25 385.112 9
 -5 2 -3 4124.29 385.783 3
 2 -5 -3 4226.3 339.784 16
 -2 5 3 3945.41 390.99 14
 2 -5 -3 4634.41 441.276 2
 -2 5 -3 4345.25 406.56 1
 -2 5 3 4526.03 454.227 7
 2 -5 3 3721.3 412.166 5
 5 -2 -3 3916.35 420.247 2
 5 -2 -3 4341.07 447.629 12
 -5 2 3 4319.27 436.127 15
 5 -2 3 4256.47 415.153 11
 5 -2 3 4175.01 390.87 10
 -2 5 -3 3974.18 460.836 4
 5 -2 4 126.055 166.271 10
 5 2 4 28.086 162.757 10
 -2 5 -4 133.78 150.12 4
 2 -5 -4 369.319 218.835 2
 -2 -5 -4 -50.1088 156.674 9
 -5 -2 -4 -144.418 183.518 9
 -5 2 -4 398.955 190.991 9
 -2 5 -4 25.2442 156.322 1
 -5 2 -4 262.092 193.244 4
 2 5 4 -277.899 218.926 7
 5 -2 4 68.8031 117.954 16
 -5 2 4 -268.679 180.16 15
 -2 5 4 -6.85212 192.536 7
 5 -2 -4 -56.6226 151.895 2
 -2 5 4 21.6191 157.511 14
 -5 2 -4 214.38 162.203 1
 5 -2 4 -48.6632 172.578 13
 5 -2 -4 140.095 178.751 12
 2 -5 4 111.464 166.277 5
 -2 -5 -4 124.546 174.809 2
 5 -2 4 39.0045 158.522 11
 5 2 5 2131.82 359.919 10
 -5 -2 -5 2052.76 336.302 9
 -5 2 -5 2201.84 349.636 9
 -5 2 -5 2486.05 356.795 4
 -5 -2 -5 1962.74 367.417 1
 -5 2 -5 2443.34 370.118 1
 -5 2 5 2574.87 389.596 15
 5 -2 5 1392.73 326.619 6
 5 -2 5 2424.63 368.66 13
 5 -2 -5 2346.45 389.142 12
 -2 -5 -6 468.68 257.329 2
 5 2 6 -309.959 310.272 10
 2 5 6 -477.493 268.302 10
 -2 -5 -6 -76.087 176.095 9
 -5 -2 -6 -567.923 334.967 9
 2 -5 -6 -64.6559 186.985 2
 -5 2 -6 -214.398 237.146 9
 -5 -2 -6 -200.26 249.877 1
 -5 2 -6 120.24 226.016 1
 2 5 6 -332.525 211.559 7
 -2 5 6 -29.9061 194.149 14
 5 -2 6 -49.1684 209.18 6
 5 -2 6 355.851 237.786 13
 5 2 7 2064.96 424.804 10
 -2 -5 -7 1681.41 355.78 2
 -5 -2 -7 1220.54 337.93 9
 -5 2 -7 2073.39 410.208 9
 2 -5 -7 1798.15 414.676 2
 -2 5 7 1844.53 412.441 8
 -5 2 -7 1443.39 346.334 1
 -2 5 7 1461.47 329.39 14
 5 -2 7 1165.83 384.085 6
 5 -2 7 2142.05 424.68 13
 -5 -2 -7 1733.12 393.985 1
 5 2 7 2237.44 415.351 13
 -3 5 0 314.709 173.678 4
 3 -5 0 -42.5855 131.826 16
 -5 3 0 195.773 142.577 3
 -3 5 0 34.0985 120.23 7
 5 -3 0 444.912 132.499 2
 -5 3 0 362.37 133.906 15
 -3 5 0 -18.2134 141.404 14
 3 -5 0 -26.1302 106.796 13
 5 -3 0 191.188 122.007 11
 3 -5 0 384.586 192.209 5
 3 -5 0 124.999 102.911 2
 -3 5 -1 11327.9 687.686 4
 -3 5 1 11293.8 613.262 4
 -5 3 -1 11701.8 676.954 4
 -3 5 -1 11678.1 583.548 7
 -5 3 1 13184.6 700.878 3
 3 -5 1 11860.5 668.062 16
 3 -5 1 11818.4 544.635 2
 -5 3 -1 12102.3 546.706 15
 -5 3 1 11495.9 630.21 15
 -3 5 1 11738.5 624.827 14
 3 -5 -1 11030.9 606.4 2
 3 -5 1 12004.2 563.518 13
 5 -3 -1 10614.4 575.075 2
 3 -5 1 11662.1 685.43 5
 3 -5 -1 11358.5 636.866 5
 5 -3 -1 12334.9 688.403 11
 -3 5 1 11731.6 645.47 7
 3 -5 -1 11614.3 620.279 16
 5 -3 2 2057.11 238.392 10
 3 -5 -2 2030.53 280.94 2
 -3 5 -2 1807.01 296.988 4
 -3 5 2 2038.95 250.326 4
 -5 3 -2 1786.57 228.115 9
 -5 3 -2 1773.71 297.91 4
 -5 3 -2 1748.95 220.775 1
 3 -5 2 1998.2 290.817 16
 -3 5 -2 1976.2 237.74 1
 5 -3 -2 2046.86 300.076 2
 -5 3 2 1650.02 283.584 3
 -5 3 2 2245.87 322.943 15
 -3 5 2 2266.26 322.466 7
 -3 5 2 2186.93 300.384 14
 3 -5 -2 2083.56 268.145 16
 3 -5 2 1909.7 258.163 13
 5 -3 -2 1627.28 260.948 12
 3 -5 2 1468.6 278.669 5
 5 -3 -2 2067 301.286 11
 -5 3 -3 8657.61 541.05 1
 -3 5 -3 8367.14 648.764 4
 -5 3 -3 9267.9 635.505 4
 -5 3 -3 8754.19 538.267 9
 -3 5 3 8328.67 510.409 3
 -5 3 3 8629.92 604.827 3
 3 -5 3 8060.38 573.49 16
 3 -5 -3 8773.16 518.511 16
 5 -3 3 8639.33 564.492 16
 -5 3 3 8272.41 621.588 15
 -3 5 3 7257.02 544.155 14
 3 -5 3 8712.94 574.401 13
 3 -5 -3 8861.38 617.214 2
 5 -3 3 8516.84 580.9 13
 -3 5 -3 9362.46 574.58 1
 5 -3 -3 7908.56 588.142 2
 5 -3 -3 8041.19 621.115 12
 3 -5 3 7946.98 604.48 5
 5 -3 -3 8653.11 591.703 11
 -3 5 -4 2518.86 390.204 4
 3 -5 -4 3177.18 406.981 2
 -5 3 -4 2912.58 371.257 4
 -5 3 -4 2696.29 354.737 9
 -3 5 -4 3089.17 374.441 1
 3 -5 4 3016.66 379.568 16
 -5 3 -4 3082.57 350.001 1
 5 -3 -4 3182.13 418.295 2
 -5 3 4 3159.88 429.81 15
 -3 5 4 2733.53 370.756 14
 3 -5 4 3370.6 399.785 13
 5 -3 4 2778.99 370.378 13
 5 -3 -4 3522.38 471.019 12
 3 -5 4 2733.93 375.437 5
 5 -3 4 3090.15 358.731 16
 5 3 5 1695.83 358.911 10
 -3 5 -5 1213.22 324.487 4
 -3 -5 -5 1116.8 291.378 9
 -5 -3 -5 1258.68 311.414 9
 3 -5 -5 1443.74 319.079 2
 3 5 5 1223.56 317.792 7
 -5 3 -5 1279.42 283.042 4
 -5 3 -5 1437.42 293.917 9
 -3 5 5 1764.28 332.381 8
 -5 3 -5 1694.68 315.909 1
 5 -3 -5 1436.47 354.02 2
 -3 5 -5 1232.25 285.49 1
 -5 3 5 1650.19 349.572 15
 -3 5 5 1792.79 337.93 14
 5 -3 5 876.897 280.536 6
 3 -5 5 1517.84 305.16 13
 5 -3 5 1773.78 349.232 13
 5 -3 -5 1196.57 319.733 12
 -3 -5 -5 965.328 263.711 2
 3 -5 5 1378.72 295.818 5
 5 3 6 343.936 236.161 10
 -3 5 -6 741.666 304.708 4
 -3 -5 -6 522.088 228.394 9
 -5 -3 -6 75.6788 261.125 9
 3 -5 -6 625.279 266.053 2
 -3 5 6 460.995 239.118 8
 -3 5 -6 431.044 197.113 1
 -5 3 6 910.235 354.413 15
 5 -3 -6 -0.21211 234.017 2
 -3 5 6 655.443 290.309 14
 3 -5 6 673.492 252.03 13
 5 -3 6 139.622 235.109 6
 5 -3 6 323.658 226.528 13
 3 -5 6 624.521 268.504 5
 -3 -5 -6 559.924 281.067 2
 3 5 7 921.584 347.757 10
 -3 -5 -7 651.094 290.022 9
 -5 3 -7 887.162 345.203 9
 -5 3 -7 588.499 276.652 1
 -5 3 7 742.544 305.761 15
 -3 5 7 624.855 281.125 14
 5 -3 7 485.962 317.244 6
 4 -5 0 -272.666 151.761 2
 -4 5 0 -135.916 155.142 4
 -5 4 0 -34.5121 133.392 4
 4 -5 0 -66.538 141.097 16
 -4 5 0 213.662 138.362 7
 -4 5 0 122.738 152.928 14
 5 -4 0 -126.841 110.011 13
 4 -5 -1 2514.84 303.3 2
 -4 5 -1 2408.68 338.904 4
 -4 5 1 2528.19 322.965 4
 -5 4 -1 2582.98 357.323 4
 5 -4 -1 2924.39 317.717 2
 4 -5 -1 2515.62 328.488 16
 -5 4 1 2386.92 322.144 3
 4 -5 1 2811.7 359.714 16
 -5 4 1 2004.16 304.41 15
 -4 5 -1 2628.22 295.722 14
 -4 5 1 2445.45 317.643 14
 -5 4 -1 2211.71 270.453 14
 4 -5 1 2515.95 279.316 13
 5 -4 1 2198.68 318.919 16
 5 -4 1 2165.69 284.375 13
 -4 5 -1 2823.9 293.113 7
 5 -4 -1 2558.37 327.289 11
 4 -5 1 2805.04 361.162 5
 -4 5 -2 17231.2 915.519 4
 -5 4 -2 15691.7 853.837 4
 -4 5 2 14865.9 727.266 4
 -4 5 2 15180.8 733.79 8
 -5 4 2 16209.1 824.474 3
 -5 4 2 15456.3 731.485 8
 4 -5 2 17825.6 869.536 16
 4 -5 -2 16500.6 771.949 16
 5 -4 2 16299.6 825.724 16
 -5 4 2 16501.3 838.505 15
 -4 5 2 15344.9 797.53 14
 4 -5 2 16344.4 755.698 13
 5 -4 2 14997.2 737.534 13
 4 -5 -2 17278.3 821.18 2
 5 -4 -2 15581.7 780.818 2
 4 -5 2 15186.1 849.07 5
 5 -4 -2 16904.2 819.559 11
 -4 5 -3 868.992 256.629 4
 4 -5 -3 1353.1 298.546 2
 -5 4 -3 770.768 244.264 4
 -4 5 3 1033.33 238.895 8
 5 -4 -3 1174.15 269.274 2
 -4 5 3 1042.87 237.472 3
 -5 4 3 881.178 218.442 8
 4 -5 3 752.325 223.558 16
 5 -4 3 1071.09 265.892 16
 4 -5 -3 698.318 181.557 16
 -5 4 3 951.425 246.895 15
 -5 4 3 574.158 208.499 3
 -4 5 3 1052.54 271.863 14
 4 -5 3 866.487 226.422 13
 5 -4 3 720.18 206.356 13
 5 -4 -3 857.437 226.887 11
 4 -5 3 954.032 256.58 5
 -4 5 -4 -57.3347 204.28 4
 -5 4 -4 -27.7791 183.623 4
 -5 4 -4 250.504 148.654 1
 4 -5 -4 -258.452 215.585 2
 -5 4 -4 372.121 187.928 9
 -4 5 4 279.79 203.566 8
 5 -4 -4 -216.716 232.868 2
 4 -5 4 14.0806 174.182 16
 5 -4 4 244.081 202.298 16
 -5 4 4 -282.212 194.495 3
 -4 5 -4 87.8457 163.228 1
 4 -5 4 177.761 205.079 13
 5 -4 4 10.3267 156.996 13
 4 -5 4 212.371 186.403 5
 -4 5 4 120.106 191.471 14
 5 -4 -5 114.94 214.043 2
 -5 4 -5 -153.636 230.802 1
 -5 4 -5 284.4 201.566 4
 -5 4 -5 643.346 264.066 9
 4 -5 -5 179.616 246.865 2
 -4 5 5 392.57 251.034 8
 -5 4 5 495.828 250.393 8
 5 -4 5 339.546 210.585 16
 -5 4 5 340.523 223.563 15
 -4 5 5 196.737 218.974 14
 4 -5 5 -1.65521 193.813 13
 -4 5 -5 -256.115 259.495 1
 5 -4 5 75.5212 198.531 13
 4 -5 5 166.116 294.842 5
 -4 -5 -6 1410.68 356.032 9
 -5 -4 -6 2024.82 444.649 9
 -4 5 -6 1193.92 351.815 4
 -5 4 -6 2274.02 429.647 1
 -5 4 -6 2079.12 394.433 4
 -5 4 -6 2454.75 426.141 9
 4 -5 -6 1942.51 412.931 2
 -4 5 6 1842.15 390.497 8
 -5 4 6 2191.94 389.442 8
 5 -4 -6 1764.03 428.374 2
 -5 4 6 2632.03 489.921 15
 -4 5 6 2382.61 447.48 14
 4 -5 6 2457.98 439.529 13
 5 -4 6 1329.21 343.472 13
 -4 5 -6 1710.84 380.929 1
 -5 5 0 7925.25 603.529 4
 5 -5 0 7937.93 599.671 16
 -5 5 0 7537.85 524.412 14
 -5 5 -1 88.1622 188.422 4
 5 -5 -1 46.7003 134.876 2
 -5 5 1 -113.392 148.438 4
 5 -5 1 137.957 181.897 16
 5 -5 -1 170.916 199.172 16
 -5 5 -1 -328.965 145.053 14
 -5 5 1 56.6607 144.384 14
 5 -5 1 -252.167 147.795 13
 -5 5 -2 242.693 204.435 4
 5 -5 -2 412.259 171.358 2
 -5 5 2 292.452 176.744 3
 5 -5 2 368.847 192.439 16
 5 -5 -2 465.719 180.409 16
 -5 5 2 415.381 194.85 14
 5 -5 2 459.645 170.747 13
 5 -5 -2 285.319 177.305 11
 -5 5 -3 -98.2747 181.888 4
 5 -5 -3 -257.225 215.329 2
 -5 5 3 -95.2849 217.437 3
 5 -5 3 -281.482 237.865 16
 5 -5 -3 -82.7514 167.162 16
 5 -5 3 -14.1595 162.493 13
 5 -5 -3 -47.8961 178.891 11
 -5 5 4 7901.85 651.858 8
 5 -5 -4 8577.8 711.075 2
 -5 5 -5 80.8307 255.024 4
 -5 5 5 176.342 247.034 8
 5 -5 -5 135.749 201.177 2
 5 -5 5 -18.6489 219.424 16
 5 -5 5 342.431 258.007 13
 -5 5 -6 328.078 248.405 4
 -5 5 6 615.528 318.117 8
 -6 0 -2 1356.7 254.438 9
 0 6 2 1273.81 276.448 7
 0 -6 -2 1781.13 313.44 2
 6 0 3 7687.16 592.482 10
 -6 0 -3 7344.54 588.095 9
 0 6 3 7070.56 625.588 7
 0 -6 -3 6566.02 580.471 2
 6 0 4 -79.4359 222.441 10
 -6 0 -4 -143.927 178.422 1
 -6 0 -4 17.6134 175.945 9
 0 6 4 41.5329 174.205 7
 0 -6 -4 -47.8497 179.963 2
 0 -6 -5 1445.05 326.587 2
 6 0 5 1626.65 326.88 10
 -6 0 -5 1532.1 331.046 9
 0 6 5 1317.01 303.673 7
 -6 0 -5 1470.27 321.524 1
 6 0 6 -23.5908 212.262 10
 0 -6 -6 722.997 305.237 2
 -6 0 -6 135.856 193.63 1
 -6 0 -6 114.429 228.443 9
 0 6 6 191.366 237.958 7
 -6 1 0 -50.2185 143.762 3
 6 -1 0 -169.015 179.684 11
 -6 1 -1 10675.7 590.39 9
 -6 1 -1 11671.5 680.727 3
 -1 6 1 10616.3 696.319 7
 1 -6 -1 9682.72 620.344 2
 -6 1 -1 10745.1 548.76 15
 6 -1 1 11575 698.602 11
 -1 6 1 9924.75 592.131 4
 6 -1 2 1088.47 228.699 10
 -1 6 2 782.703 180.499 4
 -6 1 -2 971.656 214.777 9
 -1 6 2 930.63 263.895 7
 -6 1 -2 846.711 222.013 3
 1 -6 -2 917.246 199.316 5
 1 -6 -2 1190.99 274.408 2
 6 -1 2 902.532 227.872 11
 6 -1 3 64.5618 142.445 10
 -6 -1 -3 273.995 198.334 9
 -6 1 -3 -64.69 157.577 9
 -6 1 -3 -113.438 149.344 3
 1 6 3 -350.203 224.647 7
 -1 6 3 143.898 175.198 7
 -1 6 3 27.8044 168.841 14
 -1 -6 -3 86.6925 159.666 2
 1 -6 -3 -18.4212 132.877 2
 -6 1 -3 104.396 144.501 1
 6 -1 3 99.3151 144.67 11
 1 -6 -4 -58.4515 180.603 2
 6 -1 4 -207.301 187.904 10
 6 1 4 -16.5734 183.316 10
 -6 -1 -4 158.796 175.646 9
 -6 1 -4 91.513 152.306 1
 -6 1 -4 113.849 150.178 9
 1 6 4 -206.263 227.089 7
 -1 6 4 53.1837 185.176 7
 -1 6 4 102.283 199.352 14
 -1 -6 -4 -217.374 236.332 2
 6 -1 4 -60.5934 166.606 11
 6 -1 5 -278.702 244.329 10
 6 1 5 399.009 267.877 10
 1 -6 -5 -353.851 229.444 2
 -6 -1 -5 172.097 203.573 9
 -6 1 -5 231.028 224.54 9
 1 6 5 -38.832 175.563 7
 -6 1 -5 212.416 185.853 1
 -1 6 5 -98.7302 209.26 7
 -1 6 5 201.354 238.234 14
 -1 -6 -5 -44.1347 209.999 2
 -6 -1 -5 -200.25 233.896 1
 6 -1 6 -104.388 198.412 10
 -1 -6 -6 -25.4097 233.58 2
 6 1 6 259.35 237.604 10
 1 -6 -6 -70.4809 228.127 2
 -6 -1 -6 476.766 298.574 9
 -6 1 -6 140.712 229.886 9
 -6 1 -6 -73.3294 178.978 1
 1 6 6 305.025 258.044 7
 -1 6 6 494.977 251.277 14
 -6 -1 -6 22.5744 258.221 1
 6 -1 6 301.183 229.636 13
 -1 6 7 222.751 274.096 14
 6 1 7 344.53 215.73 13
 -2 6 0 9142.18 617.516 4
 -6 2 0 10327.4 663.937 3
 2 -6 0 9009.05 580.019 16
 -2 6 0 8715.88 604.495 7
 -6 2 0 8946.37 549.33 15
 2 -6 0 9542.47 575.321 2
 6 -2 0 9326.75 532.291 12
 2 -6 0 8574.39 582.645 5
 6 -2 0 9229.96 639.681 11
 -2 6 -1 305.412 187.714 4
 -2 6 1 408.075 166.405 4
 -6 2 -1 296.466 171.494 3
 2 -6 1 204.919 132.678 16
 -6 2 1 282.661 148.152 3
 -2 6 -1 328.21 183.29 7
 -2 6 1 427.006 198.503 7
 -6 2 -1 424.442 136.159 15
 -6 2 1 324.187 153.506 15
 2 -6 1 500.254 160.472 2
 6 -2 -1 491.164 165.502 12
 2 -6 1 615.166 215.51 5
 2 -6 -1 297.665 152.933 5
 2 -6 -1 297.066 169.426 2
 6 -2 1 395.837 187.252 11
 6 -2 -1 520.353 196.131 11
 2 -6 -1 347.329 153.653 16
 6 -2 2 1441.42 226.283 10
 -2 6 -2 1333.63 300.6 4
 -2 6 2 1506.66 242.907 4
 -6 2 -2 1275.86 240.005 9
 -6 2 -2 1164.83 255.898 3
 2 -6 -2 1454.45 238.891 16
 -2 6 2 1054.2 258.509 7
 -6 2 2 1204.72 246.306 15
 -2 6 2 1241.03 260.744 14
 2 -6 2 1411.41 272.04 5
 6 -2 -2 1465.38 286.561 12
 2 -6 -2 1322.58 222.207 5
 6 -2 2 1514.24 275.64 11
 2 -6 -2 1772.78 305.468 2
 2 -6 -3 168.839 180.138 2
 6 -2 3 -130.421 153.136 10
 -6 2 -3 298.026 167.991 9
 -6 2 -3 356.718 188.964 3
 -6 2 -3 219.067 154.176 1
 -2 6 3 252.525 194.485 7
 -2 6 3 298.287 192.187 14
 6 -2 3 358.496 195.047 11
 -6 2 -4 10097.8 677.117 9
 -6 2 -4 11340.5 718.433 1
 -6 2 -4 9347.56 644.284 3
 6 -2 4 10443.3 644.545 16
 -2 6 4 11228.5 793.391 7
 -2 6 4 12269.5 767.292 14
 2 -6 -4 9729.23 731.126 2
 6 -2 4 11601 738.051 11
 6 -2 4 11045.3 703.584 10
 6 -2 5 -283.154 258.057 10
 6 2 5 155.193 184.66 10
 2 -6 -5 -72.8894 209.458 2
 -6 -2 -5 -102.66 213.783 9
 -6 2 -5 128.113 166.77 9
 -6 2 -5 243.79 198.62 1
 2 6 5 -204.227 235.479 7
 -2 6 5 21.2442 179.674 14
 6 -2 5 14.5517 173.59 6
 6 -2 5 91.9278 156.652 13
 -2 -6 -5 55.1435 201.928 2
 -2 -6 -6 461.258 261.028 2
 6 -2 6 685.705 306.734 10
 6 2 6 512.6 307.042 10
 -6 2 -6 567.793 301.52 1
 -6 -2 -6 81.149 306.086 9
 2 -6 -6 500.106 276.167 2
 -6 2 -6 531.499 270.934 9
 2 6 6 489.33 277.067 7
 -2 6 6 782.592 295.145 14
 6 -2 6 232.154 218.455 6
 6 -2 6 802.265 290.534 13
 -2 -6 -7 518.699 325.855 2
 -2 6 7 -120.568 257.525 14
 6 -2 7 -207.538 255.85 6
 -3 6 0 56.5419 158.261 4
 -6 3 0 265.958 188.576 3
 3 -6 0 160.168 168.392 16
 -3 6 0 75.3208 148.193 7
 -6 3 0 -44.8478 120.838 15
 3 -6 0 -122.43 161.74 5
 6 -3 0 -101.516 154.819 11
 3 -6 0 -292.821 169.72 2
 -3 6 -1 1274.44 275.838 4
 -3 6 1 1151.59 232.389 4
 -6 3 1 1237.04 270.608 3
 3 -6 1 892.167 238.462 16
 3 -6 -1 1157.83 245.88 16
 -3 6 -1 1017.01 229.896 7
 -3 6 1 1396.25 272.361 7
 -6 3 1 1188.62 249.565 15
 -3 6 1 966.244 233.457 14
 6 -3 -1 1066.81 236.204 12
 3 -6 1 1064.08 255.704 5
 6 -3 -1 904.618 257.501 11
 3 -6 -1 1213.65 252.848 5
 3 -6 -1 983.624 224.094 2
 -3 6 2 5556.37 447.103 4
 -6 3 -2 5324.82 490.862 3
 -6 3 2 5138.66 510.153 3
 -3 6 2 5308.03 513.497 7
 -6 3 2 4474.28 467.853 15
 -3 6 2 4951.28 468.032 14
 3 -6 -2 5779.29 517.015 2
 6 -3 -2 5407.07 502.009 12
 6 -3 -2 4983.76 474.285 2
 6 -3 2 5168.54 508.604 11
 6 -3 -2 4801.68 482.844 11
 3 -6 -3 425.645 203.116 2
 -3 6 -3 477.673 266.868 4
 -6 3 -3 1076.24 276.251 3
 3 -6 3 421.606 176.917 16
 3 -6 -3 1021.36 227.504 16
 6 -3 3 712.127 220.749 16
 -6 3 3 961.225 249.725 15
 -3 6 3 708.907 239.092 7
 6 -3 -3 733.643 253.276 2
 -3 6 3 684.638 238.949 14
 6 -3 3 1062.95 267.503 13
 6 -3 -3 468.589 183.407 12
 3 -6 3 908.906 262.892 5
 6 -3 3 568.754 236.179 11
 6 -3 4 303.263 189.399 10
 -3 6 -4 -61.2348 233.86 4
 -6 3 -4 -116.561 185.891 1
 3 -6 -4 375.897 205.055 2
 -6 3 -4 -255.056 189.595 9
 6 -3 4 -97.9567 178.84 16
 -6 3 -4 -16.4759 171.76 3
 -6 3 4 -188.299 234.523 15
 6 -3 -4 93.8073 166.891 2
 -3 6 4 115.439 198.816 14
 6 -3 4 -246.174 226.146 13
 6 -3 -4 -149.652 202.936 12
 3 -6 4 42.011 193.553 5
 6 -3 4 83.042 190.346 11
 6 -3 5 114.022 182.995 10
 -3 6 -5 -63.9502 269.575 4
 3 -6 -5 290.005 233.816 2
 -6 3 -5 289.501 204.844 9
 -6 3 5 368.699 271.393 15
 -3 6 5 147.792 209.408 14
 6 -3 5 716.917 292.169 13
 6 -3 -5 205.503 266.374 12
 6 -3 5 373.717 207.995 11
 -6 3 -5 449.585 204.384 1
 6 -3 6 750.33 327.554 10
 6 3 6 714.921 331.425 10
 -6 -3 -6 577.275 281.341 9
 -6 3 -6 523.762 263.124 9
 -3 6 6 844.592 319.197 8
 -3 6 6 620.018 250.752 14
 6 -3 6 618.179 255.94 13
 -6 3 -6 1077.34 327.941 1
 -3 -6 -6 973.302 361.414 2
 -4 6 0 1423.22 283.728 4
 -6 4 0 1449.52 302.938 3
 4 -6 0 1417.92 271.761 16
 -4 6 0 1761.76 277.43 7
 -4 6 0 1990.41 310.016 14
 6 -4 0 2483.31 369.698 11
 4 -6 0 1635.56 301.596 5
 4 -6 -1 3636.83 392.794 2
 -4 6 -1 3695.05 458.058 4
 -4 6 1 2902.71 369.084 4
 -6 4 -1 2841.76 394.813 3
 -6 4 1 3564.98 436.649 3
 4 -6 1 3479.52 432.624 16
 4 -6 -1 3440.48 407.832 16
 -6 4 1 3468.83 407.676 15
 -4 6 1 3190.66 389.008 7
 -4 6 1 3049.41 375.944 14
 6 -4 1 3544.14 370.387 13
 6 -4 -1 3925.52 452.464 11
 6 -4 1 3377.4 417.356 11
 4 -6 1 3321.75 442.484 5
 4 -6 -2 602.399 209.315 2
 -4 6 -2 586.221 223.926 4
 -4 6 2 739.263 214.313 4
 -6 4 -2 925.484 297.904 4
 -6 4 2 1088.49 251.963 3
 4 -6 2 867.243 272.816 16
 6 -4 -2 516.251 187.483 2
 6 -4 2 644.317 213.607 16
 -6 4 2 923.609 256.959 15
 4 -6 -2 818.665 240.896 16
 -4 6 2 794.238 237.016 14
 4 -6 2 808.436 218.403 13
 6 -4 2 768.06 221.94 13
 6 -4 -2 761.72 230.121 11
 4 -6 2 876.526 272.85 5
 -4 6 -3 1942.21 394.997 4
 4 -6 -3 1848.74 349.668 2
 -6 4 -3 2144.28 382.088 4
 -4 6 3 1890.65 353.939 3
 4 -6 -3 2103.83 326.153 16
 -6 4 3 2180.55 379.071 3
 6 -4 3 1587.41 310.665 16
 4 -6 3 2435.99 393.91 16
 6 -4 -3 1850.3 340.351 2
 -6 4 3 2090.52 378.793 15
 -4 6 3 1532.08 310.408 14
 6 -4 3 2165.26 331.439 13
 4 -6 3 1542.69 337.997 5
 6 -4 -3 1918.23 334.623 11
 -4 6 -4 388.753 268.676 4
 4 -6 -4 182.24 230.272 2
 -6 4 -4 -150.053 215.156 4
 -4 6 4 57.4476 177.787 8
 4 -6 4 28.6693 197.968 16
 6 -4 4 -295.771 227.151 16
 6 -4 -4 78.3103 208.322 2
 -6 4 4 297.388 256.089 15
 -4 6 4 164.732 211.102 14
 4 -6 4 -108.043 210.569 13
 6 -4 4 -89.5909 180.6 13
 4 -6 4 24.1884 227.262 5
 -4 6 -5 563.366 277.53 4
 4 -6 -5 746.528 299.92 2
 -6 4 -5 636.44 317.658 4
 -4 6 5 744.245 294.09 8
 6 -4 5 727.667 257.403 16
 -6 4 5 717.65 282.551 15
 6 -4 -5 1213.3 351.977 2
 -4 6 5 598.117 305.806 14
 4 -6 5 657.043 263.034 13
 6 -4 5 634.627 319.151 13
 4 -6 5 631.727 256.351 5
 -6 4 -6 70.3387 238.499 4
 -6 4 -6 159.974 228.681 1
 4 -6 6 66.7023 234.241 5
 -5 6 0 55.5721 160.665 4
 -6 5 0 -241.372 217.637 3
 5 -6 0 -153.973 191.35 16
 6 -5 0 -50.5538 192.963 16
 -5 6 0 -35.1557 159.049 14
 -6 5 0 37.5056 145.265 14
 6 -5 0 -342.019 222.196 11
 -5 6 -1 4306.67 502.998 4
 -6 5 1 5593.55 563.472 3
 5 -6 1 4908.41 527.653 16
 6 -5 -1 4576.68 494.301 16
 -6 5 1 4732.93 461.117 14
 6 -5 -1 4605.25 519.153 11
 -5 6 -2 432.237 223.687 4
 5 -6 -2 383.794 209.334 2
 -6 5 -2 856.323 299.717 4
 -5 6 2 148.74 195.701 3
 -6 5 2 384.411 201.691 3
 6 -5 -2 168.709 194.799 2
 5 -6 2 218.963 197.596 16
 5 -6 -2 441.73 185.03 16
 6 -5 2 125.507 174.594 16
 -5 6 2 240.778 187.852 14
 6 -5 2 588.77 224.62 13
 6 -5 -2 85.4859 196.136 11
 -5 6 -3 22.4572 219.802 4
 -6 5 -3 97.4168 170.231 4
 5 -6 -3 598.511 248.214 2
 6 -5 -3 577.128 232.492 2
 5 -6 3 323.883 207.9 16
 -6 5 3 68.8407 215.286 3
 6 -5 3 219.691 205.015 16
 5 -6 -3 334.623 242.695 16
 -5 6 3 605.066 248.366 14
 5 -6 3 781.822 275.514 13
 6 -5 3 732.112 286.83 13
 6 -5 -3 -142.348 234.154 11
 -5 6 -4 127.078 249.822 4
 -6 5 -4 -99.1949 257.593 4
 5 -6 -4 4.76103 217.378 2
 5 -6 4 -164.024 226.861 16
 6 -5 -4 245.464 233.198 2
 6 -5 4 40.2454 210.229 16
 -5 6 4 -209.031 277.659 14
 5 -6 4 128.443 249.993 13
 6 -5 4 -475.243 276.398 13
 -6 5 -5 88.4872 283.312 4
 5 -6 -5 64.3436 214.372 2
 -5 6 5 273.955 276.873 8
 5 -6 5 105.424 197.748 16
 6 -5 5 108.218 212.611 16
 6 -5 -5 -271.964 287.398 2
 5 -6 5 -146.522 231.01 13
 6 -5 5 440.538 283.635 13
 -6 6 0 779.141 293.003 4
 6 -6 0 1204.26 305.41 16
 -6 6 0 455.123 208.516 14
 -6 6 -1 62.842 181.041 4
 -6 6 1 34.95 199.723 3
 6 -6 1 -271.085 224.26 16
 6 -6 -1 160.002 214.951 16
 -6 6 1 -191.439 207.186 14
 6 -6 -1 287.428 242.298 11
 -6 6 -2 -266.995 262.201 4
 -6 6 2 345.353 245.074 3
 6 -6 2 -367.516 235.758 16
 6 -6 -2 295.068 224.822 16
 -6 6 2 282.523 215.093 14
 6 -6 -2 289.191 217.38 11
 -6 6 -3 45.5577 272.409 4
 6 -6 -3 -142.335 251.807 2
 -6 6 3 391.89 271.201 3
 6 -6 3 23.2566 232.835 16
 6 -6 -3 51.1819 212.721 16
 -6 6 3 126.196 212.993 14
 6 -6 3 461.147 213.649 13
 6 -6 4 821.758 276.585 16
 6 -6 4 217.21 233.443 13
 0 7 3 11180.4 860.534 7
 0 -7 -3 8430.49 709.323 2
 7 0 4 -152.096 215.611 10
 -7 0 -4 18.7312 206.663 9
 0 7 4 236.751 275.362 7
 0 -7 -4 226.972 207.017 2
 7 0 5 4997.05 578.038 10
 -7 0 -5 4898.13 562.521 9
 0 7 5 4388.73 583.365 7
 0 -7 -5 5565.39 647.022 2
 0 7 6 58.2996 266.583 7
 -7 1 -1 3357.45 369.463 9
 -7 1 -1 3856 446.842 3
 7 -1 1 3779.88 472.235 11
 -7 1 -2 977.749 247.099 9
 -1 7 2 816.279 243.784 7
 -7 1 -2 645.959 200.732 3
 1 -7 -2 840.85 213.506 5
 1 -7 -2 605.253 237.71 2
 7 -1 2 1235.43 294.698 11
 7 -1 3 3015.93 401.829 10
 -7 1 -3 2960.94 388.135 9
 -7 1 -3 3107.06 415.041 3
 -1 7 3 2277.9 409.914 7
 1 -7 -3 2437.16 398.266 2
 7 -1 3 3130.64 421.962 11
 7 -1 4 772.707 278.168 10
 -7 -1 -4 1006.95 313.955 9
 -7 1 -4 265.999 219.31 9
 -1 7 4 152.311 261.161 7
 7 -1 4 515.04 230.932 11
 1 -7 -4 144.833 189.336 2
 1 -7 -5 543.413 278.727 2
 7 -1 5 553.851 276.644 10
 7 1 5 164.897 227.404 10
 -7 -1 -5 964.884 335.482 9
 -7 1 -5 478.219 267.508 9
 1 7 5 1410.11 448.268 7
 -7 1 -5 926.937 315.194 1
 -1 7 5 837.838 333.949 7
 -1 -7 -5 1328.88 387.32 2
 7 -1 6 37.41 227.921 10
 -7 1 -6 358.358 293.644 9
 1 7 6 319.196 308.46 7
 -7 1 -6 78.2291 240.688 1
 -2 7 0 -99.9489 180.817 4
 -2 7 0 -208.563 217.287 7
 -7 2 0 217.119 224.14 3
 -7 2 0 162.831 166.397 15
 2 -7 0 -82.8703 163.328 2
 2 -7 0 -59.7262 155.776 5
 7 -2 0 -90.2183 224.985 11
 -2 7 1 329.253 173.27 4
 -7 2 -1 72.1361 177.837 3
 -2 7 1 309.211 208.971 7
 -7 2 1 -156.294 218.624 3
 -7 2 1 94.1657 135.685 15
 7 -2 -1 234.371 162.354 12
 2 -7 -1 117.025 155.925 5
 2 -7 -1 213.103 189.771 2
 7 -2 1 32.0294 174.451 11
 7 -2 -1 -285.119 229.147 11
 -7 2 -2 14299.8 854.743 3
 -2 7 2 12249.9 846.118 7
 2 -7 -2 12784.6 827.176 2
 2 -7 -2 12766 749.267 5
 7 -2 2 13486.7 848.593 11
 -7 2 -3 1643.64 304.896 3
 -2 7 3 875.455 284.278 7
 -2 7 3 756.777 275.076 14
 7 -2 3 307.997 225.021 11
 2 -7 -3 808.206 279.813 2
 2 -7 -4 -148.974 225.099 2
 7 -2 4 353.508 219.602 10
 -7 2 -4 315.623 195.8 9
 -7 2 -4 -39.2588 202.413 1
 -7 2 -4 89.3616 179.924 3
 -2 7 4 233.654 247.946 7
 -2 7 4 -312.635 264.595 14
 7 -2 4 -177.569 259.04 11
 7 -2 5 131.1 208.958 10
 -7 2 -5 257.46 209.802 9
 -7 2 -5 426.501 235.003 1
 -2 7 5 415.365 257.592 14
 7 -2 5 618.488 282.35 13
 7 -2 6 2156.38 434.891 10
 -7 2 -6 1755.79 400.257 9
 2 7 6 1610.05 397.637 7
 -3 7 0 14144.3 856.999 4
 -7 3 0 14649 907.886 3
 3 -7 0 15558 872.848 16
 -3 7 0 14441.8 854.503 7
 -7 3 0 12712.6 735.684 15
 3 -7 0 13156.1 756.754 2
 3 -7 0 12786.2 820.674 5
 7 -3 0 13903.6 881.442 11
 -3 7 -1 437.161 262.088 4
 -3 7 1 734.291 248.957 4
 3 -7 1 699.611 278.237 16
 3 -7 -1 742.767 236.794 16
 -7 3 1 620.547 203.042 3
 -3 7 -1 441.356 224.419 7
 -3 7 1 543.898 228.395 7
 -7 3 1 652.657 239.507 15
 7 -3 -1 323.539 170.57 12
 7 -3 1 372.28 780.427 11
 3 -7 1 606.769 245.612 5
 3 -7 -1 759.426 241.379 5
 7 -3 -1 564.019 255.899 11
 3 -7 -1 603.895 238.58 2
 3 -7 -2 847.012 264.818 2
 -3 7 -2 534.795 251.857 4
 -7 3 -2 576.009 257.478 3
 3 -7 2 350.549 183.122 16
 3 -7 -2 904.573 243.041 16
 -7 3 2 642.297 243.725 3
 -3 7 2 1231.76 305.918 7
 -7 3 2 525.527 221.056 15
 -3 7 2 1135.3 291.255 14
 7 -3 -2 657.604 248.672 12
 3 -7 2 806.857 264.481 5
 7 -3 2 755.178 254.095 11
 3 -7 -2 793.4 224.119 5
 7 -3 -2 722.06 233.833 11
 3 -7 -3 113.435 232.264 2
 -3 7 -3 515.699 254.686 4
 -7 3 -3 494.71 256.044 3
 -3 7 3 395.17 234.926 7
 -7 3 3 206.965 228.163 15
 7 -3 -3 574.209 266.024 12
 3 -7 3 475.005 244.79 5
 7 -3 3 512.404 242.567 11
 3 -7 -4 2131.62 430.929 2
 -7 3 -4 1403.23 329.193 3
 7 -3 4 1411.91 301.133 16
 -3 7 4 1615.83 356.207 14
 7 -3 4 1748.53 343.006 13
 7 -3 4 1429.32 359.716 11
 3 -7 -5 380.636 253.223 2
 -3 7 5 258.811 277.413 14
 7 -3 5 562.9 276.336 13
 -4 7 0 -133.467 179.199 4
 -7 4 0 -198.089 269.071 3
 4 -7 0 30.3022 231.932 16
 -4 7 0 -127.345 190.976 7
 7 -4 0 -578.253 256.072 11
 4 -7 0 -118.243 202.799 5
 4 -7 -1 1548.81 301.153 2
 -4 7 -1 1469.53 318.683 4
 -4 7 1 1678.25 355.289 4
 -7 4 -1 1582.41 352.54 3
 -7 4 1 1758.59 356.841 3
 4 -7 1 2147.47 399.948 16
 4 -7 -1 1679.13 323.774 16
 -7 4 1 1706.38 326.202 15
 -4 7 1 1847.45 318.281 7
 -4 7 1 2070.24 359.779 14
 7 -4 1 1535.75 361.597 11
 7 -4 -1 2144.15 385.374 11
 4 -7 1 1285.13 324.923 5
 4 -7 -2 532.896 255.773 2
 -4 7 -2 586.71 305.442 4
 -7 4 -2 162.17 193.738 3
 4 -7 2 -36.984 196.616 16
 4 -7 -2 561.187 223.566 16
 -7 4 2 787.245 290.034 3
 7 -4 2 196.314 197.581 16
 -7 4 2 50.7194 175.537 15
 -4 7 2 487.579 249.687 7
 -4 7 2 604.983 252.089 14
 7 -4 2 657.272 251.757 13
 7 -4 2 652.375 287.28 11
 4 -7 2 277.601 266.629 5
 7 -4 -2 280.638 207.057 11
 -4 7 -3 4592.12 611.403 4
 4 -7 -3 3748.79 501.419 2
 4 -7 3 3292.13 472.029 16
 -4 7 3 3623.15 482.097 14
 4 -7 3 2694.1 466.429 5
 -4 7 -4 96.4638 276.587 4
 4 -7 -4 -260.82 289.256 2
 -7 4 -4 27.2016 202.925 3
 7 -4 4 -201.696 227.723 16
 -7 4 4 101.28 223.657 15
 -4 7 4 164.908 205.85 14
 7 -4 4 32.4539 195.781 13
 7 -4 4 -76.3935 189.239 11
 4 -7 4 309.338 285.853 5
 -4 7 5 1973.16 423.731 8
 7 -4 5 1424.28 372.811 11
 -5 7 0 645.417 283.491 4
 -7 5 0 839.267 284.231 3
 5 -7 0 1097.57 297.392 16
 7 -5 0 832.856 291.038 16
 -5 7 0 1059.47 286.498 14
 7 -5 0 1075.39 336.767 11
 -5 7 -1 3216.63 486.676 4
 -5 7 1 2243.74 393.965 4
 -7 5 -1 1997.93 426.311 3
 -7 5 1 2501.78 447.879 3
 5 -7 1 2997.99 453.414 16
 5 -7 -1 3226.36 447.83 16
 7 -5 1 2364.56 416.708 16
 -5 7 1 2329.88 378.343 14
 -7 5 1 2790.83 396.86 14
 7 -5 1 1714.28 401.267 11
 7 -5 -1 1885.55 396.143 11
 -5 7 -2 217.056 244.822 4
 -7 5 2 43.9987 239.629 3
 5 -7 2 421.236 232.204 16
 5 -7 -2 165.875 226.239 16
 7 -5 2 712.719 316.283 16
 -5 7 2 744.032 307.411 14
 7 -5 2 168.419 237.416 11
 7 -5 -2 331.535 243.343 11
 -5 7 -3 2422.42 475.169 4
 5 -7 -3 1449.49 363.058 2
 -7 5 -3 1756.55 368.252 3
 5 -7 3 2489.86 439.445 16
 7 -5 3 1743.82 380.73 16
 -7 5 3 2200.63 412.305 3
 -5 7 3 2746.55 467.808 14
 7 -5 3 2851.52 422.438 13
 7 -5 3 1696.33 401.779 11
 7 -5 -3 1617.89 338.517 11
 5 -7 3 2050.59 449.748 5
 -7 5 -4 -431.229 316.959 3
 7 -5 4 -350.771 302.524 16
 7 -5 -4 72.6171 268.248 2
 5 -7 4 435.301 259.827 13
 7 -5 4 -13.8045 239.441 13
 -6 7 0 367.015 210.225 4
 -7 6 0 -284.496 303.902 3
 6 -7 0 -273.079 271.531 16
 7 -6 0 398.728 252.712 16
 7 -6 0 923.286 367.69 11
 -6 7 -1 188.784 271.89 4
 -6 7 1 56.3891 249.412 3
 -7 6 -1 -261.589 294.666 3
 -7 6 1 125.67 241.012 3
 6 -7 1 37.5396 216.553 16
 6 -7 -1 -78.8958 252.203 16
 7 -6 1 127.096 253.545 16
 7 -6 -1 -84.6206 217.13 16
 -6 7 1 465.803 282.223 14
 -7 6 1 -396.213 205.65 14
 7 -6 1 11.5521 196.935 11
 7 -6 -1 162.03 232.877 11
 -6 7 2 1560.89 393.352 3
 -7 6 2 1671.36 383.831 3
 6 -7 -2 1313.99 327.365 16
 7 -6 -2 1558.39 373.117 16
 -6 7 2 1497.23 322.006 14
 -7 6 2 1162.66 318.533 14
 6 -7 -2 1685.87 376.727 11
 7 -6 -2 1792.5 389.684 11
 -7 6 3 329.56 266.139 3
 7 -6 -3 243.73 276.928 16
 -8 0 -4 -320.222 246.347 9
 0 8 4 770.557 406.238 7
 0 -8 -4 401.807 254.619 2
 8 0 5 -225.069 323.405 10
 -8 0 -5 164.482 251.707 9
 -8 1 -3 243.212 205.758 9
 -1 8 3 -40.8616 265.425 7
 1 -8 -3 -66.1388 217.504 2
 -8 1 -4 -30.2999 230.072 9
 -1 8 4 -129.618 329.276 7
 1 -8 -4 82.594 229.691 2
 8 -1 5 658.602 320.926 10
 -8 1 -5 311.454 246.653 9
 -2 8 1 1060.21 298.9 4
 -2 8 1 645.056 266.002 7
 -8 2 -1 1308.31 361.13 3
 2 -8 -1 498.005 235.745 5
 2 -8 -1 640.639 253.488 2
 8 -2 1 682.468 301.187 11
 -2 8 2 39.8038 210.346 7
 2 -8 -2 -166.84 196.568 2
 8 -2 2 63.2947 198.887 11
 -8 2 -3 485.496 279.286 3
 -2 8 3 369.936 266.416 7
 8 -2 3 -2.41033 239.624 11
 2 -8 -3 564.695 249.165 2
 2 -8 -4 916.781 290.429 2
 -2 8 4 1127.18 404.162 7
 8 -2 4 1380.99 374.27 11
 -3 8 0 -278.08 228.983 4
 -8 3 0 -166.333 222.625 3
 -3 8 0 151.331 240.846 7
 3 -8 0 -83.5059 188.672 5
 8 -3 0 98.3687 209.708 11
 -3 8 -1 34.0262 230.469 4
 3 -8 -1 -298.333 237.093 16
 -8 3 -1 -431.383 251.971 3
 -8 3 1 202.127 234.424 3
 -3 8 1 156.388 226.023 7
 -8 3 1 182.397 210.764 15
 3 -8 1 -25.9362 223.948 5
 3 -8 -1 304.922 200.226 5
 8 -3 1 -251.474 273.836 11
 3 -8 -1 233.578 219.303 2
 8 -3 -1 -331.9 278.624 11
 3 -8 -2 333.152 226.684 2
 -8 3 -2 606.015 298.742 3
 -3 8 2 750.962 303.935 7
 8 -3 2 58.1111 221.237 11
 3 -8 -3 535.97 229.411 2
 -8 3 -3 377.907 249.623 3
 -3 8 3 755.083 317.832 7
 8 -3 3 583.562 245.485 11
 -8 3 -4 155.342 241.505 3
 8 -3 4 -122.47 233.337 16
 8 -3 4 145.141 266.736 13
 8 -3 4 -179.742 253.996 11
 -4 8 0 1291.68 320.8 4
 4 -8 0 1249.93 322.16 16
 -8 4 0 1338.47 349.907 3
 8 -4 0 1300.12 403.33 11
 4 -8 0 1388.1 339.179 5
 -8 4 -1 484.871 254.179 3
 4 -8 -1 617.628 288.508 16
 -8 4 1 455.295 300.464 3
 -8 4 1 -56.9559 189.649 15
 -4 8 1 133.023 207.405 7
 8 -4 1 80.0025 213.24 11
 8 -4 -1 94.5439 241.19 11
 4 -8 -2 -232.958 258.661 2
 -4 8 -2 523.39 311.955 4
 -8 4 -2 247.798 216.76 3
 4 -8 2 310.751 224.301 16
 4 -8 -2 -132.688 276.063 16
 -8 4 2 -239.716 254.484 3
 -8 4 2 -84.9524 237.208 15
 -4 8 2 320.182 246.934 7
 -4 8 2 77.4317 242.321 14
 8 -4 2 466.49 270.886 13
 4 -8 2 346.397 247.836 5
 8 -4 2 -298.785 312.987 11
 8 -4 -2 307.199 267.593 11
 4 -8 -3 149.612 227.58 2
 -8 4 -3 -259.58 289.689 3
 8 -4 3 564.718 301.706 16
 -8 4 3 263.15 243.32 15
 8 -4 3 229.238 258.846 13
 8 -4 3 -575.642 379.766 11
 -5 8 0 -33.7108 242.166 4
 5 -8 0 -243.416 315.921 16
 -5 8 -1 839.588 349.321 4
 5 -8 -1 309.896 228.034 16
 8 -5 -1 516.641 311.638 11
 5 -8 -2 -199.393 303.18 16
 -9 2 -3 231.475 269.286 3
 -3 9 1 1135.02 357.95 7
 3 -9 -1 569.096 251.691 5
 3 -9 -2 -141.409 218.432 2
 -4 9 0 -608.702 339.996 4
 -4 9 1 207.932 295.562 7


_iucr_refine_instructions_details
;
TITL appr1 in P42/nmc #137
REM reset to P42/nmc #137
CELL 0.56087 6.191809 6.191809 5.706699 90 90 90
ZERR 10 0.000355 0.000355 0.000395 0 0 0
LATT 1
SYMM 0.5-Y,+X,0.5+Z
SYMM 0.5-X,0.5-Y,+Z
SYMM +Y,0.5-X,0.5+Z
SYMM 0.5+X,-Y,-Z
SYMM -X,0.5+Y,-Z
SYMM 0.5+Y,0.5+X,0.5-Z
SYMM -Y,-X,0.5-Z
SFAC H O
DISP H 0 0 0.7
DISP O 0.0058 0.0036 18.2
UNIT 20 10

L.S. 14
PLAN  5
CONF
BOND 
HTAB 2.8
MORE -1
BOND $H
fmap 2 53
acta 
WGHT 0.01 0.000939
FVAR 23.556892
REM <olex2.extras>
REM <HklSrc "%.\\appr1.hkl">
REM </olex2.extras>

O1    2     0.52948  0.75000  0.12889  10.50000  0.03029  0.04269  0.04085 =
 0.00000  0.00103 -0.00000 

O2    2     0.25000  0.75000 -0.25000  10.12500  0.04356  0.04356  0.03213 =
 0.00000 -0.00000 -0.00000 

H1a   1     0.47862  0.65311  0.19208  10.50000  0.03860 
H1b   1     0.65315  0.75000  0.12306  10.25000  0.03447 

H2    1     0.15498  0.75000 -0.16673  10.25000  0.04050 

H1c   1     0.47615  0.75000  0.00559  10.25000  0.03372 
HKLF 4

END
Q1 1 0.14 0.75 -0.041667 11 0.05 0.16
Q2 1 0.06 0.75 -0.333333 11 0.05 0.11
Q3 1 0.75 0.75 0.208333 11 0.05 0.1
Q4 1 0.58 0.88 -0.166667 11 0.05 0.09
Q5 1 0.75 0.75 -0.041667 11 0.05 0.09

  REM The information below was added by Olex2.
  REM
  REM R1 = 0.0159 for 182 Fo > 4sig(Fo) and 0.0300 for all 240 data
  REM 22 parameters refined using 0 restraints
  REM Highest difference peak 0.1583, deepest hole -0.1445
  REM Mean Shift 0.0000, Max Shift 0.0001.

  REM +++ Tabular Listing of Refinement Information +++
  REM R1_all = 0.0300
  REM R1_gt = 0.0159
  REM wR_ref = 0.0265
  REM GOOF = 0.9349
  REM Shift_max = 0.0001
  REM Shift_mean = 0.0000
  REM Reflections_all = 240
  REM Reflections_gt = 182
  REM Parameters = 22
  REM Hole = -0.1445
  REM Peak = 0.1583
  REM Flack = n/a

  
;
_olex2_submission_special_instructions  'No special instructions were received'
_oxdiff_exptl_absorpt_empirical_details
;
Empirical correction (ABSPACK) includes:
- Absorption correction using spherical harmonics
- Frame scaling
;
_oxdiff_exptl_absorpt_empirical_full_max  1.246
_oxdiff_exptl_absorpt_empirical_full_min  0.877

# start Validation Reply Form
_vrf_PLAT029_D2O_home_IAM
;
PROBLEM: _diffrn_measured_fraction_theta_full value Low .      0.918 Why?  
RESPONSE: It is caused by the fact that sample was closed in Diamond Anvil Cell
 and as a result access to the reciprocal space was restricted

;
# end Validation Reply Form
data_H2O_D2O_home_HAR
_audit_creation_date               2022-01-17
_audit_creation_method
;
Olex2 1.3
(compiled 2020.07.31 svn.rc2a77460 for OlexSys, GUI svn.r6145)
;
_audit_contact_author_address      ?
_audit_contact_author_email        ?
_audit_contact_author_name         ''
_audit_contact_author_phone        ?
_publ_contact_author_id_orcid      ?
_publ_section_references
;
Bourhis, L.J., Dolomanov, O.V., Gildea, R.J., Howard, J.A.K., Puschmann, H.
 (2015). Acta Cryst. A71, 59-75.

Dolomanov, O.V., Bourhis, L.J., Gildea, R.J, Howard, J.A.K. & Puschmann, H.
 (2009), J. Appl. Cryst. 42, 339-341.
;
_chemical_formula_moiety           'H2 O'
_chemical_formula_sum              'H2 O'
_chemical_formula_weight           18.015
loop_
  _atom_type_symbol
  _atom_type_scat_dispersion_real
  _atom_type_scat_dispersion_imag
  _atom_type_scat_Cromer_Mann_a1
  _atom_type_scat_Cromer_Mann_a2
  _atom_type_scat_Cromer_Mann_a3
  _atom_type_scat_Cromer_Mann_a4
  _atom_type_scat_Cromer_Mann_b1
  _atom_type_scat_Cromer_Mann_b2
  _atom_type_scat_Cromer_Mann_b3
  _atom_type_scat_Cromer_Mann_b4
  _atom_type_scat_Cromer_Mann_c
  _atom_type_scat_source
  _atom_type_scat_dispersion_source
 H 0.00000 0.00000 0.49300 0.32291 0.14019 0.04081 10.51090 26.12570 3.14236
 57.79970 0.0030380000826
 'International Tables Volume C Table 6.1.1.4 (pp. 500-502)'
 'Henke, Gullikson and Davis, At. Data and Nucl. Data Tables, 1993, 54, 2'
 O 0.00627 0.00358 3.04850 2.28680 1.54630 0.86700 13.27710 5.70110 0.32390
 32.90890 0.250800013542
 'International Tables Volume C Table 6.1.1.4 (pp. 500-502)'
 'Henke, Gullikson and Davis, At. Data and Nucl. Data Tables, 1993, 54, 2'

_space_group_crystal_system        'tetragonal'
_space_group_IT_number             137
_space_group_name_H-M_alt          'P 42/n m c'
_space_group_name_Hall             '-P 4ac 2a'
loop_
  _space_group_symop_id
  _space_group_symop_operation_xyz
 1 x,y,z
 2 -y+1/2,x,z+1/2
 3 y,-x+1/2,z+1/2
 4 x+1/2,-y,-z
 5 -x,y+1/2,-z
 6 -x+1/2,-y+1/2,z
 7 y+1/2,x+1/2,-z+1/2
 8 -y,-x,-z+1/2
 9 -x,-y,-z
 10 y-1/2,-x,-z-1/2
 11 -y,x-1/2,-z-1/2
 12 -x-1/2,y,z
 13 x,-y-1/2,z
 14 x-1/2,y-1/2,-z
 15 -y-1/2,-x-1/2,z-1/2
 16 y,x,z-1/2

_symmetry_Int_Tables_number        137
_cell_length_a                     6.1737(5)
_cell_length_b                     6.1737(5)
_cell_length_c                     5.6843(3)
_cell_angle_alpha                  90
_cell_angle_beta                   90
_cell_angle_gamma                  90
_cell_volume                       216.66(3)
_cell_formula_units_Z              10
_cell_measurement_reflns_used   1312
_cell_measurement_theta_min     3.6700
_cell_measurement_theta_max     23.7120
_cell_measurement_temperature   293(3)
_exptl_absorpt_coefficient_mu      0.090
_exptl_crystal_density_diffrn      1.381
_exptl_crystal_F_000               100.055
_exptl_crystal_description        "disc"
_exptl_crystal_colour             "colourless"
_exptl_crystal_size_max           0.3
_exptl_crystal_size_mid           0.2
_exptl_crystal_size_min           0.2
_diffrn_ambient_temperature     293(2)
_diffrn_source 'micro-focus sealed X-ray tube'
_diffrn_source_type 'SuperNova (Ag) X-ray Source'
_diffrn_radiation_probe x-ray
_diffrn_radiation_type 'Ag K\a'
_diffrn_radiation_wavelength 0.56087
_diffrn_radiation_monochromator mirror
_diffrn_measurement_device 'four-circle diffractometer'
_diffrn_measurement_device_type 'SuperNova, Single source at offset/far, Eos'
_diffrn_detector 'CCD plate'
_diffrn_detector_type Eos
_diffrn_detector_area_resol_mean 16.0128
_diffrn_reflns_av_R_equivalents    0.0574
_diffrn_reflns_av_unetI/netI       0.0240
_diffrn_reflns_Laue_measured_fraction_full  0.9426
_diffrn_reflns_Laue_measured_fraction_max  0.8782
_diffrn_reflns_limit_h_max         9
_diffrn_reflns_limit_h_min         -9
_diffrn_reflns_limit_k_max         8
_diffrn_reflns_limit_k_min         -8
_diffrn_reflns_limit_l_max         8
_diffrn_reflns_limit_l_min         -9
_diffrn_reflns_number              3861
_diffrn_reflns_point_group_measured_fraction_full  0.9426
_diffrn_reflns_point_group_measured_fraction_max  0.8782
_diffrn_reflns_theta_full          19.6651
_diffrn_reflns_theta_max           26.75
_diffrn_reflns_theta_min           3.68
_diffrn_measured_fraction_theta_full  0.9426
_diffrn_measured_fraction_theta_max  0.8782
_reflns_Friedel_coverage           0.0
_reflns_limit_h_max                9
_reflns_limit_h_min                0
_reflns_limit_k_max                6
_reflns_limit_k_min                0
_reflns_limit_l_max                9
_reflns_limit_l_min                0
_reflns_number_gt                  175
_reflns_number_total               238
_reflns_threshold_expression       I>=2u(I)
_computing_molecular_graphics      'Olex2 1.3 (Dolomanov et al., 2009)'
_computing_publication_material    'Olex2 1.3 (Dolomanov et al., 2009)'
_computing_structure_refinement    'olex2.refine 1.3 (Bourhis et al., 2015)'
_refine_diff_density_max           0.2625
_refine_diff_density_min           -0.2668
_refine_diff_density_rms           0.0680
_refine_ls_d_res_high              0.6231
_refine_ls_d_res_low               4.3655
_refine_ls_goodness_of_fit_ref     1.1654
_refine_ls_hydrogen_treatment      refall
_refine_ls_matrix_type             full
_refine_ls_number_constraints      0
_refine_ls_number_parameters       36
_refine_ls_number_reflns           238
_refine_ls_number_restraints       0
_refine_ls_R_factor_all            0.0441
_refine_ls_R_factor_gt             0.0296
_refine_ls_restrained_S_all        1.1654
_refine_ls_shift/su_max            0.0010
_refine_ls_shift/su_mean           0.0001
_refine_ls_structure_factor_coef   Fsqd
_refine_ls_weighting_details      
 'w=1/[\s^2^(Fo^2^)+(0.0249P)^2^+0.0125P] where P=(Fo^2^+2Fc^2^)/3'
_refine_ls_weighting_scheme        calc
_refine_ls_wR_factor_gt            0.0588
_refine_ls_wR_factor_ref           0.0709
_refine_special_details
;
Hirshfeld Atom Refinement

Form factors calculated with DiSCaMB library based software.
Refinement using NoSpherA2, an implementation of
NOn-SPHERical Atom-form-factors in Olex2.

Quantum Chemistry Method:  B3LYP
Basis Set:                 cc-pVTZ
Quantum Chemistry oftware: ORCA
QM Part:                   5 H2O units
MM Part:                   charges and dipoles
;
_olex2_refinement_description
;
1. Others
 Fixed Sof: D1A(0.5) D1B(0.25) D2(0.25) D1C(0.25)
;
loop_
  _atom_site_label
  _atom_site_type_symbol
  _atom_site_fract_x
  _atom_site_fract_y
  _atom_site_fract_z
  _atom_site_U_iso_or_equiv
  _atom_site_adp_type
  _atom_site_occupancy
  _atom_site_site_symmetry_order
  _atom_site_refinement_flags_posn
  _atom_site_refinement_flags_adp
  _atom_site_refinement_flags_occupancy
 O1 O 0.52984(16) 0.75 0.12913(17) 0.0379(4) Uani 1.000000 2 S T P
 O2 O 0.25 0.75 -0.25 0.0403(5) Uani 1.000000 8 S T P
 D1A H 0.460(4) 0.628(5) 0.215(5) 0.057(8) Uani 0.500000 1 . . .
 D1B H 0.687(7) 0.75 0.127(5) 0.070(15) Uani 0.500000 2 S T P
 D2 H 0.136(8) 0.75 -0.144(8) 0.073(13) Uani 0.500000 2 S T P
 D1C H 0.470(7) 0.75 -0.013(8) 0.070(15) Uani 0.500000 2 S T P

loop_
  _atom_site_aniso_label
  _atom_site_aniso_U_11
  _atom_site_aniso_U_22
  _atom_site_aniso_U_33
  _atom_site_aniso_U_12
  _atom_site_aniso_U_13
  _atom_site_aniso_U_23
 O1 0.0307(7) 0.0431(6) 0.0399(6) -0.000000 0.0007(4) 0.000000
 O2 0.0437(8) 0.0437(8) 0.0334(8) -0.000000 -0.000000 0.000000
 D1A 0.08(2) 0.034(17) 0.060(17) -0.008(13) 0.027(17) 0.000(15)
 D1B 0.01(2) 0.13(5) 0.07(3) -0.000000 0.019(16) 0.000000
 D2 0.06(4) 0.06(3) 0.10(5) -0.000000 -0.01(2) 0.000000
 D1C 0.07(4) 0.10(4) 0.04(2) -0.000000 0.01(2) 0.000000

loop_
  _geom_bond_atom_site_label_1
  _geom_bond_atom_site_label_2
  _geom_bond_distance
  _geom_bond_site_symmetry_2
  _geom_bond_publ_flag
 O1 D1A 1.00(3) . ?
 O1 D1A 1.00(3) 13_575 ?
 O1 D1B 0.97(4) . ?
 O1 D1C 0.89(5) . ?
 O2 D2 0.93(5) 6_565 ?
 O2 D2 0.93(5) 8_664 ?
 O2 D2 0.93(5) 7_454 ?
 O2 D2 0.93(5) . ?
 D1A D1A 0.86(6) 8_665 ?
 D1B D1B 0.78(9) 6_665 ?
 D2 D1C 0.99(8) 6_565 ?

loop_
  _geom_angle_atom_site_label_1
  _geom_angle_atom_site_label_2
  _geom_angle_atom_site_label_3
  _geom_angle
  _geom_angle_site_symmetry_1
  _geom_angle_site_symmetry_3
  _geom_angle_publ_flag
 D1A O1 D1A 98(3) 13_575 . ?
 D1B O1 D1A 116.0(17) . . ?
 D1B O1 D1A 116.0(17) . 13_575 ?
 D1C O1 D1A 105(2) . . ?
 D1C O1 D1A 105(2) . 13_575 ?
 D1C O1 D1B 114(3) . . ?
 D2 O2 D2 115(3) . 7_454 ?
 D2 O2 D2 115(3) 8_664 6_565 ?
 D2 O2 D2 115(3) 8_664 . ?
 D2 O2 D2 99(6) 6_565 . ?
 D2 O2 D2 99(6) 8_664 7_454 ?
 D2 O2 D2 115(3) 6_565 7_454 ?
 D1A D1A O1 166.5(11) 8_665 . ?
 D1B D1B O1 179.3(18) 6_665 . ?
 D1C D2 O2 171(7) 6_565 7_454 ?
 D2 D1C O1 164(6) 6_565 . ?

loop_
  _geom_torsion_atom_site_label_1
  _geom_torsion_atom_site_label_2
  _geom_torsion_atom_site_label_3
  _geom_torsion_atom_site_label_4
  _geom_torsion
  _geom_torsion_site_symmetry_1
  _geom_torsion_site_symmetry_2
  _geom_torsion_site_symmetry_3
  _geom_torsion_site_symmetry_4
  _geom_torsion_publ_flag
 O1 D1A D1A O1 -20(30) . . 8_665 8_665 ?
 O1 D1A D1A O1 -20(30) 10_566 8_665 . . ?

loop_
  _diffrn_refln_index_h
  _diffrn_refln_index_k
  _diffrn_refln_index_l
  _diffrn_refln_intensity_net
  _diffrn_refln_intensity_u
  _diffrn_refln_scale_group_code
 0 0 -1 -0.55 2.77 7
 0 0 -1 1.19 2.47 6
 0 0 1 0.4 2.95 9
 0 0 1 0.48 0.72 11
 0 0 1 0.85 3.27 2
 0 0 1 -1.01 2.04 3
 0 0 -1 0.53 5.06 1
 0 0 -1 0.01 1.28 4
 0 0 2 27999.9 581.07 11
 0 0 2 28869.52 572.05 2
 0 0 -2 28602.89 439.8 4
 0 0 -2 29619.31 416.24 5
 0 0 -2 29214.35 583.71 1
 0 0 -2 28040.83 538.35 7
 0 0 3 19.09 7.51 9
 0 0 3 -22.96 23.32 11
 0 0 -3 16.79 27.25 1
 0 0 -3 2.95 11.57 7
 0 0 3 42.35 29.67 2
 0 0 -3 -0.81 3.76 6
 0 0 3 45.67 17.2 3
 0 0 -3 -2.94 3.07 4
 0 0 -3 -5.65 10.99 5
 0 0 3 5.73 6.25 10
 0 0 -4 20889.61 721.4 6
 0 0 4 21959.95 718.47 2
 0 0 -5 48.9 52.35 1
 0 0 5 17.11 27.37 14
 0 0 -5 -4.33 11.14 8
 0 0 -5 -17.78 21.37 4
 0 0 -5 72.01 62.78 7
 0 0 5 -10.06 18.07 9
 0 0 5 42.28 38.42 2
 0 0 -5 31.58 47.96 6
 0 0 5 40.62 40.81 11
 0 0 -6 -24.44 21.51 7
 0 0 6 170.16 87.27 11
 0 0 6 67.26 34.98 14
 0 0 -6 62.73 74.21 1
 0 0 -6 14.88 29.89 6
 0 0 6 49.71 57.36 2
 0 0 -7 -69.19 75.18 6
 0 0 7 52.41 53.34 2
 0 0 -7 -44.97 62.92 7
 0 0 -7 47.64 53.18 1
 0 0 7 -122.33 103.35 11
 0 0 -8 2004.19 335.59 1
 0 0 8 1800.2 311.91 11
 0 0 -8 2033.6 314.05 7
 0 0 8 2142.89 343.94 2
 0 0 -8 1883.93 327.28 6
 1 0 0 2.72 5.11 13
 1 0 0 -1.74 1.59 9
 0 1 0 -3.85 4.06 12
 0 -1 0 1.67 6.39 17
 -1 0 0 3.1 4.54 4
 1 0 -1 891.78 83.21 5
 0 -1 -1 936.86 76.05 1
 0 1 1 979.16 74.61 12
 -1 0 -1 923.77 84.36 1
 0 1 1 983.52 81.1 11
 0 -1 -1 936.13 82.04 8
 0 1 1 945.07 86.71 2
 -1 0 1 965.2 85.75 10
 1 0 1 1046.69 72.19 13
 0 -1 1 933.09 86.44 3
 1 0 1 841.55 79.15 9
 1 0 -1 976.9 87.61 18
 1 0 1 1013.17 74.27 2
 1 0 1 1009.4 86.31 11
 0 -1 1 1011.36 88.57 9
 0 1 -1 976.33 86.76 1
 -1 0 1 765.96 70.12 11
 0 -1 -1 1000.89 75.26 17
 0 -1 1 872.17 80.25 11
 -1 0 -1 940.69 83.87 4
 0 1 1 1030.3 84.96 10
 1 0 -1 767.81 79.58 7
 0 1 -1 903.39 84.07 4
 1 0 -1 880.56 78.83 6
 -1 0 2 82670.7 989.35 11
 1 0 -2 83419.58 1024.98 6
 -1 0 2 88264.1 1080.85 2
 0 1 2 81553.67 974.12 16
 0 -1 2 85064.61 1010.27 9
 0 1 -2 82782.75 1047.65 1
 0 1 2 78310.05 1020.9 2
 1 0 -2 77574.88 1011.67 7
 0 1 -2 74317.08 861.72 7
 1 0 2 83687.35 940.11 2
 0 1 2 85382.91 1011.57 11
 0 -1 2 84469.39 1049.89 11
 -1 0 -2 79803.69 994.93 6
 1 0 2 81682.18 950.63 9
 0 -1 -2 82961.57 973.31 1
 0 -1 2 85530.86 992.08 3
 0 1 2 80273.83 932.18 14
 1 0 -2 77132.87 953.54 1
 0 -1 -2 85057.06 916.94 8
 0 1 -2 80281.37 1013.43 6
 1 0 2 85249.14 1057.41 11
 -1 0 2 83808.09 949.45 10
 1 0 3 23092.96 617.47 2
 1 0 -3 24646.06 583.41 5
 0 1 3 23466.6 653.45 11
 0 1 -3 23661.65 668.65 6
 0 1 3 24595.98 405.55 12
 0 -1 3 22820.3 668.03 11
 0 -1 3 25698.84 658.61 2
 1 0 3 23225.59 561.82 3
 0 1 3 24161.75 449.11 9
 0 1 3 22724.15 587.13 14
 -1 0 -3 26268.67 366.57 8
 1 0 3 22881.45 668.05 11
 1 0 3 22550.77 583.41 9
 0 -1 3 24901.94 625.51 9
 0 -1 -3 22761.42 528.6 5
 0 -1 3 25535.8 622.68 3
 0 1 -3 24270.36 586.78 4
 0 -1 -3 24685.85 559.48 8
 1 0 -3 23191.52 652.51 7
 0 -1 -3 22494.7 631.67 1
 -1 0 -3 23404.41 570.07 7
 0 1 3 22648.5 661.19 2
 0 -1 -3 22565.57 661.67 6
 -1 0 -3 22993.72 662.88 1
 -1 0 3 23192.66 650.75 11
 0 1 -3 23525.37 590.13 7
 -1 0 -4 274.6 45.54 8
 0 1 -4 178.48 57.35 7
 1 0 -4 253.09 76.25 18
 0 1 4 210.05 73.08 11
 1 0 4 285.43 80.86 2
 -1 0 4 208.23 62.05 11
 1 0 -4 224.19 72.42 6
 0 1 4 233.17 39.44 12
 -1 0 -4 179.91 60.5 7
 1 0 -4 269.75 81.19 1
 -1 0 -4 249.88 39.19 5
 1 0 4 192.91 60.47 9
 0 1 -4 219.89 72.16 6
 1 0 4 170.36 46.43 14
 0 1 4 253.91 60.41 10
 1 0 4 138.49 60.9 11
 1 0 4 224.67 38 10
 0 1 4 288.21 88.32 2
 -1 0 -4 178.58 62.92 6
 1 0 4 179.95 58.43 3
 0 1 -4 265.64 66.92 4
 0 -1 -4 250.3 76.65 7
 0 -1 -4 231.68 46.53 4
 0 1 -4 221.62 73.54 1
 0 -1 -4 232.02 64 5
 0 -1 -4 287.3 43.83 17
 -1 0 -4 216.4 56.41 4
 0 1 4 139.87 52.95 14
 0 -1 -4 205.58 71.12 1
 0 -1 -4 151.15 58.66 6
 0 1 4 320.16 63.91 9
 0 -1 4 283.02 69.22 9
 -1 0 4 288.82 81.83 2
 -1 0 4 233.25 59.85 10
 1 0 -4 208.88 62.27 7
 0 -1 4 152.61 58.8 11
 0 -1 4 205.49 44.26 10
 0 -1 -4 205.55 53.86 8
 -1 0 -4 221.49 77.23 1
 0 -1 4 270.19 81.12 2
 1 0 -4 236.67 62.11 5
 0 -1 5 5051.5 348.12 9
 0 -1 -5 4884.97 386.61 1
 0 -1 -5 5186.94 310.03 8
 0 1 -5 4963.15 401.4 1
 0 1 5 4887.57 343.44 14
 -1 0 -5 5290.25 413.15 1
 -1 0 -5 4973.21 315.48 4
 1 0 5 5247.29 329.99 3
 0 1 5 4881.95 392.37 11
 -1 0 -5 4889.15 348.55 7
 0 1 5 5385.7 415.84 2
 0 -1 -5 4815.2 378.56 7
 1 0 -5 4790.76 380.65 7
 1 0 5 5002.32 399.74 11
 -1 0 -5 4626.14 388.38 6
 1 0 5 5179.99 346.02 9
 1 0 5 4707.57 286.42 14
 0 1 5 5398.82 310.35 10
 -1 0 5 4734.46 385.77 11
 0 -1 -5 4808.41 399.55 6
 -1 0 5 5320.83 411.94 2
 1 0 -5 5075.26 395.01 1
 1 0 5 5422.24 394.87 2
 0 -1 -5 5299.83 311.93 5
 1 0 -5 4756.55 396.04 6
 -1 0 5 5029.71 317.32 10
 1 0 -5 4896.56 342.71 18
 0 1 -5 5321.08 415 6
 0 1 5 4634.67 276.14 9
 0 1 -5 4829.51 355.1 7
 0 -1 5 5370.56 395.37 2
 0 -1 5 4801.64 398.2 11
 0 1 -6 1860.48 240.44 7
 0 1 6 2186.4 291.05 11
 0 -1 6 1907.27 277.68 11
 1 0 6 1993.99 229.73 9
 0 -1 6 2196.09 287.43 2
 0 1 6 2009.17 239.31 14
 0 -1 -6 2124.17 298.22 6
 -1 0 6 1816.16 247.22 14
 -1 0 -6 2165.25 297.2 1
 0 1 -6 2174.42 295.26 1
 -1 0 -6 1945.73 282.47 6
 -1 0 6 1981.4 267.64 11
 1 0 6 2169.92 293.32 11
 0 -1 -6 1998.32 267.11 7
 0 -1 6 2155.35 242.21 9
 1 0 -6 1965.32 239.9 18
 0 1 6 2141.35 289.71 2
 1 0 -6 2187.79 283.37 7
 1 0 -6 1910.63 279.73 6
 1 0 -6 1753.56 255.68 1
 0 -1 -6 2469.84 310 1
 -1 0 6 2197.64 293.24 2
 1 0 6 2136.41 271.92 2
 -1 0 -6 2080.25 248.33 7
 0 1 -6 2034.81 282.32 6
 0 1 -7 26.07 35 7
 0 -1 -7 30.98 34.84 7
 1 0 -7 69.66 69.29 1
 0 1 7 -10.97 19.96 2
 -1 0 7 67.49 62.77 14
 1 0 7 -12.05 23.16 2
 -1 0 -7 -36.6 24.03 7
 1 0 7 -46.6 78.26 11
 0 -1 -7 56.59 67.8 1
 0 1 7 78.83 65.66 11
 -1 0 7 18.98 25.43 2
 -1 0 -7 -23.29 19.5 6
 0 -1 -7 102.29 84.1 6
 1 0 -7 -40.49 21.63 7
 0 -1 7 38.61 34.07 11
 -1 0 -7 63.51 66.39 1
 0 1 -7 170.32 114.32 1
 -1 0 7 -47.96 35.16 11
 0 1 -7 51.35 58.36 6
 1 0 -7 -35.39 44.02 6
 1 0 8 108.05 90.92 2
 0 1 -8 -40.45 39.22 1
 -1 0 8 -3.23 54.57 2
 0 1 8 139.23 119.49 11
 1 0 -8 -44.35 72.55 1
 0 -1 -8 43.63 37.72 1
 0 1 8 -130.48 111.7 2
 -1 0 -8 -29.01 75.06 6
 -1 0 8 -62.98 100.66 11
 1 0 8 21.67 40.34 11
 1 0 -8 -45.67 66.52 7
 1 0 -8 -42.18 58.62 6
 0 -1 8 -13.98 43.83 11
 0 -1 -8 1.22 65.23 7
 -1 0 -8 125.5 90.98 1
 0 1 -8 71.52 69.36 6
 0 -1 -8 38.63 25.57 6
 1 0 -9 -34.07 24.93 7
 -1 1 0 2405.77 128.75 10
 -1 1 0 2222.79 121.6 4
 -1 1 0 2443.77 113.03 15
 1 -1 0 2321.69 118.19 9
 -1 1 0 2366.46 135.49 12
 -1 -1 -1 3.36 7.4 15
 1 -1 -1 0.51 10.58 13
 -1 1 -1 1.49 5.51 6
 -1 1 1 -1.8 8.65 10
 1 -1 -1 12.97 8.48 6
 -1 -1 -1 -5.04 12.12 1
 -1 1 1 1.13 11.4 4
 1 -1 -1 4.42 5.91 1
 -1 1 1 5.81 5.62 12
 -1 1 1 0.26 2.91 11
 -1 1 1 2.45 6.51 14
 1 -1 1 -4.21 6.88 17
 1 -1 -1 -4.88 10.32 5
 -1 1 1 14.78 9.49 16
 1 1 1 -5.29 8.86 2
 -1 1 1 -1.91 5.05 2
 -1 1 -1 -1.57 5.08 10
 1 -1 1 -3.95 5.15 11
 -1 1 -1 -7.26 10.01 1
 1 -1 1 -0.97 7.1 9
 -1 1 -1 3.38 5.34 12
 1 -1 1 1.65 3.78 8
 1 1 1 3.88 7.35 11
 -1 1 -1 -5 8.65 4
 -1 1 2 11233.99 348.44 11
 1 1 2 11019.54 396.67 16
 -1 1 2 11639.09 402.62 2
 1 1 2 11223.67 341.28 9
 1 -1 -2 11207.1 406.23 7
 -1 -1 -2 11930.82 327.5 4
 1 -1 -2 11859.39 345.25 1
 1 -1 -2 12798.2 309.45 13
 -1 1 2 11669.71 385.41 10
 -1 -1 -2 11571.57 403.72 1
 -1 1 2 10016.23 297.97 16
 1 1 2 12069.39 420.98 11
 -1 1 2 11202 392.34 14
 1 1 2 11589.33 398.26 2
 1 -1 -2 11266.11 383.02 5
 -1 1 2 11614.56 345.09 12
 -1 1 3 -10.28 7.77 11
 1 1 3 -14.43 20.74 9
 1 -1 3 -22.86 24.07 11
 1 1 -3 -30.18 39.44 1
 1 -1 3 -8.46 16.08 2
 1 1 3 -15.32 18.68 11
 1 -1 -3 20.99 12.95 13
 1 -1 -3 -7.37 14.32 1
 -1 -1 -3 -9.04 28 6
 -1 1 3 -0.91 19.74 14
 -1 -1 -3 1.82 11.19 4
 -1 -1 3 -10.11 23.88 11
 -1 1 3 -18.97 28.43 2
 -1 1 3 23.05 12.58 10
 1 -1 3 28.08 29.23 9
 -1 1 -3 -1.58 7.69 12
 -1 1 3 12.03 4.77 12
 1 -1 3 -0.02 18.97 3
 1 -1 -3 -22.71 21.09 7
 -1 1 -3 -2.15 17.91 7
 -1 1 -3 3.53 15.95 4
 -1 -1 -3 1.07 15.18 1
 -1 1 -3 9.35 15.82 6
 1 -1 -3 -17.03 17.36 5
 1 1 3 19.04 22.1 16
 -1 1 -3 -4.57 18.53 1
 1 1 3 -1.28 7.22 12
 -1 -1 -3 -20.95 19.59 8
 1 1 -3 -37.06 31.41 7
 1 1 3 3.89 5.99 2
 1 -1 -3 -16.21 25.55 6
 -1 1 -4 7607.83 435.98 6
 1 1 4 7044.3 315.39 3
 1 -1 -4 7701.88 444.74 7
 -1 1 4 8009.3 457.08 2
 -1 1 4 7757.05 425.38 11
 -1 1 4 7326.06 412.48 14
 1 -1 -4 7634.99 435.86 6
 1 -1 4 8319.41 417.63 2
 -1 1 -4 6439.32 336.37 7
 1 1 -4 7306.51 418.15 7
 1 -1 -4 7910.76 422.22 1
 1 -1 -4 7937.65 389.21 5
 -1 1 -4 7989.7 402.67 4
 -1 -1 -4 7418.83 441.76 6
 1 1 4 7517.37 433.54 2
 1 1 4 8180.2 461.74 11
 -1 -1 -4 7645.69 440.09 1
 -1 -1 -4 7518.46 330.12 4
 1 1 -4 7994.13 451.44 1
 1 -1 4 7963.65 420.19 9
 -1 -1 4 7579.08 353.21 10
 -1 -1 4 7255.16 434.88 11
 1 1 4 7107.39 347.4 9
 1 -1 -5 15.17 35.53 6
 1 1 -5 83.05 47.92 6
 1 -1 -5 -38.9 35.49 5
 -1 1 5 -45.73 33.01 11
 -1 1 -5 101.11 67.17 6
 1 1 5 52.2 53.18 11
 -1 1 5 13.03 31.12 2
 -1 1 -5 9.57 31.55 4
 -1 1 5 55.15 46.57 14
 1 -1 -5 -16.89 38.55 7
 -1 -1 -5 1.37 25.63 1
 1 -1 5 14 34.45 2
 1 1 5 94.2 62.56 2
 1 -1 -5 1.46 15.27 1
 1 1 5 46.06 38.04 9
 -1 1 5 24.69 28.65 10
 1 -1 5 -27.07 26.32 9
 -1 -1 5 -58.28 57.31 11
 1 1 -5 -19.16 31.88 1
 -1 1 -5 -16.73 19.74 7
 1 1 -5 -17.69 10.89 7
 -1 -1 -5 -37.95 29.84 6
 -1 -1 5 -13.06 19.61 10
 1 -1 5 -49.38 48.81 11
 -1 1 -5 -78.13 70.97 1
 1 -1 5 14.37 46.83 3
 -1 -1 -5 -25.22 16.52 7
 1 -1 -5 -15.2 30.88 8
 -1 -1 -6 586.73 148.71 1
 1 -1 6 601.72 139.85 3
 1 1 -6 621.93 147.52 7
 1 -1 6 587.77 144.55 2
 -1 1 6 563.89 137.24 11
 1 -1 -6 626.4 157.11 7
 1 -1 6 588.73 153.87 11
 -1 1 6 673.31 148.57 14
 -1 1 -6 705.24 174.78 1
 1 1 6 564.89 151.98 2
 -1 1 -6 562.04 121.5 7
 -1 -1 -6 648.65 162.91 6
 1 1 -6 421.64 130.23 6
 1 -1 -6 554 154.35 6
 1 -1 6 551.36 128.86 9
 -1 1 6 697.01 175.06 2
 1 1 -6 615.55 161.99 1
 1 1 6 547.84 150.65 11
 -1 -1 6 550.93 152.05 11
 -1 1 -6 431.78 133.12 6
 1 -1 -6 645.69 153.58 1
 -1 1 -6 588.16 130.3 4
 -1 -1 -6 447.39 121.23 7
 -1 1 -7 -37.83 19.55 1
 -1 1 7 131.3 93.6 2
 -1 1 -7 -80.08 95.46 6
 -1 -1 -7 131.42 84.82 6
 -1 -1 -7 -24.29 27.61 7
 1 -1 -7 -35.9 71.68 6
 -1 1 7 13.03 53.27 11
 1 1 7 -97.41 61.64 11
 1 -1 7 39.66 32.66 2
 -1 1 7 40.18 61.26 14
 1 -1 7 183.8 94.26 11
 1 -1 -7 19 26.97 1
 -1 -1 -7 -92.55 74.64 1
 1 -1 -7 -27.04 68.14 7
 1 1 7 -49.02 50.62 2
 1 -1 -8 -33.35 55.29 6
 1 1 -8 -1.96 37.99 6
 -1 -1 -8 90.98 38.21 6
 1 -1 8 128.24 58.67 2
 -1 1 8 137.28 102.53 2
 1 1 -8 -11.96 96.47 1
 1 -1 -8 -15.22 74.81 1
 -1 1 -8 -12.37 17.72 6
 1 -1 -8 -16.4 74.87 7
 -1 1 -8 -6.88 57.5 1
 -1 1 8 -69.81 83.06 11
 -1 -1 -8 289.14 149.55 1
 1 1 8 60.5 52.51 11
 1 1 8 -34.84 25.1 2
 1 -1 8 212.66 127.64 11
 -1 -1 8 -34.21 52.03 11
 2 0 0 21370.95 469.82 9
 -2 0 0 22562.32 490.98 4
 -2 0 1 97962.27 1112.94 10
 2 0 1 90438.02 967.98 16
 2 0 2 8520.11 290.35 13
 0 2 2 7962.14 356.47 2
 -2 0 -2 7705.58 352.09 1
 0 -2 2 7088.64 333.01 11
 0 2 2 8936.54 356.86 10
 -2 0 -2 7965.57 343.79 4
 0 2 2 8613.7 341.19 11
 2 0 -2 8168.68 362.11 18
 2 0 2 7437.61 340.83 9
 0 -2 -2 6566.37 274.69 17
 2 0 -2 8182.67 359.16 5
 -2 0 -2 7525.26 324.24 6
 0 -2 -2 8511.86 351.83 8
 2 0 -2 7529.17 354.59 7
 0 -2 -2 7942.14 340.59 6
 0 2 2 7814.88 303.1 12
 2 0 2 7963.54 294.79 2
 -2 0 2 7783.83 351.83 10
 0 -2 -2 7834.25 312.99 1
 0 -2 2 8431.76 366.38 9
 2 0 2 8364.66 362.18 11
 0 -2 -3 35555.25 859.07 6
 0 -2 3 39448.06 890.43 9
 0 -2 -3 30621.33 602.84 17
 2 0 3 35588.18 828.23 9
 0 2 3 30832.39 765.22 16
 0 2 3 35278.11 657.9 12
 0 -2 -3 38213.26 439.72 4
 -2 0 -3 35292.29 791.62 4
 -2 0 -3 34772.76 824.27 6
 0 -2 -3 38470.74 812.84 8
 2 0 -3 36982.35 869.51 18
 2 0 -3 34500.19 836.62 6
 0 2 -3 35489.4 846.5 6
 0 2 3 39765.22 868.71 11
 -2 0 3 36664.51 827.3 10
 0 2 3 41417.1 833.99 10
 2 0 -3 37532.75 840.42 5
 0 2 -3 37977.05 900.02 1
 0 -2 3 36380.73 869.63 11
 2 0 -3 36398.34 889.79 7
 0 2 3 36206.03 881.05 2
 0 2 -3 36513.82 846.6 4
 2 0 3 38030.33 894.88 11
 0 -2 4 1283.55 178.31 9
 2 0 -4 1277.71 175.18 1
 2 0 -4 1278.99 178.82 6
 0 2 4 916.09 148.36 16
 -2 0 4 1201.71 159.82 10
 0 2 4 1275.54 177.66 11
 2 0 -4 1225.48 165.5 5
 0 2 4 1398.51 164.43 10
 0 2 4 1211.55 185 2
 0 2 4 1341.67 131.63 12
 0 2 4 1221.98 107.23 9
 0 2 -4 1032.42 169.84 1
 0 -2 -4 1246.71 158.31 8
 2 0 -4 1335.07 188.35 7
 2 0 -4 1260.58 172.6 18
 -2 0 4 1383.7 181.72 11
 0 -2 -4 1377.8 125.83 17
 0 2 -4 1163.65 176.69 6
 2 0 4 1205.94 169.57 9
 0 -2 -4 1143.99 172.13 6
 0 -2 4 1173.69 176.52 11
 -2 0 -4 1259.62 161.41 4
 2 0 4 1309.88 187.53 11
 0 -2 -4 1309.15 174.28 1
 -2 0 -4 1157.25 179.8 1
 -2 0 -4 1437.38 188.71 6
 -2 0 4 1481.63 204.69 2
 2 0 4 1070.69 153.95 2
 0 -2 5 3469.64 343.49 11
 2 0 -5 3433.9 338.72 7
 -2 0 -5 3954.84 360.79 6
 0 -2 -5 3516.19 280.92 5
 0 -2 -5 3588.96 348.58 6
 -2 0 -5 3544.53 296.16 4
 0 2 5 3661.95 346.07 11
 2 0 5 3727.62 357.62 11
 2 0 -5 3664.51 352.12 6
 -2 0 5 3513.18 334.95 11
 2 0 5 3350.57 297.67 3
 0 2 5 3861.71 293.14 10
 0 -2 -5 3540.39 340.88 7
 0 -2 -5 3709.33 331.78 1
 2 0 -5 3638.6 337.03 1
 0 -2 5 3976.32 335.83 9
 0 2 -5 3321.01 330.5 6
 -2 0 5 3759.47 361.34 2
 0 2 5 3477.55 347.53 2
 2 0 5 3351.26 306.49 2
 -2 0 5 3356.38 289.92 10
 -2 0 -5 3425.07 278.26 7
 0 2 -5 3672.9 350.51 1
 0 -2 -5 3446.79 279.97 8
 2 0 -5 3325.83 309.75 18
 -2 0 -5 3630.69 348.55 1
 2 0 5 3633.59 314.07 9
 2 0 -6 399.73 136.72 6
 -2 0 -6 431.18 129.43 1
 -2 0 6 361.44 113.27 11
 0 -2 -6 376.27 122.67 7
 0 2 6 423.3 130.03 2
 -2 0 -6 436.02 135.72 6
 0 -2 -6 422.8 119.15 1
 0 2 -6 390.5 136.36 1
 -2 0 6 341.39 108.55 14
 2 0 6 530.56 148.46 11
 2 0 -6 386.39 120.53 1
 0 2 -6 447.56 133.4 6
 0 2 6 384.84 128.12 11
 2 0 -6 299.05 101.79 7
 0 -2 6 414.18 142.73 11
 2 0 -6 347.84 90.1 18
 0 -2 -6 458.96 142.88 6
 0 2 7 1406.51 268.96 2
 0 2 7 1487.62 267.15 11
 -2 0 7 1350.91 239.28 14
 -2 0 -7 1196.27 229.12 6
 -2 0 -7 1207.97 248.53 1
 -2 0 7 1130.99 223.94 11
 2 0 -7 1417.5 265.35 1
 2 0 7 1326.49 260.99 11
 0 2 -7 1612.21 288.52 1
 0 2 -7 1533.03 278.93 6
 2 0 -7 1255.27 237.79 6
 0 -2 7 1216.71 234.79 11
 0 -2 -7 1348.38 256.17 6
 0 -2 -7 1306.38 249.59 7
 2 0 -7 1503.91 275.35 7
 2 0 7 1332.25 237.64 2
 0 -2 -7 1197.32 233.9 1
 0 -2 -8 206.5 113.61 7
 -2 0 -8 153.31 104.83 1
 0 2 8 190.76 92.29 11
 0 -2 -8 347 161.1 6
 -2 0 8 70.23 69.97 11
 2 0 8 60.6 28.64 11
 2 0 -8 162.47 109.94 6
 2 0 -8 10.44 32.52 1
 2 0 -8 288.92 154.73 7
 -2 0 -8 14.99 51.57 6
 2 0 8 56.18 39.48 2
 0 -2 -8 32.22 43.57 1
 0 2 -8 190.76 118.6 6
 0 -2 8 -37.75 45.3 11
 0 2 8 12.99 67.93 2
 0 2 -8 11.39 60.73 1
 -2 1 0 2.03 6.71 15
 1 -2 0 -5.4 4.62 9
 -2 1 0 3.73 9.32 14
 2 -1 0 -0.42 2.39 7
 -2 1 0 5.71 4.91 1
 2 -1 0 -9.86 9.63 13
 2 -1 0 19.06 15.94 5
 -2 1 0 2.49 3.41 4
 -2 1 0 -4.99 4.31 12
 1 -2 0 7.06 13.83 3
 -1 2 0 -7.78 17.76 12
 2 -1 0 -4.73 10.48 9
 -2 1 0 -3.31 5.14 10
 -1 2 0 -2.09 5.67 2
 -1 2 0 8.86 17.45 10
 1 -2 0 0.85 4.85 8
 -1 2 0 43.36 22.04 4
 1 -2 0 18.79 21.29 17
 2 -1 -1 97670.95 1154.45 5
 1 -2 1 90231.08 1121.69 3
 -1 2 1 95967.16 1116.09 12
 2 -1 1 98603.22 1103.5 13
 2 -1 -1 97664.32 1056.86 7
 2 -1 1 94250.11 857.16 5
 -2 1 -1 92270.32 1122.76 4
 2 -1 1 85355.47 1084.84 9
 1 -2 -1 95224.69 1127.01 17
 1 -2 1 99055.3 1151 9
 -2 1 1 93661.76 1149.35 10
 -1 2 1 91899.66 992.09 2
 -1 2 -1 96104.13 1139.61 4
 1 -2 1 99999 960.29 8
 1 -2 -1 94588.54 1140.87 8
 -2 1 1 99373.37 988.74 2
 -1 2 2 15621.17 469.84 12
 2 -1 -2 15675.73 289.84 9
 2 -1 2 16121.01 476.72 11
 -1 2 2 16207.33 420.05 11
 -1 2 -2 16193.86 427.99 12
 1 2 2 17992.37 548.79 11
 1 -2 2 16343.2 529.67 9
 -1 -2 -2 15639.01 496.9 1
 -2 1 2 16399 499.68 12
 1 -2 2 16486.33 428.49 17
 1 2 2 13931.37 491.39 2
 -1 2 2 15976.63 427.7 16
 -2 1 -2 15326.83 433.96 6
 2 1 2 17722.27 560.29 11
 -2 1 2 15281.76 409.85 11
 1 -2 2 15060.66 466.78 11
 1 -2 -2 15428.43 469.92 17
 2 -1 2 14776.16 505.18 9
 -1 2 -2 15453.85 440.18 6
 -1 2 -2 16210.1 494.89 1
 1 -2 -2 15712.75 387.89 1
 2 -1 -2 14421.91 497.01 5
 -2 1 2 15747 520.22 10
 2 -1 -2 15932.93 451.81 6
 -2 1 -2 15121.47 477.43 1
 1 -2 -2 15888.32 513.83 8
 -2 1 -2 15536.88 519.11 4
 -2 1 2 14346.59 503.26 14
 1 -2 2 16100 527.2 3
 2 -1 2 16574.5 256.03 5
 2 -1 -2 15498.51 517.07 7
 2 -1 -2 17752.52 475.65 13
 -1 2 2 16461.36 523.86 10
 2 -1 2 16629.7 452.98 13
 1 -2 -2 15575.55 454.62 6
 -1 2 2 15226.77 496.85 2
 1 -2 -3 603.01 80.98 13
 2 -1 -3 603.1 115.25 7
 2 1 3 637.35 121.25 11
 -1 -2 -3 571.42 110.48 1
 -1 2 -3 656.28 113.24 6
 -2 1 -3 588.25 72.17 7
 1 -2 3 685.93 115.31 3
 2 -1 3 628.14 114.68 9
 -1 2 3 580.88 113.94 2
 2 -1 3 643.62 115.38 11
 2 -1 -3 687.68 93.08 13
 1 2 3 647.46 117.71 2
 -2 1 3 675.94 106.49 12
 -2 1 3 700.76 107.94 11
 1 2 3 572.89 80.15 12
 -1 2 3 593.35 91.52 12
 2 1 3 625.03 111.24 2
 2 -1 3 666.23 70.58 17
 1 2 3 642.13 89.32 9
 -2 1 -3 557.93 107.46 1
 2 -1 -3 566.03 109.14 5
 1 -2 3 595.43 108.12 11
 -1 2 -3 588.09 112 4
 2 1 3 564.96 99.23 9
 1 -2 -3 641.14 95.72 17
 1 2 3 781.46 130.77 11
 -1 2 3 536.33 107.45 14
 -2 1 3 665.12 120.97 2
 -1 2 -3 563.73 75.21 12
 2 -1 3 693.04 92.06 2
 1 -2 3 644.31 118.23 9
 -2 1 3 642.98 121.3 14
 -1 2 3 609.33 104.79 11
 2 -1 -3 661.49 111.29 6
 1 -2 -3 650.78 111.17 8
 -2 -1 -3 607.81 115.54 6
 -2 1 3 687.25 119.3 10
 -2 1 -3 652.68 115.06 4
 -2 1 -3 606.39 102.84 6
 1 -2 -3 528.52 89.98 1
 2 1 3 562.43 112.45 16
 -1 2 3 664.75 113.83 10
 -2 -1 -3 575.64 109.72 1
 -1 -2 -3 691.84 87.84 4
 -1 2 -3 677.83 117.78 1
 1 2 3 663.36 116.83 16
 -1 -2 -3 739.91 104.97 8
 -2 -1 -3 643.06 101.5 4
 2 -1 -3 557.24 92.26 1
 -1 -2 -3 588.22 113.07 6
 1 -2 -3 568.55 104.05 5
 2 -1 3 685.83 90 13
 -2 1 -3 620.75 66.61 12
 -1 2 3 640.91 101.12 16
 1 -2 -3 621.62 108.85 6
 1 2 4 72.22 36.05 11
 1 -2 -4 104.15 58.32 5
 -2 1 -4 60.36 33.51 7
 -1 2 -4 92.91 46.18 4
 1 2 4 68.05 48.27 16
 1 -2 4 68.63 41.52 9
 2 -1 -4 76.27 36.93 1
 1 2 4 39.67 40.55 2
 -1 2 4 52.67 58.83 2
 -2 1 4 73.69 29.07 14
 2 1 -4 101.58 68.73 6
 -2 1 4 47.74 44.37 11
 1 -2 -4 78.32 46.34 6
 2 1 4 57.58 48.59 2
 1 -2 4 52.82 26.28 3
 -2 1 -4 81.77 50.65 6
 -1 2 -4 89.16 25.49 12
 2 -1 -4 124.91 74.78 7
 -1 -2 -4 29.08 8.21 6
 2 1 4 90.89 31.76 9
 2 -1 4 84.52 31.23 13
 -2 1 4 130.5 60.7 2
 -2 1 4 47.69 7.1 10
 2 1 4 -2.09 20.59 11
 2 -1 4 55.03 39.61 11
 1 -2 -4 73.94 25.25 13
 -2 -1 4 57.95 44.52 11
 2 -1 -4 53.43 49.44 5
 -2 1 -4 -10.83 29.02 4
 -1 -2 -4 49.28 35.44 1
 -2 -1 -4 93.57 50.51 6
 1 2 4 50.43 23.46 12
 -1 2 4 75.86 29.29 10
 1 -2 -4 125.52 57.83 7
 -1 2 4 52.27 33.04 14
 -1 2 4 127.79 56.25 12
 1 -2 -4 40.47 30.4 8
 1 -2 4 11.67 10.17 11
 2 -1 4 66.94 42.15 2
 -2 -1 -4 52.22 39.58 4
 1 2 4 57.82 35.24 9
 1 -2 -4 45.02 3.67 17
 2 -1 4 123.47 45.33 9
 -1 -2 -4 47.93 19.91 4
 2 -1 -4 21.81 21.58 6
 1 -2 -4 45.38 13.57 1
 -1 2 4 73.4 36.13 11
 -2 1 -4 34.17 32.92 1
 -1 -2 -4 53.34 34.62 8
 -2 -1 -4 11.43 12.35 1
 2 -1 4 -1.98 28.43 3
 -2 -1 -5 364.47 86.57 4
 -1 2 -5 265.94 89.34 6
 -1 2 5 358.61 91.78 10
 2 -1 -5 330.15 98.65 7
 -1 2 -5 356.45 114.74 1
 -2 1 -5 346.64 101.31 1
 2 1 5 417.8 115.6 11
 -2 -1 -5 320.82 107.47 1
 -1 2 5 278.94 76.65 2
 -2 1 5 395.39 104.83 10
 -2 1 5 312.54 98.71 14
 2 1 5 362.99 85.22 3
 1 -2 -5 266.39 84.19 1
 2 -1 5 338.51 101.98 2
 -2 -1 -5 409.38 112.94 6
 -2 1 -5 357.06 103.48 6
 -2 1 -5 316.96 95.16 4
 1 2 -5 271.58 83.62 6
 1 -2 -5 367.05 122.34 7
 -2 -1 5 335.79 105.03 11
 1 -2 5 307.79 101.86 11
 1 -2 5 486.86 130.41 9
 1 -2 5 374.63 100.57 3
 -1 2 5 321.39 101.03 11
 1 2 5 389.02 116.02 11
 -1 -2 5 418.29 121.76 11
 -1 2 -5 420.78 107.18 4
 1 2 -5 392.62 113.84 1
 2 1 5 281.92 84.78 9
 2 -1 5 384.8 107.84 3
 2 -1 5 393.3 112.85 11
 2 -1 -5 298.24 84.07 5
 -1 -2 -5 399.33 115.74 6
 1 2 5 330.86 104.64 2
 -1 -2 -5 364.23 78.86 8
 -1 -2 -5 408.46 119.17 1
 2 -1 5 397.63 114.28 9
 -2 1 5 297.53 92.11 2
 2 -1 -5 321.6 101.55 6
 1 -2 -5 277.15 97.53 6
 2 1 5 337.72 99.56 2
 -1 2 5 400.63 107.89 14
 1 -2 -5 360.36 96.41 8
 -2 1 5 208.17 68 11
 1 -2 -5 282.41 80.81 5
 2 -1 -5 284.13 81.76 1
 -2 1 -5 381.81 87.43 7
 2 1 -5 341.86 105.98 6
 2 1 6 523.28 122.18 2
 -2 1 6 549.37 141.93 14
 2 -1 6 505.53 143.71 11
 2 1 6 599.16 164.97 11
 1 -2 6 572.5 150.15 11
 2 -1 -6 691.45 161.87 6
 -2 -1 6 573.37 147.61 11
 -1 2 6 590.7 161.21 2
 1 2 6 654.81 164.86 11
 -2 1 -6 499.89 139.65 6
 1 2 -6 499.21 148.75 6
 1 -2 6 555.72 132.05 9
 1 -2 -6 474.34 133.86 7
 -2 1 6 736.33 182.63 2
 -1 -2 -6 506.91 145.95 6
 -2 -1 -6 516.92 150.53 6
 2 -1 -6 669.91 161.02 1
 -1 2 -6 737.04 172.49 6
 1 -2 -6 646.57 155.07 1
 -1 -2 -6 527.26 135.21 1
 2 -1 6 496.69 131.36 3
 1 2 -6 531.37 156.14 1
 -2 1 6 508.61 125.69 11
 -1 2 6 500.74 128.33 14
 1 -2 -6 534.98 127.29 8
 2 1 -6 473.42 140.58 6
 2 -1 -6 579.86 128.15 5
 1 -2 -6 431.56 129.82 6
 1 2 6 488.8 136.62 2
 -2 -1 -6 580.84 138.14 7
 -2 1 6 547.91 128.77 10
 2 -1 6 577.35 134.87 2
 2 -1 6 800.42 159.13 9
 2 -1 -6 611.28 139.36 18
 -2 1 -6 638.72 166.85 1
 -1 -2 6 561.9 149.46 11
 -1 -2 -6 623.6 148.64 7
 -2 -1 -6 514.41 150.26 1
 -2 1 -6 505.78 122.23 4
 -1 2 6 611.85 151.27 11
 2 -1 -6 711.56 177.72 7
 1 2 -7 740.83 203.48 6
 1 2 7 793.76 199.59 2
 1 -2 -7 858.07 191.7 1
 -1 -2 -7 813.08 185.94 7
 -2 1 7 517.32 149.19 11
 -1 -2 -7 831.42 200.38 6
 -2 1 -7 720.4 194.18 6
 2 1 7 695.82 193.7 11
 1 -2 -7 796.52 190.27 6
 -1 2 7 776.8 198 2
 2 1 -7 542.56 149.5 6
 -2 -1 7 698.65 191.42 11
 1 2 7 1093.75 235.81 11
 2 -1 7 705.75 178.17 9
 2 -1 7 702.32 165.15 2
 1 -2 7 791.62 209.99 11
 -2 1 7 649.1 176.66 2
 -1 2 -7 873.16 211.88 6
 2 -1 -7 746.79 176.52 18
 -1 2 7 621.71 173.2 11
 -2 1 -7 818.61 199.59 1
 2 1 7 911.68 197.3 2
 -1 2 -7 845.31 214.21 1
 2 -1 -7 834.12 187.55 7
 -2 -1 -7 717.64 190.87 6
 2 -1 -7 896.87 209.24 6
 -2 1 7 660.19 168.1 14
 1 2 -7 767.72 203.56 1
 2 -1 7 741.06 192.58 11
 2 -1 -7 784.84 184.86 1
 -1 -2 7 688.37 186.15 11
 -2 -1 -7 954.03 226.94 1
 -1 2 7 719.8 163.57 14
 1 -2 -7 964.01 213.29 7
 -1 -2 -7 798.93 181.32 1
 1 -2 7 876.07 189.81 9
 1 -2 8 -18.46 44.58 11
 1 2 8 -61.25 45.38 11
 2 1 8 64.37 66.59 2
 -1 2 -8 36.67 41.58 6
 1 2 8 46.67 91.8 2
 -2 1 8 -78.72 89.84 2
 1 -2 -8 -20.69 59.61 1
 2 -1 -8 46.54 93.78 1
 2 1 8 -238.36 137.51 11
 -1 -2 -8 -75.79 63.32 7
 2 -1 8 9.95 69.73 11
 -1 2 -8 29.4 91.32 1
 -2 1 -8 136 112.08 6
 -2 -1 -8 -2.31 44.58 1
 -2 -1 8 -3.29 40.23 11
 -2 -1 -8 -38.36 58.07 6
 2 -1 -8 -3.29 90.77 6
 1 -2 -8 16.43 85.82 7
 -2 1 8 -78.92 95.15 11
 2 1 -8 28.36 55.86 6
 2 -1 -8 132.68 87.91 7
 1 2 -8 -76.89 110.8 6
 -1 2 8 -39.42 84.11 11
 1 -2 -8 -136.92 118.86 6
 -1 2 8 -83.51 82.81 2
 -1 -2 -8 108.51 87.73 1
 -2 1 -8 5.48 65.71 1
 -1 -2 -8 -9.82 61.2 6
 -1 -2 8 -29.06 35.25 11
 -2 2 0 80297.61 1053.72 10
 -2 2 0 78626.75 1102 12
 2 -2 0 76387.88 960.37 9
 2 -2 -1 14.94 1.34 13
 2 -2 -1 0.05 6.27 7
 -2 2 1 -5.1 11.54 2
 -2 2 -1 17.39 16.13 6
 2 -2 1 19.66 17.88 9
 -2 2 -1 10.31 16.74 12
 -2 2 1 -2.92 9.62 12
 -2 2 1 14.33 34.7 10
 2 -2 1 6.19 11.89 8
 -2 2 1 15.48 18.84 15
 2 -2 -1 7.42 11.38 6
 -2 2 1 -4.52 6.48 14
 2 -2 1 24.86 14.55 11
 -2 2 -1 25.18 22 4
 -2 2 -1 2.2 4.97 1
 2 -2 -1 1 7.12 9
 2 -2 1 -10.64 21.05 17
 -2 2 -1 -8.44 7.31 10
 2 -2 -1 8.25 10.08 5
 -2 2 1 -11.68 10.49 4
 2 -2 2 4169.04 291.31 9
 2 -2 -2 4609.47 265.27 13
 2 -2 2 4245.36 244.58 11
 -2 2 2 4248.31 201.32 11
 -2 2 2 4166.5 275.36 12
 -2 2 2 4380.23 294.59 10
 -2 2 -2 4758.54 197.14 10
 2 -2 -2 4477.39 128.22 9
 -2 2 2 4123.46 262.77 2
 2 -2 -2 4027.61 287.35 5
 -2 2 -2 4273.67 258.61 1
 -2 2 2 4544.39 168.55 4
 -2 2 -2 4185 292.03 4
 2 -2 2 4890.11 190.73 8
 2 -2 -2 4013.45 180.78 1
 2 -2 2 4374.7 242.63 17
 -2 2 2 4084.52 290.67 14
 -2 2 -2 4209.46 236.71 12
 -2 2 -2 4123.6 220.97 6
 -2 2 2 4655.84 197.61 16
 2 -2 -2 4287.76 228.26 6
 2 -2 -2 4241.89 286.75 7
 2 -2 -3 13.71 22.45 13
 -2 2 3 11.09 19.8 16
 -2 2 3 14.17 20.63 11
 2 -2 -3 -10.62 34.67 7
 2 2 3 -8.6 8.82 2
 2 2 3 11.96 22.21 11
 2 -2 3 12.91 12.12 3
 -2 2 -3 -14.83 16.69 6
 -2 -2 -3 -3.28 16.27 1
 2 -2 3 -13.01 15.57 11
 -2 2 -3 17.82 20.22 12
 2 -2 3 -6.48 9.16 5
 -2 2 3 -23.55 19.64 2
 2 -2 3 4.98 10.75 17
 -2 2 3 20.88 29.17 12
 2 -2 -3 -24.96 32.18 5
 -2 2 -3 -8.19 34.71 1
 2 2 3 20.51 24.5 9
 2 -2 3 20.42 22.07 9
 -2 -2 -3 37.07 36.27 4
 2 -2 -3 -8.75 26.09 6
 2 -2 -3 36.83 32.41 1
 -2 2 -3 -12.18 25.28 4
 -2 2 3 -2.05 10.53 14
 -2 2 3 -17.29 2.17 10
 -2 2 4 24932.35 857.75 14
 -2 2 4 28512.8 775.44 12
 2 2 4 25319.25 873.11 16
 2 -2 -4 27004.06 827.59 6
 2 -2 4 27110.16 864.01 11
 -2 2 4 25578.56 761.62 11
 2 2 4 29130.2 941.31 11
 -2 -2 -4 26130.1 881.9 1
 -2 -2 -4 26842.4 703.55 4
 -2 2 -4 24200.62 827.18 1
 2 -2 -4 27898.15 764.03 1
 2 -2 4 28338.33 905.75 9
 2 -2 5 -75.36 64.6 3
 2 -2 5 44.26 42.75 11
 2 2 5 -22.55 38.42 9
 -2 2 -5 -46.59 32.15 1
 -2 2 5 26.3 23.55 10
 -2 2 -5 -59.58 33.34 4
 2 -2 -5 -59.36 52.6 1
 -2 -2 -5 9.69 30.01 1
 2 -2 -5 -8.03 3.48 7
 2 -2 -5 -45.12 34.26 6
 -2 2 -5 -2.44 25.52 6
 2 -2 5 21.36 14.96 2
 2 -2 -5 39.49 41.69 5
 -2 2 5 -5.28 35.44 11
 -2 -2 -5 -40.33 59.14 6
 2 2 5 -14.33 38.06 11
 2 2 5 28.48 60.24 2
 2 -2 5 -20.41 4.97 9
 -2 2 5 -13.03 20.82 2
 2 -2 -5 14.19 27.16 8
 -2 2 5 35.14 15.66 14
 2 -2 -6 812.4 169.85 5
 2 -2 -6 788.31 191.06 7
 2 2 6 795 200.86 11
 -2 2 6 748.54 189.57 2
 2 -2 -6 812.41 162.21 8
 2 -2 -6 909.36 181.29 6
 -2 2 6 760.39 170.32 11
 -2 2 6 761.83 163.6 10
 -2 2 -6 582.07 145.67 6
 2 -2 -6 844.14 173.08 1
 -2 2 6 877.3 182.55 14
 -2 2 -6 771.27 165.8 4
 2 -2 6 694.73 161.24 9
 -2 2 -6 813.98 182.74 1
 2 -2 6 665.96 169.31 11
 2 -2 6 788.64 172.24 3
 2 2 7 -34.45 57.9 11
 2 -2 -7 -8.07 44.06 1
 -2 2 7 -74.81 69.39 11
 2 -2 7 27.04 62.04 11
 -2 -2 -7 -39.02 18.69 6
 -2 2 -7 31.66 57.7 6
 2 -2 -7 40.42 39.06 6
 2 -2 7 72.31 74.96 3
 -2 2 -7 -113.41 78.78 1
 2 2 7 -57.1 94.97 2
 -2 -2 -7 18.1 23.67 1
 2 -2 7 1.13 48.38 9
 -2 -2 -7 15.49 47.36 7
 -2 2 7 35.39 81.28 2
 -2 2 7 -117.59 72.46 14
 2 -2 -7 -34.36 10.98 7
 2 2 8 92.17 57.47 2
 -2 -2 -8 268.17 75.36 6
 -2 2 8 284.86 112.87 11
 -2 2 -8 311.8 145.91 6
 2 -2 -8 212.32 104.73 6
 2 -2 8 210.09 113 11
 -2 2 8 286.01 139.98 14
 2 2 8 191.35 105.1 11
 -2 2 -8 226.03 125.29 1
 -2 2 8 448.86 180.5 2
 -2 -2 -8 248.51 123.66 1
 2 -2 -8 222.69 110.47 7
 -3 0 0 3.48 14.49 4
 3 0 0 27.07 14.15 16
 -3 0 -1 8809.47 395.01 4
 3 0 1 10360.37 410.48 13
 -3 0 -1 8677.85 356.99 1
 0 3 1 9151.25 391.77 12
 3 0 1 8328.86 385.43 9
 0 3 1 9074.95 379.91 2
 0 -3 -1 10353.05 430.52 8
 3 0 1 6724.95 293.97 16
 0 3 2 3780.1 274.12 10
 -3 0 2 3518.32 270.18 10
 0 -3 -2 2638.96 196.8 1
 0 3 2 2958.68 243.88 2
 0 3 2 3225.26 233.19 12
 3 0 -2 3183.9 258.06 18
 0 -3 -2 3702.1 251.69 17
 0 -3 -2 3769.99 274.97 8
 -3 0 3 22825.08 744.71 10
 0 3 3 28000.13 786.02 10
 3 0 3 21530.92 723.55 9
 0 3 3 23268.81 643.05 12
 3 0 -3 23078.1 765.25 7
 3 0 3 25933.91 780.94 11
 0 3 3 26591.78 743.86 11
 0 -3 -3 24864.89 659.5 17
 0 -3 -3 23475.98 669.23 1
 3 0 -3 23863.8 772.42 18
 0 -3 -3 26685.99 770.5 8
 3 0 4 -27.9 37.56 9
 -3 0 4 -25.38 29.77 10
 3 0 -4 -24.24 30.95 7
 0 -3 -4 -11.9 42.58 1
 0 3 4 -21.16 34.15 11
 0 -3 4 -6.87 37.02 11
 0 3 4 -76.39 58.39 2
 0 3 4 18.03 12.84 12
 3 0 -4 104.35 45.64 18
 3 0 4 43.48 59.11 11
 0 -3 -4 27.75 22.51 8
 -3 0 -4 23.88 34.39 1
 -3 0 4 -0.62 21.81 11
 -3 0 -4 1.31 9.56 6
 0 3 4 -28.03 30.3 16
 -3 0 -4 -39.91 40.02 4
 3 0 4 -8.57 13.06 2
 0 -3 -4 -27.59 32 6
 3 0 -5 7009.43 490.84 18
 0 3 5 7542.68 458.49 10
 3 0 5 6139.72 451.46 9
 -3 0 -5 6709.49 480.8 6
 3 0 5 7445.06 520.98 11
 0 -3 5 6331.05 479.63 11
 0 3 5 7356.39 497.46 11
 -3 0 5 6332.88 449.03 10
 -3 0 5 6478.33 459.69 11
 -3 0 -5 5795.88 420.17 4
 0 3 5 6328.72 488.24 2
 -3 0 -5 6326.09 483.99 1
 3 0 5 7019.72 441.85 2
 3 0 -5 6932.21 504.84 7
 0 3 5 6454.37 460.1 16
 0 -3 -5 7001.66 451.86 8
 0 -3 -5 6580.29 455.2 1
 3 0 -5 6750.88 486.47 6
 0 -3 -5 6486.7 482.51 6
 0 3 -5 6892.19 510.86 1
 3 0 -6 207.5 105.43 7
 0 3 6 69.17 36.28 2
 3 0 6 276.03 100.48 2
 -3 0 -6 136.65 87.48 1
 3 0 -6 103.78 72.95 6
 0 -3 -6 137.49 87.63 6
 -3 0 6 95.81 38.56 10
 3 0 6 107.21 44.89 11
 3 0 6 144.41 62.96 3
 0 3 6 141.48 95.45 11
 -3 0 6 252.11 109.39 11
 0 -3 6 150.43 83.01 11
 -3 0 -6 129.87 63.23 6
 -3 0 -6 213.82 87.62 4
 0 -3 -6 216.26 98.7 1
 3 0 6 283.02 104.21 9
 0 -3 -6 151.07 93.41 7
 0 3 -6 212.89 91.45 1
 0 -3 7 95.02 71.49 11
 0 -3 -7 -46.51 74.99 6
 0 3 -7 141.31 102.44 1
 -3 0 -7 102.6 67.95 6
 -3 0 -7 70.42 19.38 1
 0 3 7 -22.08 12.81 11
 3 0 7 11.99 44.97 11
 3 0 -7 -15.27 65.46 7
 0 3 7 -22.87 56.89 2
 0 -3 -7 94.44 42.99 7
 0 -3 -7 24.01 33.65 1
 0 3 8 -1.84 73.9 11
 0 -3 -8 -38.06 52.12 6
 0 -3 -8 -119.15 116.26 7
 3 0 8 111.49 83.43 11
 -3 0 -8 -105.14 113.06 6
 0 -3 -8 -55.95 18.14 1
 0 -3 8 -45.57 80.37 11
 -3 0 8 88.79 52 11
 0 3 8 40.61 98.42 2
 3 0 -8 68.32 104.41 6
 -3 0 -8 -47.81 24.78 1
 3 0 -8 -58.89 35.68 7
 -3 1 0 17385.78 472.77 14
 -1 3 0 17957.68 571.41 12
 -3 1 0 19159.5 407.06 1
 -1 3 0 20870.15 593.52 10
 -1 3 0 18499.18 526.49 4
 3 -1 0 19588.68 545.26 5
 3 -1 0 17548.78 512.18 9
 -3 1 0 17281.99 517.44 10
 3 -1 0 18193.29 499.85 18
 1 -3 0 20312.36 578.06 8
 1 -3 0 19984.96 530.96 3
 1 -3 0 19846.59 590.85 17
 3 -1 0 20195.63 602.1 13
 -3 1 0 19492.82 578.39 12
 -3 1 1 5151.82 291.42 14
 3 -1 -1 5231.85 284.44 7
 1 -3 1 6236.93 325.93 17
 3 -1 1 5888.01 322.23 13
 -3 1 1 5676.49 330.88 12
 -1 3 1 5318.04 314.93 12
 -1 3 -1 5802.99 314.69 12
 3 -1 -1 6610.11 344.3 13
 1 -3 1 5823.82 324.14 3
 1 -3 -1 5919.79 249.47 3
 3 -1 1 5706.08 266.88 5
 -3 1 1 5348.17 316.69 10
 3 -1 1 6286.18 261.62 11
 -1 3 1 6332.53 343.79 10
 1 -3 -1 6036.44 211.32 1
 3 -1 -1 5823.46 327.28 5
 -3 1 -1 5395.23 261.15 1
 -3 1 -1 6034.58 309.25 12
 -1 3 1 5360.61 275.74 2
 1 -3 -1 6076.43 333.29 17
 1 -3 1 5862.72 324.33 9
 -3 1 1 5542.86 276.22 4
 3 -1 1 5399.94 311.44 9
 -3 1 -1 5416.22 320.25 4
 3 -1 -1 5119 255.2 9
 -1 3 -1 5356.5 316.54 4
 1 -3 -1 5445.17 321.84 8
 -3 1 -1 5546.5 263.08 10
 -3 1 -1 5654.84 323.64 15
 3 -1 -2 3784.49 200.08 9
 -3 1 -2 4398.87 196.14 10
 3 -1 -2 4774.31 301.43 13
 -1 3 2 4855.86 321.4 10
 1 -3 -2 4422.08 292.4 17
 3 -1 2 4593.62 273.15 11
 -3 1 -2 4648.62 256.01 12
 -1 3 2 4236.93 282.65 12
 1 -3 -2 4182.44 251.3 6
 1 -3 -2 4434.52 308.89 8
 -1 3 2 4543.25 236.67 11
 1 -3 2 4560.26 317.29 3
 -3 1 2 4123.05 220.26 11
 1 -3 2 4100.57 259.95 11
 1 -3 2 4562.98 315.1 9
 -3 1 -2 4227.67 239.86 6
 -3 1 2 4278.06 226.48 4
 -3 -1 -2 4300.91 302.4 1
 3 -1 -2 4400.1 315.58 5
 1 3 2 4155.36 303.7 2
 3 -1 2 4269.17 273.89 13
 -3 1 -2 3957.04 266.06 1
 3 1 2 3940.87 287.85 9
 3 -1 2 3898.87 290.63 9
 -1 3 2 4235.46 286.7 2
 -1 3 -2 4095.31 261.81 12
 -3 1 -2 4249.25 304.4 4
 -3 1 2 4153.35 290.52 12
 -3 -1 -2 4359.81 295.22 4
 3 -1 -2 4258.01 293.07 7
 -3 1 2 4075.58 297.44 10
 -1 3 -2 4571.65 317.31 4
 -3 1 2 3678.59 284.95 14
 -1 -3 -2 4356.18 194.99 15
 3 1 3 2470.55 251.59 16
 -1 3 3 2831.75 261.95 10
 1 -3 -3 3547.11 263.11 17
 3 -1 -3 2733.15 254.86 5
 3 1 3 2646.37 236.18 2
 -3 1 3 2607.68 212.78 11
 1 -3 3 2680.12 247.11 11
 -3 1 -3 2761.23 230.55 6
 3 -1 -3 2639.17 229.86 6
 1 3 3 3189.27 273.47 11
 -1 3 3 3032.47 231.83 11
 1 -3 3 3048 279.25 3
 3 -1 3 3080.59 259.63 11
 -3 1 3 2519.14 252.59 10
 1 3 3 2722.06 217.12 12
 1 -3 -3 2656.89 234.37 6
 -1 3 -3 2872.71 256.08 1
 -1 -3 -3 2455.48 234.22 1
 -3 -1 -3 2736.9 265.01 1
 -3 1 -3 2648.43 137.93 7
 -1 3 3 2670.84 229.44 12
 1 3 3 2587.72 262.9 2
 3 1 3 2498.01 244.64 9
 1 -3 -3 2679.21 205.69 1
 3 -1 3 2612.12 259.05 9
 1 -3 3 2889.4 273.64 9
 3 -1 3 2671.53 188.04 2
 -1 3 3 2441.81 222.37 16
 -3 -1 -3 2717.53 246.41 4
 -3 1 3 2915.15 264.57 2
 3 1 3 3126.82 281.76 11
 -3 1 -3 2867.01 261.8 4
 -3 1 -3 2706.53 99.52 10
 -1 3 -3 2795.6 264.7 4
 1 -3 -3 2893.1 268.92 8
 -1 3 3 2694.35 253.71 2
 -3 1 -3 2657.81 251.42 1
 3 -1 3 2844.19 221.49 13
 3 -1 -3 2827.13 269.17 7
 -3 1 3 2575.49 256.82 14
 -1 3 -3 2778.13 214.38 12
 3 1 4 111.51 32.31 2
 -3 1 4 96.06 49.03 14
 3 1 4 122.96 55.76 11
 1 -3 4 62.59 39.2 3
 -3 1 -4 132.27 66.99 6
 -1 3 -4 143.09 59.48 6
 -1 -3 -4 128.46 62.93 1
 1 -3 -4 105.4 56.23 17
 -1 3 -4 100.86 42.86 12
 -1 3 -4 174.09 73 4
 3 -1 4 98.95 46.11 2
 -1 3 4 176.94 59.23 12
 -1 -3 -4 109.2 63.02 6
 -3 -1 -4 223.73 88.04 6
 -1 3 -4 85.21 37.73 1
 1 3 4 62.93 53.5 16
 -3 1 -4 112.11 65.27 1
 -3 -1 -4 234.11 94.98 1
 -1 3 4 121.24 40.71 11
 3 -1 4 95.08 51.58 11
 -3 1 4 51.97 40.3 2
 -3 1 4 107.69 53.06 11
 1 -3 4 85.27 48.93 11
 3 -1 -4 70.7 44.78 6
 -1 3 4 89.9 45.79 16
 -1 3 4 80.93 44.98 10
 -3 1 4 124.98 57.39 10
 1 -3 -4 111.52 48.4 1
 3 -1 4 179.1 56.16 13
 1 3 4 150.31 62.12 11
 1 3 4 85.58 33.19 9
 -3 1 -4 124.87 54.03 4
 3 1 4 79.55 45.68 9
 3 -1 -4 63.65 31.66 5
 3 -1 4 130.01 68.94 9
 1 -3 -4 92.59 41.75 8
 -1 -3 -4 124.84 54.59 8
 1 -3 -4 144.85 66.73 6
 1 -3 4 150.3 66.27 9
 1 3 4 49.72 49.71 2
 -3 -1 -4 106.34 57.25 4
 1 3 4 78.77 31.48 12
 3 -1 -4 124.62 67.12 7
 -1 3 4 149.12 62.21 2
 -1 3 5 483.1 122.04 10
 1 -3 -5 613.82 151.2 7
 3 -1 5 514.17 127.54 3
 3 -1 -5 439.91 123.73 7
 3 -1 5 495.26 134.44 11
 3 -1 5 473.25 103.64 2
 -3 1 5 474.15 126.66 2
 -3 1 5 302.07 105.94 14
 -3 -1 -5 475.14 130.7 6
 -1 3 -5 414.93 119.57 4
 -3 -1 -5 480.01 137.58 1
 1 -3 -5 466.51 124.49 6
 -3 1 -5 390.81 117.04 6
 1 3 5 551.65 138.11 11
 -1 3 -5 364.41 98.32 6
 3 1 5 451.69 124.24 11
 -1 3 5 464.7 109.4 11
 1 3 5 303.74 97.62 16
 1 -3 5 358.1 122.14 11
 3 -1 -5 597.16 145.98 6
 1 -3 -5 472.4 131.35 5
 1 -3 5 502.31 129.52 3
 -3 1 5 388.51 118.85 10
 -3 -1 -5 397.16 105.83 4
 -1 3 5 526.38 139 2
 1 3 5 527.19 137.16 2
 3 1 5 537.33 132.44 9
 3 -1 -5 348.58 102.22 5
 -1 -3 -5 454.17 122.83 6
 3 -1 -5 582.03 146.23 18
 -1 -3 -5 548.68 116.14 8
 3 -1 5 421.82 116.22 9
 -3 1 -5 453.48 132.45 1
 -3 1 -5 300.97 96.26 4
 1 -3 5 534.34 136.03 9
 1 -3 -5 465.26 122.43 8
 1 -3 -5 579 127.5 1
 -3 1 5 495.82 121.97 11
 3 1 5 392.24 113.27 2
 -1 3 -5 548.53 139.44 1
 -1 -3 -5 268.62 91.27 1
 3 1 6 323.61 110.29 2
 -3 1 6 204.97 69.86 14
 -1 3 -6 176.19 83.43 6
 -3 1 -6 310.36 90.89 4
 -1 -3 -6 383.76 148.12 6
 -1 3 -6 175.04 72.7 4
 1 -3 -6 217.3 82.96 8
 -1 -3 -6 226.54 95.54 1
 1 -3 6 263.26 123.96 11
 3 -1 6 280.85 103.16 3
 3 1 6 162.5 84.04 11
 -1 3 6 119.09 75.47 11
 3 -1 6 251.32 94.2 11
 -3 1 6 195.65 73.96 11
 3 -1 -6 297.93 108.18 6
 -3 1 6 270.83 100.47 2
 1 3 6 252.03 91.71 2
 -1 3 6 279.54 103.23 10
 -1 3 -6 223.32 95.68 1
 1 -3 -6 246.65 108.45 7
 -1 3 6 221.44 96.46 2
 -3 1 6 270.94 111.79 10
 1 -3 -6 143.32 82.38 5
 1 -3 -6 153.91 82.65 6
 -3 -1 -6 168 80.78 1
 3 1 6 215.96 92.8 9
 3 -1 -6 258.52 93.72 5
 3 -1 6 213.01 84.08 9
 3 -1 -6 279.69 90.88 18
 1 -3 6 233.87 87.28 9
 -3 -1 -6 152.64 88.81 6
 1 3 6 147.85 90.97 11
 1 -3 -6 292.35 100.15 1
 -3 1 -6 257.7 107.45 6
 -3 1 -6 229.18 117.17 1
 1 3 7 85.3 46.17 2
 3 1 7 96.31 61.01 11
 3 1 7 9.74 45.4 2
 1 -3 -7 98.95 90.25 6
 3 -1 -7 170.31 76.97 7
 -1 3 7 203.59 53 2
 1 -3 7 156.94 91.36 9
 -1 -3 -7 104.37 64.83 6
 -3 -1 -7 398.01 162.43 6
 1 -3 -7 165.21 45.35 7
 -1 3 7 189.93 66.03 11
 -3 1 -7 255.16 110.2 6
 3 -1 7 175.9 121.68 11
 3 -1 -7 142.39 106.78 6
 -3 1 7 279.3 127.4 11
 1 -3 7 32.05 51.47 11
 -1 3 -7 338.73 134.95 6
 1 -3 -7 291.81 114.25 1
 3 -1 7 127 83.79 9
 -3 -1 -7 249.93 110.14 1
 -1 -3 -7 84.86 73.17 1
 -1 -3 -7 44.48 52.36 7
 1 3 7 146.4 96.19 11
 -1 3 -7 257.4 136.82 1
 -3 1 -7 142.66 54.8 1
 3 -1 -7 182.88 82.98 18
 -3 1 7 77.2 64.76 14
 -3 -1 -8 160.29 45.7 1
 -3 1 8 170.47 109.72 14
 1 -3 -8 214.85 115.5 7
 -1 -3 -8 155.59 77.66 6
 1 -3 8 351.52 166.91 11
 1 -3 -8 181.08 92.02 6
 3 -1 8 190.73 119.21 11
 3 -1 -8 202.64 121.47 6
 1 3 8 114.95 93.3 11
 3 1 8 187.73 137.97 11
 -1 3 8 334.65 130.8 11
 -3 1 -8 242.9 134.95 6
 -3 -1 -8 243.68 117.81 6
 -1 3 -8 217.21 126.05 6
 -1 3 -8 68.56 24.13 1
 -3 1 8 35.33 32.91 11
 3 -1 -8 179.57 96.46 7
 -3 1 -8 265.49 136.1 1
 -1 3 8 171.09 77.78 2
 -1 -3 -8 211.75 109.63 1
 -1 -3 -8 254.25 135.9 7
 3 1 8 194.19 103.76 2
 1 3 8 76.5 80.55 2
 2 -3 0 -11.25 18.24 3
 -2 3 0 -3.91 14.64 12
 2 -3 0 -5.98 4.39 11
 -2 3 0 -18.77 16 10
 -3 2 0 20.2 20.44 10
 -3 2 0 -2.56 13.41 15
 3 -2 0 -30.93 28.61 5
 2 -3 0 -9.7 18.22 8
 3 -2 0 11.99 19.28 9
 3 -2 0 -6.57 7.37 7
 2 -3 0 -5.79 10.52 9
 -2 3 0 2.9 5.95 2
 2 -3 0 -9.17 23.83 17
 -3 2 0 12.15 15.08 4
 -3 2 0 13.18 13.35 12
 3 -2 0 1.33 20.88 13
 -2 3 0 -2.34 11.59 4
 -3 2 0 7.7 5.84 1
 -3 2 -1 8619.4 405.04 12
 3 -2 1 10097.77 453.97 13
 -2 3 -1 9242.86 426.6 12
 -2 3 1 8924.69 439.31 12
 2 -3 1 9941.66 445.27 17
 2 -3 -1 9941.09 359.41 3
 -2 3 -1 10425.58 407.6 10
 -2 3 1 10313.81 463.83 10
 -3 2 -1 9266.93 367.55 10
 3 -2 1 10075.73 379.19 5
 -3 2 -1 9281.55 219.18 6
 3 -2 1 9157.93 427.07 9
 -2 3 1 9311.96 351.39 2
 2 -3 -1 9117.62 320.59 9
 -3 2 -1 9515.7 322.41 1
 2 -3 -1 9588.28 453.92 17
 -3 2 -1 9227.4 442.7 4
 -2 3 1 9462.81 358.85 4
 2 -3 -1 9972.64 454.88 8
 -2 3 1 10343.1 284.49 15
 3 -2 -2 25842.67 734.02 7
 2 -3 -2 26006.39 589.08 6
 2 -3 2 26107.69 705.36 17
 -2 3 2 25489.15 757.44 12
 -2 3 -2 25267.35 690.39 12
 2 -3 2 24534.7 615.78 11
 -3 2 -2 27059.17 548.8 10
 -2 3 2 26453.89 799.18 10
 -3 2 2 25497.84 785.31 10
 3 -2 2 26487.28 540.63 5
 -3 2 2 25077.1 768.18 14
 2 -3 -2 25657.45 751.76 17
 3 -2 2 24537.67 769.47 9
 2 -3 2 27138.06 801.96 9
 -3 2 -2 25033.88 655.16 1
 2 -3 -2 26393.98 429.23 1
 -3 2 2 27042.94 706.69 2
 -3 2 -2 25331.83 776.63 4
 -2 3 -2 25775.21 788.46 4
 2 -3 -2 25761.49 790.86 8
 3 -2 2 26808.1 522.46 8
 3 -2 2 25950.37 737.48 13
 -3 2 3 373.37 97.37 14
 -2 -3 -3 355.55 99.77 1
 -3 2 3 501.09 110.89 12
 2 -3 -3 413.53 94.81 17
 -3 2 3 449.83 105.71 2
 3 -2 -3 419.59 94.18 13
 2 -3 -3 439.7 88.06 13
 -2 3 3 399.92 101.07 2
 3 -2 3 423.68 92.8 13
 2 -3 -3 349.74 66.36 1
 2 -3 -3 532.32 115.35 7
 -3 2 -3 471.26 86.72 12
 -2 3 -3 408.02 109.56 4
 -2 3 3 536.21 107.66 12
 2 -3 -3 505.9 119.02 8
 -2 3 -3 380.45 81.68 12
 2 -3 -3 452.61 93.66 6
 -3 2 -3 414.41 84.32 6
 -2 3 3 467.2 85.23 11
 3 -2 3 417.59 96.47 11
 -3 2 3 496.34 84.5 11
 3 -2 -3 432.39 87.55 6
 2 -3 3 493.42 115.82 3
 2 -3 3 369.11 82.24 11
 -2 3 -3 382.83 89.23 6
 -2 3 -3 462.28 105.95 1
 -2 3 3 482.74 113.23 10
 2 3 3 356.01 99.81 2
 -3 -2 -3 462 107.91 1
 2 -3 -3 474.64 114.11 5
 -3 2 -3 379.94 101.54 4
 3 -2 -3 492.32 115.27 7
 -3 2 3 306.44 83.95 10
 3 -2 -3 482.06 115.47 5
 3 -2 3 408.46 112.97 9
 3 -2 3 441.37 64.62 2
 -3 2 3 408.57 57.96 4
 3 2 3 376.98 100.25 2
 2 -3 3 474.71 118.54 9
 -3 2 -3 362.92 91.05 1
 3 -2 3 370.86 74.54 17
 2 -3 3 476.49 91.51 17
 -2 3 3 472.9 87.36 16
 -3 2 4 71.25 45.17 14
 -3 2 -4 18.22 26.07 4
 3 -2 -4 45.51 17.29 13
 -3 2 4 118.23 68.74 2
 3 -2 4 44.11 29.86 13
 -2 3 -4 51.17 27.97 4
 -3 2 4 89.08 46.42 12
 2 -3 -4 84.22 39.84 13
 3 2 4 145.73 67.93 11
 -3 -2 -4 39.6 39.05 6
 2 -3 4 2.64 37.1 3
 2 3 4 76.53 48.3 11
 3 -2 4 83.15 53.19 3
 -2 3 -4 104.33 54.01 1
 -3 2 -4 74.18 53.91 6
 -2 3 4 47.56 30.16 11
 3 -2 4 185 66.84 11
 2 -3 -4 129.3 50.38 1
 3 -2 -4 32.34 19.61 6
 2 -3 4 51.61 17.78 11
 -2 3 -4 -4.19 10.51 6
 -3 2 4 67.41 41.76 11
 -2 3 4 40.27 36.48 10
 -2 3 4 27.14 24.91 2
 -3 2 4 100.83 42.85 10
 2 -3 -4 59.64 49.68 8
 2 -3 -4 57.91 49.43 7
 3 -2 -4 54.1 50.2 5
 3 -2 4 35.76 56.42 9
 3 2 4 106.28 56.6 9
 -2 3 4 72.32 52.78 12
 2 3 4 47.09 26.08 9
 2 -3 4 -5.99 26.07 9
 2 -3 -4 91.6 60.64 5
 3 2 4 33.57 37.58 2
 2 3 4 65.36 40.09 2
 -2 -3 -4 29.73 7.54 4
 -3 -2 -4 43.54 27.13 4
 -3 -2 -4 26.17 33.63 1
 3 -2 -4 36.79 10 7
 2 -3 -4 69.89 38.52 6
 2 -3 -4 76.84 45.43 17
 -2 -3 -4 73.58 54.33 6
 -2 3 4 168.48 53.61 16
 -2 -3 -4 92.16 61.29 1
 -3 2 -4 79.12 61.03 1
 -2 -3 -5 57.16 33.33 6
 -3 2 -5 138.07 57.72 4
 3 -2 -5 141.19 87.36 7
 -2 3 5 152.75 78.06 14
 -3 -2 -5 194.84 90.1 1
 -2 3 5 87.35 74.41 2
 -3 2 -5 161.44 71.05 1
 -3 -2 -5 21.33 30.51 6
 2 3 5 120.94 66.1 11
 3 2 5 127.4 68.17 11
 2 -3 -5 93.31 42.67 6
 -3 2 5 185.82 81.94 2
 -3 2 -5 133.61 61.34 6
 -2 3 5 110.75 61.14 11
 3 -2 5 46.4 25.08 11
 -3 2 5 63.37 61.44 11
 3 -2 -5 107.3 53.24 6
 2 -3 5 81.98 36.75 11
 2 -3 -5 1.36 54.85 5
 -2 3 -5 48.41 47.97 6
 -2 3 -5 234.68 102.33 1
 2 -3 5 126.19 43.75 3
 2 3 5 94.7 55.73 16
 -2 3 -5 176.91 85.35 4
 2 -3 -5 117.04 67.99 7
 -2 3 5 140.97 69.67 10
 3 -2 -5 122.92 57.01 1
 -3 -2 -5 217.21 83.17 4
 -3 2 5 116.43 67.25 10
 -2 -3 -5 161.92 85.58 1
 3 -2 -5 51.68 34.85 5
 3 -2 5 84.73 60 3
 3 2 5 143.01 86.62 9
 -3 2 5 141.62 100.83 14
 2 -3 -5 146.65 52.79 1
 3 -2 5 104.01 73.48 9
 2 -3 5 24.06 20.3 9
 2 3 5 87.55 60.27 2
 3 2 5 144.65 73.11 2
 2 -3 -5 51.97 42.76 8
 3 -2 -6 1540.04 253.18 6
 -3 2 -6 1793.91 264.61 6
 -2 3 6 1641.6 245.24 11
 3 2 6 1687.47 286.87 11
 2 -3 -6 1707.53 256.97 5
 -2 -3 -6 1582.26 267.55 6
 2 -3 -6 1580.98 275.76 7
 -3 -2 -6 1272.36 245.79 6
 2 -3 6 1452.18 252.82 11
 3 -2 6 1689.52 274.12 11
 2 -3 6 1716.25 265.04 3
 2 3 6 1609.91 269.41 11
 -3 -2 -6 1306.43 245.58 1
 -2 3 6 1529.02 241.56 10
 -3 2 6 1575.24 256.78 10
 3 -2 -6 1763.83 259.35 5
 -3 2 6 1565.15 270.76 14
 -3 2 6 1439.02 231.32 11
 2 -3 -6 1576.85 248.77 6
 -2 -3 -6 1732.72 274.53 1
 3 -2 6 1714.31 278.17 9
 2 -3 6 1739.89 278.1 9
 2 3 6 1366.74 248.83 2
 -2 3 -6 1541.94 250.88 6
 -2 3 6 1656.29 281 2
 -3 2 6 1530.36 283.08 2
 3 2 6 1490 241.33 2
 -3 2 -6 1541.83 266.09 1
 3 -2 6 1939.03 284.47 3
 -3 2 -6 1512.09 242.67 4
 3 -2 -6 778.59 249.99 8
 -2 3 -6 1593.25 257.18 4
 2 -3 -6 932.34 249.06 8
 -2 3 -6 1426.82 260.28 1
 3 -2 -6 1788.59 294.43 7
 2 3 7 280.02 124.24 2
 3 2 7 247.25 115.84 2
 -3 2 7 101.51 52.03 14
 -3 -2 -7 249.88 110.67 1
 2 -3 -7 274.35 86.9 7
 3 -2 -7 98.61 29.89 7
 2 3 7 236.61 103.38 11
 -2 3 -7 88.57 64.93 4
 3 -2 -7 217.35 91.92 18
 -2 3 7 200.4 136.21 2
 -3 2 -7 281.94 128.64 4
 -2 -3 -7 164.41 89.37 6
 -3 -2 -7 114.61 84.95 6
 3 2 7 132.41 107.77 11
 -2 3 7 239.68 86.16 11
 2 -3 -7 269.88 116.69 6
 3 -2 7 358.91 140.48 11
 -3 2 7 146.29 108.35 11
 -3 2 -7 66.73 55.1 6
 2 -3 7 266.6 118.1 11
 -3 2 7 136.87 127.31 2
 3 -2 -7 133.36 84.93 6
 -2 3 -7 312.52 125.44 6
 3 -2 7 217.03 104.48 3
 -2 -3 -7 321.81 134.4 1
 -3 2 -7 306.22 122.08 1
 -2 3 -7 139.47 74.54 1
 3 -2 7 118.73 90.43 9
 2 -3 7 110.1 45.25 9
 3 -2 -7 82.25 113.17 8
 2 3 8 234.06 134.12 2
 3 2 8 -33.18 86.93 2
 2 3 8 77.71 65.8 11
 3 -2 8 12.15 58.09 11
 2 -3 8 168.44 118.99 11
 2 -3 -8 31.94 71.91 6
 -3 2 -8 -53.27 61.12 6
 -2 -3 -8 -31.18 48.3 7
 3 -2 -8 48.38 39.66 6
 -2 3 -8 14.06 22.89 6
 -3 2 8 28.67 67.92 14
 3 -2 -8 26.16 30.55 18
 -2 -3 -8 99 48.38 1
 2 -3 8 53.3 92.01 9
 3 -3 0 26947.35 760.33 5
 -3 3 1 7.88 4.88 15
 -3 3 1 42.45 30.63 4
 -3 3 -1 5.86 10.05 12
 3 -3 -1 -39.56 34.22 7
 -3 3 -1 -7.41 6.23 1
 3 -3 1 7.32 3.25 7
 3 -3 1 26.69 22.22 5
 -3 3 1 -14.23 7.28 12
 3 -3 -1 13.42 36.85 17
 3 -3 1 -3.14 11.43 11
 3 -3 -1 -20.76 21.52 13
 3 -3 -1 -5.88 4.6 6
 -3 3 -1 23.49 22.72 10
 -3 3 1 -0.77 23.2 10
 3 -3 1 -3.24 12.09 9
 3 -3 -1 7.69 13.57 9
 3 -3 -1 -27.85 39.34 8
 -3 3 1 -1.08 22.72 2
 3 -3 1 -30.02 32.68 17
 3 -3 1 -26.62 32.25 8
 -3 3 -1 -2.06 6.69 4
 -3 3 2 2689.27 263.52 12
 -3 3 -2 2369.41 161.79 6
 3 -3 2 2702.56 199.01 8
 3 -3 -2 2564.76 249.04 13
 -3 3 -2 2451.5 231.93 12
 3 -3 2 2342.25 255.55 3
 -3 3 2 2375.68 127.42 11
 3 -3 2 2319.36 189.21 11
 -3 3 -2 2765.32 204.25 10
 -3 3 2 2500.05 259.24 10
 3 -3 2 2624.08 199.64 5
 3 -3 -2 2577.43 259.56 5
 3 -3 -2 2122.59 237.8 17
 3 -3 2 2644.34 267.67 9
 3 -3 -2 2533.18 156.82 9
 3 -3 -2 2713.49 178.01 6
 -3 3 2 2462.55 217.96 2
 -3 3 -2 2542.03 208.95 1
 -3 3 2 2394.41 178.66 4
 -3 3 -2 2676.44 271.64 4
 3 -3 -2 2354.94 254.22 8
 3 -3 -2 2415.35 237.63 7
 3 -3 2 2397.13 227.02 17
 3 -3 -3 7.09 19.29 7
 3 -3 -3 -5.78 40.3 13
 -3 3 3 1.47 11.87 2
 -3 3 3 -58.04 44.43 12
 -3 3 -3 -4.49 34.09 12
 3 -3 -3 43.52 32.5 17
 3 -3 3 -90.83 61.03 3
 3 -3 -3 11.45 30.28 6
 3 -3 3 -3.38 18.33 11
 -3 3 -3 -17.19 28.1 6
 -3 3 -3 14.1 24.91 1
 -3 3 3 -7.54 32.65 10
 3 -3 -3 -36.36 40.55 5
 3 -3 3 8.74 18.95 9
 3 -3 -3 -65.25 52.97 8
 -3 3 3 11.67 24.32 14
 3 -3 3 17.31 30.65 17
 -3 3 -3 91.52 51.58 4
 -3 3 4 869.24 168.48 14
 3 -3 -4 927.92 150.24 13
 -3 3 4 605.37 139.57 12
 -3 3 4 879.73 170.1 2
 3 -3 -4 745.09 139.83 6
 3 -3 4 909.47 161.96 11
 3 -3 4 880.18 167.84 3
 -3 3 -4 834.11 139.46 6
 -3 -3 -4 850.75 242.46 1
 -3 3 -4 950.05 177.14 4
 -3 3 4 1056.59 190.23 10
 3 -3 -4 816.81 170.57 5
 -3 3 -4 886.18 167.18 1
 3 -3 4 858 182.28 9
 3 3 4 622.59 151.7 2
 3 -3 -4 710.18 145.03 17
 3 -3 -4 832.35 166.36 8
 3 -3 -4 750.08 172.13 7
 3 -3 4 625.43 129.98 13
 -3 3 5 -61.79 53.16 14
 -3 -3 -5 60.41 52.02 1
 -3 3 5 -11.28 18.87 12
 3 -3 -5 -45.42 72.83 7
 -3 3 5 -33.81 40.71 2
 3 3 5 52.94 67.3 11
 3 3 5 -29.83 57.67 9
 3 -3 -5 -43.8 50.78 6
 3 -3 5 -43.07 43.9 11
 -3 3 -5 -14.76 40.27 4
 -3 3 -5 -52.09 41.74 6
 3 -3 5 0.91 21.68 3
 -3 3 5 45.02 58.89 10
 3 -3 -5 -86.03 65.39 5
 -3 -3 -5 -94.15 75.95 6
 3 -3 5 -66.18 64.38 9
 3 3 5 127.99 80.29 2
 -3 3 -5 50.55 58.3 1
 3 -3 -5 -23.79 26.02 8
 3 -3 -5 20.51 13.82 17
 -3 -3 -6 74.15 59.67 6
 3 -3 -6 7.12 77.17 8
[truncated: 477,657 more chars]
